# Supplementary material for: Adipose tissue eQTL meta-analysis reveals the contribution of allelic heterogeneity to gene expression regulation and cardiometabolic traits
Source: bioRxiv. 2023 Oct 27:2023.10.26.563798. Preprint. [Version 1] doi: 10.1101/2023.10.26.563798 (PMC10634839; doi:10.1101/2023.10.26.563798)
Supplement: Supplement 2 [file media-2.xlsx]

## Sheet: Table of Contents
Table Number	Contents
S1	Subcutaneous adipose tissue RNA-sequencing based datasets
S2	Characterization of adipose tissue eQTL datasets
S3	Conditionally distinct eQTL meta-analysis results from all participants (all ancestries)
S4	Conditionally distinct eQTL meta-analysis results from participants of European ancestry
S5	Conditionally distinct sex-stratified eQTL meta-analysis results from females of European ancestry
S6	Conditionally distinct sex-stratified eQTL meta-analysis results from males of European ancestry
S7	Comparison of adipose and blood eQTL datasets
S8	Overlap of adipose and blood eQTL signals
S9	GLYCTK eQTL effect allele frequencies for all datasets
S10	ADIPOQ eQTL effect allele frequencies for all datasets
S11	Heritability of TwinsUK and meta-analysis eQTL genes versus non-eQTL genes
S12	GWAS traits for colocalization
S13	Descriptions of column names for colocalization results in Tables S14 and S18
S14	Full GWAS-eQTL colocalization results (LD r2 ≥ 0.5 and coloc PP4 ≥ 0.5)
S15	Proportion of GWAS signals with an eQTL
S16	Proportion of eQTL signals colocalized with GWAS signals separated by signal number
S17	eQTL genes identified as colocalized with GWAS signals using marginal or conditional eQTL and GWAS data
S18	Full sex-stratified GWAS-eQTL colocalization results (LD r2 ≥ 0.5 and coloc PP4 ≥ 0.5)
S19	Summary of sex-stratified GWAS signals colocalized with a sex-stratified eQTL signal
S20	Summary Mendelian Randomization results for colocalized GWAS-eQTL signals
S21	MRLocus results for allelic series of colocalized GWAS-eQTL signals
S22	eQTL signals enriched in chromatin states and ATAC-seq peaks
S23	Overlaps of eQTL variants with ATAC-seq peaks in preadipocytes, adipocytes, and adipose tissue
S24	SEMA3C lead variant and proxy variants overlapping with ATAC peaks
S25	PCR primers for transcriptional reporter assays

## Sheet: S1
Table S1. Subcutaneous adipose tissue RNA-sequencing based datasets
Cohort	Number of samples		Adipose tissue collection method	Genotyping			SNP imputation		RNA-sequencing
	Males	Females		Platform	QC	Male X chromosome	Reference	Filtering	Library prep	Read length	Read depth
METSIM (N)	426	0	Needle biopsy	OmniExpress BeadChip and HumanExome BeadChip	HWE P > 1e-6, sample and SNP missingness < 0.95, estimated imputation accuracy (ImpRsq ≥ 0.5)	diploid X chromosome (0/2)	HRC	MAF < 0.01 (~8.1M)	non-stranded, polyA-selected	50 bp paired-end	~45M
METSIM (S)	420	0	Surgical biopsy	OmniExpress BeadChip and HumanExome BeadChip	HWE P > 1e-6, sample and SNP missingness < 0.95, estimated imputation accuracy (ImpRsq ≥ 0.5)	diploid X chromosome (0/2)	HRC	MAF < 0.01 (~8.1M)	stranded, polyA-selected	150 bp paired-end	~83M
FUSION	149	131	Surgical biopsy	Illumina Omni2.5 BeadChip	HWE P > 1e-4, sample missingness < 0.95, estimated imputation accuracy impRsq>0.3, MAF>= 2%	diploid X chromosome (0/2)	HRC	MAC < 10 (~7.3M)	stranded, polyA-selected	100 bp paired-end	~80M
TwinsUK	0	722	Punch biopsy	Combination of Illumina HumanHap300 Bead Chip, Illumina HumanHap610 Quad Chip and Illumina 1M chip	HWE P > 1e-6, sample and SNP missingness < 0.95, estimated imputation accuracy (ImpRsq > 0.5)	--	HRC	MAF < 0.01 (~7.7M)	non-stranded, polyA-selected	50 bp paired-end	~35M
GTEx ALL	330	166	Surgical biopsy	WGS	HWE P > 1e-8, sample and SNP missingness < 0.85	--	N/A	MAF < 0.01 (~9.0M)	non-stranded, polyA-selected	76 bp paired-end	~83M
GTEx EUR	269	139	Surgical biopsy	WGS	HWE P > 1e-8, sample and SNP missingness < 0.85	--	N/A	MAF < 0.01 (~9.0M)	non-stranded, polyA-selected	76 bp paired-end	~83M
Overview of adipose eQTL datasets, including adipose tissue collection method, genotyping platform, quality control, SNP imputation and quality control, and RNA-sequencing parameters.
HWE, hardy-weinberg equilibrium; HRC, haplotype reference consortium; WGS, whole genome sequencing

## Sheet: S2
Table S2. Characterization of adipose tissue eQTL datasets
	Sample size	Read depth	PEER factors	Genes tested	Variants tested
METSIM (N)	426	~45M	50	25520	7842352
METSIM (S)	420	~83M	40	29589	7831163
FUSION	280	~80M	40	29596	6879061
TwinsUK	722	~35M	40	23114	7950332
GTEx ALL	496	~80M	60	23697	10747717
GTEx EUR	408	~80M	60	23719	8969209
Meta-analysis ALL	2344	--	--	29254	6468155
Meta-analysis EUR	2256	--	--	29259	6479419
	Sample size	Read depth	PEER factors	Genes tested	Variants tested
FUSION female	131	~80M	30	29608	5290680
FUSION male	149	~80M	30	29608	5290680
GTEx female	139	~80M	40	15081	3803549
GTEx male	269	~80M	60	15118	3808887
Meta-analysis female	270	--	--	22946	6633410
Meta-analysis male	418	--	--	23003	6636037
The sample size, RNA-sequencing read depth of aligned and filtered reads, number of PEER factors used as covariates, number of genes tested, and number of variants tested for the sex-combined (top) and sex-stratified (bottom) datasets. To be tested, a gene must be present in at least two studies. For the meta-analysis, the variants tested were present in all studies.

## Sheet: S3
Table S3. Conditionally distinct eQTL meta-analysis results from all participants (all ancestries)
Significant (P < 1e-6) lead variants per gene per signal from APEX meta-analysis. Each gene tested was present in at least two studies. 'gene' is the gencode v19 ENSEMBL ID. 'Studies' indicates the studies that had expression levels measured for the gene and included it in the eQTL analysis (1=METSIM (N), 2=METSIM (S), 3=FUSION, 4=TwinsUK, 5=GTEx). 'signal' indicates the signal number for the row…
gene	studies	signal	variant	beta	se	pval_joint	pval_signal	pval_marginal	pval_stepwise
ENSG00000272512	1,2,3,4,5	01:05:00	1_967658_C_T	0.594893	0.0343312	6.18033e-63	5.92207e-154	3.55035e-157	3.45928e-157
ENSG00000272512	1,2,3,4,5	02:05:00	1_988310_A_G	-0.308239	0.0472465	8.57019e-11	2.3897e-05	3.87027e-36	3.82024e-08
ENSG00000272512	1,2,3,4,5	03:05:00	1_1021415_A_G	0.406721	0.0368983	1.68805e-27	1.83688e-11	3.58128e-56	1.09392e-14
ENSG00000272512	1,2,3,4,5	04:05:00	1_1003053_C_T	-0.334019	0.0393016	3.59709e-17	7.42752e-06	1.26036e-55	4.52753e-09
ENSG00000272512	1,2,3,4,5	05:05:00	1_1007222_G_T	-0.268535	0.0432664	6.51909e-10	5.79884e-07	1.11044e-17	6.51909e-10
ENSG00000162571	1,2,3,4,5	01:03:00	1_1146853_G_A	-0.352847	0.047407	1.43148e-13	6.6216e-16	1.19523e-18	1.19481e-18
ENSG00000162571	1,2,3,4,5	02:03:00	1_1117398_A_G	0.106953	0.015107	1.96535e-12	4.51704e-07	5.37654e-05	2.96252e-10
ENSG00000162571	1,2,3,4,5	03:03:00	1_1268159_C_T	-0.17397	0.0349491	6.95809e-07	0.000121381	1.81988e-13	6.95809e-07
ENSG00000186891	1,2,3,4,5	01:03:00	1_1151973_G_C	-0.30285	0.0196764	1.0206e-50	3.90788e-64	3.44975e-67	3.43285e-67
ENSG00000186891	1,2,3,4,5	02:03:00	1_1125110_T_C	0.215009	0.0235382	1.50932e-19	9.90687e-16	1.66641e-24	3.99672e-18
ENSG00000186891	1,2,3,4,5	03:03:00	1_1119858_C_T	-0.1205	0.0244691	9.11769e-07	0.000682114	2.13842e-15	9.11769e-07
ENSG00000186827	1,2,3,4,5	01:02:00	1_1148445_G_A	0.312445	0.0339122	7.45416e-20	3.71534e-18	1.70509e-21	1.70429e-21
ENSG00000186827	1,2,3,4,5	02:02:00	1_1176597_T_C	-0.119276	0.0168093	1.75273e-12	2.11274e-10	4.89396e-14	1.75273e-12
ENSG00000162572	1,2,3,4,5	01:03:00	1_1297059_G_A	0.132948	0.0122662	1.14261e-26	5.04412e-29	5.49922e-32	5.49326e-32
ENSG00000162572	1,2,3,4,5	02:03:00	1_1218890_G_C	0.249704	0.0254483	2.99534e-22	3.46344e-19	1.09193e-24	9.23838e-22
ENSG00000162572	1,2,3,4,5	03:03:00	1_1219775_C_T	-0.284246	0.0414598	9.29585e-12	1.94605e-08	1.93366e-14	9.29585e-12
ENSG00000242485	1,2,3,4,5	01:02:00	1_1342612_G_C	0.20117	0.0128323	1.86051e-52	4.07634e-129	1.55207e-132	1.5233e-132
ENSG00000242485	1,2,3,4,5	02:02:00	1_1297059_G_A	-0.0610404	0.0113629	8.65617e-08	4.01499e-05	4.46002e-86	8.65617e-08
ENSG00000235098	1,2,3,4,5	01:02:00	1_1354594_A_G	-1.20972	0.0219015	4.74607e-411	3.63097e-416	1.564176e-419	1.33532e-419
ENSG00000235098	1,2,3,4,5	02:02:00	1_1168843_C_T	0.30895	0.0610368	4.51831e-07	0.0010328	4.50722e-20	4.51831e-07
ENSG00000225285	1,2,3,4,5	01:02:00	1_1367193_G_T	0.534979	0.0190209	6.48066e-148	1.14709e-132	4.22809e-136	4.14561e-136
ENSG00000225285	1,2,3,4,5	02:02:00	1_1365759_G_A	0.220355	0.0302372	4.45076e-13	4.86896e-10	0.00960783	4.45076e-13
ENSG00000215915	1,2,3,4,5	01:03:00	1_1375810_C_G	-0.365606	0.0240433	1.32152e-49	1.66738e-34	6.13407e-38	6.12463e-38
ENSG00000215915	1,2,3,4,5	02:03:00	1_1404236_C_T	0.425376	0.0318902	5.18456e-39	8.13729e-33	9.31486e-22	4.28784e-36
ENSG00000215915	1,2,3,4,5	03:03:00	1_1258818_G_A	-0.418743	0.0722052	7.67195e-09	6.44815e-06	0.00159775	7.67195e-09
ENSG00000160072	1,2,3,4,5	01:03:00	1_1430584_T_C	0.139082	0.0140983	1.81115e-22	5.79268e-13	2.40034e-16	2.39971e-16
ENSG00000160072	1,2,3,4,5	02:03:00	1_1487059_G_A	-0.283667	0.0262618	1.67468e-26	1.92266e-16	2.41197e-11	9.12933e-20
ENSG00000160072	1,2,3,4,5	03:03:00	1_1493727_G_A	0.0591449	0.0111106	1.12842e-07	0.000113792	6.44883e-05	1.12842e-07
ENSG00000197785	1,2,3,4,5	01:02:00	1_1455318_T_C	-0.106518	0.00904851	5.06527e-31	1.2138e-20	4.08836e-24	4.0859e-24
ENSG00000197785	1,2,3,4,5	02:02:00	1_1404001_G_T	0.102899	0.0188416	5.28894e-08	8.58593e-05	0.111361	5.28894e-08
ENSG00000160075	1,2,3,4,5	01:02:00	1_1511104_G_C	0.190829	0.00941203	1.35986e-83	5.06152e-111	2.93263e-114	2.89178e-114
ENSG00000160075	1,2,3,4,5	02:02:00	1_1508742_A_G	0.102383	0.0184512	3.2401e-08	2.52888e-05	1.00557e-36	3.2401e-08
ENSG00000248333	1,2,3,4,5	01:02:00	1_1899959_C_T	0.232712	0.0271314	1.85974e-17	3.18933e-18	1.21438e-21	1.21381e-21
ENSG00000248333	1,2,3,4,5	02:02:00	1_1787804_C_G	-0.14826	0.0238274	5.90194e-10	3.83597e-07	2.86113e-13	5.90194e-10
ENSG00000272004	1,2,3,4	01:05:00	1_1879084_C_T	-0.264768	0.0322085	4.05141e-16	2.28415e-09	1.28734e-12	1.28704e-12
ENSG00000272004	1,2,3,4	02:05:00	1_1217011_A_C	-0.296662	0.0501424	3.99173e-09	1.63006e-06	3.9309e-10	2.96548e-09
ENSG00000272004	1,2,3,4	03:05:00	1_2033109_C_T	0.212244	0.0311231	1.27683e-11	1.61284e-05	2.66742e-09	2.07299e-08
ENSG00000272004	1,2,3,4	04:05:00	1_1889199_T_C	-0.326644	0.0550016	3.49217e-09	0.000173322	0.002674	6.53485e-07
ENSG00000272004	1,2,3,4	05:05:00	1_1709119_C_T	-0.328184	0.0634691	2.61518e-07	0.000501032	0.108598	2.61518e-07
ENSG00000269737	1,2,3,4,5	01:03:00	1_2575096_G_C	0.46099	0.082443	2.54449e-08	7.97487e-11	3.38148e-14	3.38083e-14
ENSG00000269737	1,2,3,4,5	02:03:00	1_1966659_A_G	-0.487083	0.0804534	1.66837e-09	2.09388e-05	8.97745e-14	6.82908e-09
ENSG00000269737	1,2,3,4,5	03:03:00	1_1386578_G_A	0.315933	0.0619694	3.73806e-07	0.000329117	1.45805e-07	3.73806e-07
ENSG00000269227	1,2,3,4	01:02:00	1_1966659_A_G	-0.717292	0.100708	1.57135e-12	6.58061e-09	2.01836e-12	2.0179e-12
ENSG00000269227	1,2,3,4	02:02:00	1_1820666_C_A	0.59084	0.107218	4.13588e-08	0.000130414	5.79294e-08	4.13588e-08
ENSG00000189339	1,2,3,4,5	01:03:00	1_1879084_C_T	-0.197188	0.0201088	3.17463e-22	1.83814e-10	6.271e-14	6.26984e-14
ENSG00000189339	1,2,3,4,5	02:03:00	1_1889500_C_T	0.352286	0.0448591	6.43323e-15	9.85503e-10	2.40129e-08	3.08691e-13
ENSG00000189339	1,2,3,4,5	03:03:00	1_1966659_A_G	-0.549955	0.0767468	1.06752e-12	3.43198e-09	1.1081e-08	1.06752e-12
ENSG00000008128	1,2,3,4,5	01:06:00	1_1861126_C_G	-0.84334	0.0686029	1.41408e-33	2.032e-17	1.27079e-20	1.27024e-20
ENSG00000008128	1,2,3,4,5	02:06:00	1_1800364_C_T	-0.588635	0.0441276	5.27583e-39	3.23292e-21	1.43869e-19	1.01952e-24
ENSG00000008128	1,2,3,4,5	03:06:00	1_1674677_G_C	-0.41561	0.0330653	5.66786e-35	4.4138e-19	3.89319e-10	2.01099e-22
ENSG00000008128	1,2,3,4,5	04:06:00	1_1867426_G_A	0.294826	0.033286	1.72164e-18	4.44847e-21	0.218665	1.59835e-24
ENSG00000008128	1,2,3,4,5	05:06:00	1_1894751_G_A	0.333356	0.0593423	2.19811e-08	0.000130523	0.00262895	7.77852e-08
ENSG00000008128	1,2,3,4,5	06:06:00	1_2107090_G_A	-0.373969	0.0729503	3.22841e-07	0.000683027	1.4557e-12	3.22841e-07
ENSG00000227775	1,2,3,4,5	01:03:00	1_1800364_C_T	-0.273458	0.0372601	3.06262e-13	2.10161e-08	6.44592e-12	6.44507e-12
ENSG00000227775	1,2,3,4,5	02:03:00	1_1431502_G_A	-0.242366	0.0408659	3.51995e-09	6.99974e-05	8.8823e-07	7.7524e-08
ENSG00000227775	1,2,3,4,5	03:03:00	1_2013153_C_T	-0.140473	0.0258481	6.13506e-08	3.77057e-05	4.03799e-07	6.13506e-08
ENSG00000268575	1,2,3,4	01:06:00	1_1663831_C_T	0.620308	0.038005	1.24619e-55	4.67545e-37	4.5609e-40	4.54858e-40
ENSG00000268575	1,2,3,4	02:06:00	1_1800364_C_T	-0.52095	0.0546211	5.03948e-21	4.62386e-15	2.52304e-08	1.42271e-18
ENSG00000268575	1,2,3,4	03:06:00	1_1805858_G_C	0.968183	0.0702437	5.48627e-41	7.86649e-11	0.0246372	2.82305e-14
ENSG00000268575	1,2,3,4	04:06:00	1_1718642_C_A	-0.928675	0.105055	2.40515e-18	3.27062e-07	0.000366944	2.62949e-10
ENSG00000268575	1,2,3,4	05:06:00	1_2369408_C_T	-0.396227	0.0660608	2.45114e-09	1.51227e-09	4.86393e-11	6.08719e-13
ENSG00000268575	1,2,3,4	06:06:00	1_1687152_G_A	0.222233	0.038219	7.27863e-09	9.81294e-06	1.90202e-24	7.27863e-09
ENSG00000215790	1,2,3,4,5	01:03:00	1_1800364_C_T	-0.526718	0.0424613	3.81143e-34	1.12968e-10	3.46171e-14	3.46104e-14
ENSG00000215790	1,2,3,4,5	02:03:00	1_1674677_G_C	-0.306948	0.0329333	2.85202e-20	1.60554e-07	0.00503593	6.1454e-11
ENSG00000215790	1,2,3,4,5	03:03:00	1_1859296_T_C	0.301797	0.0337728	8.64893e-19	7.67748e-07	0.48642	1.17057e-09
ENSG00000008130	1,2,3,4,5	01:02:00	1_1687482_G_T	-0.102195	0.0103729	2.04498e-22	6.33656e-34	9.11063e-37	9.09748e-37
ENSG00000008130	1,2,3,4,5	02:02:00	1_1709119_C_T	0.193122	0.0198356	6.12673e-22	1.98874e-18	4.20944e-36	6.12673e-22
ENSG00000078369	1,2,3,4,5	01:03:00	1_1852484_A_G	-0.0957743	0.0124169	1.88559e-14	1.38231e-16	5.42483e-20	5.42264e-20
ENSG00000078369	1,2,3,4,5	02:03:00	1_1786684_G_A	0.189481	0.0212375	9.77994e-19	4.30939e-05	5.18216e-15	2.92205e-08
ENSG00000078369	1,2,3,4,5	03:03:00	1_1709119_C_T	-0.211082	0.0298511	2.08694e-12	7.11425e-09	0.879834	2.08694e-12
ENSG00000231050	1,2,3,4,5	01:03:00	1_1818129_A_C	-0.655207	0.0268983	1.47059e-115	2.03524e-170	1.34612e-173	1.30448e-173
ENSG00000231050	1,2,3,4,5	02:03:00	1_1693726_A_G	0.228933	0.0206787	1.00831e-27	1.74795e-38	6.22531e-106	2.5923e-41
ENSG00000231050	1,2,3,4,5	03:03:00	1_1836686_C_G	0.222959	0.0360272	7.2835e-10	1.73708e-06	2.28998e-11	7.2835e-10
ENSG00000169885	1,2,3,4,5	01:03:00	1_1841728_C_T	-0.735214	0.0242737	2.33996e-167	2.70098e-100	2.12987e-103	2.10543e-103
ENSG00000169885	1,2,3,4,5	02:03:00	1_1837025_C_T	-0.336445	0.0187224	2.992e-67	1.78219e-57	0.000356645	1.30241e-60
ENSG00000169885	1,2,3,4,5	03:03:00	1_1836686_C_G	0.185214	0.0330995	2.48652e-08	1.89936e-05	0.149088	2.48652e-08
ENSG00000067606	1,2,3,4,5	01:03:00	1_2121118_C_T	0.179796	0.0210422	2.44971e-17	2.78842e-66	7.05489e-70	7.01752e-70
ENSG00000067606	1,2,3,4,5	02:03:00	1_2127434_C_A	0.168891	0.0206343	4.68301e-16	9.10952e-08	1.08837e-50	9.13247e-11
ENSG00000067606	1,2,3,4,5	03:03:00	1_2069681_C_T	0.164404	0.0312218	1.54006e-07	0.000574936	3.89806e-05	1.54006e-07
ENSG00000182873	1,2,3,4,5	01:06:00	1_2121118_C_T	0.254865	0.0281738	3.31524e-19	5.62082e-58	1.38572e-61	1.38002e-61
ENSG00000182873	1,2,3,4,5	02:06:00	1_2127434_C_A	0.345481	0.0301757	1.79279e-29	3.49039e-09	7.22479e-47	1.76574e-12
ENSG00000182873	1,2,3,4,5	03:06:00	1_2113266_G_A	-0.233716	0.0355538	6.19599e-11	6.89948e-10	0.0140839	3.5274e-13
ENSG00000182873	1,2,3,4,5	04:06:00	1_2069681_C_T	0.246691	0.0434043	1.50564e-08	0.000247066	5.28205e-05	1.78848e-07
ENSG00000182873	1,2,3,4,5	05:06:00	1_2166406_C_T	0.259629	0.0447677	7.67454e-09	0.000150543	5.09846e-12	4.25669e-08
ENSG00000182873	1,2,3,4,5	06:06:00	1_1983421_T_C	-0.117764	0.0224844	1.79154e-07	0.00031886	0.240925	1.79154e-07
ENSG00000243558	1,2,3,4	01:02:00	1_2122723_C_G	0.308854	0.0383075	1.41407e-15	1.09452e-09	3.79089e-13	3.78992e-13
ENSG00000243558	1,2,3,4	02:02:00	1_2218100_C_T	0.151962	0.0280335	6.80578e-08	0.000130863	1.33846e-05	6.80578e-08
ENSG00000162585	1,2,3,4,5	01:03:00	1_2063472_G_C	-0.107061	0.00738132	1.71414e-45	8.78488e-57	6.16942e-60	6.14538e-60
ENSG00000162585	1,2,3,4,5	02:03:00	1_2121118_C_T	-0.0445016	0.00600287	1.77934e-13	2.13756e-10	2.65314e-29	5.33681e-14
ENSG00000162585	1,2,3,4,5	03:03:00	1_2255633_G_A	-0.072772	0.0144323	4.99661e-07	0.00101711	1.87638e-05	4.99661e-07
ENSG00000203301	1,2,3,4	01:02:00	1_2127434_C_A	0.274043	0.0227902	5.35383e-32	6.02063e-07	4.54652e-19	1.38193e-09
ENSG00000203301	1,2,3,4	02:02:00	1_2140261_G_A	-0.22733	0.0281172	1.18313e-15	0.000241838	0.845048	7.54648e-08
ENSG00000269896	1,2,3,4,5	01:03:00	1_2286127_G_C	-0.209717	0.0355388	4.20337e-09	1.269e-45	5.62239e-49	5.60782e-49
ENSG00000269896	1,2,3,4,5	02:03:00	1_2316315_A_G	0.150395	0.0211792	1.69039e-12	1.56548e-05	1.51722e-23	5.38488e-09
ENSG00000269896	1,2,3,4,5	03:03:00	1_2299912_T_C	-0.129713	0.0263671	9.3546e-07	0.000628171	3.90937e-27	9.3546e-07
ENSG00000272420	1,2,3,4,5	01:02:00	1_2278240_C_T	0.238913	0.0307653	1.26166e-14	6.19577e-38	3.6698e-41	3.66313e-41
ENSG00000272420	1,2,3,4,5	02:02:00	1_2299627_T_C	0.177091	0.0312843	1.71518e-08	1.47704e-05	8.40961e-35	1.71518e-08
ENSG00000271921	1,2,3	01:02:00	1_2273620_C_T	1.59672	0.131097	6.81619e-32	1.12632e-29	2.77307e-33	2.75881e-33
ENSG00000271921	1,2,3	02:02:00	1_2302911_G_A	-0.2268	0.0456218	7.83838e-07	0.00206428	3.07255e-08	7.83838e-07
ENSG00000271847	1,2,3	01:02:00	1_2309082_T_G	-0.538193	0.0344605	2.64814e-49	5.02815e-49	1.24636e-52	1.2303e-52
ENSG00000271847	1,2,3	02:02:00	1_2273620_C_T	0.622226	0.118931	2.04983e-07	0.000965208	1.03516e-10	2.04983e-07
ENSG00000157911	1,2,3,4,5	01:02:00	1_2336210_C_T	0.120054	0.00810993	3.13187e-47	2.57594e-51	6.34139e-55	6.32067e-55
ENSG00000157911	1,2,3,4,5	02:02:00	1_2335676_A_G	0.127739	0.0128095	6.48732e-23	1.49429e-19	1.06794e-30	6.48732e-23
ENSG00000228037	1,2,3,4,5	01:03:00	1_2553657_C_T	0.422035	0.0420162	3.23667e-23	1.14364e-13	2.58872e-17	2.58795e-17
ENSG00000228037	1,2,3,4,5	02:03:00	1_2537095_G_A	0.171174	0.0207784	3.05017e-16	8.04144e-16	1.61445e-11	2.39881e-18
ENSG00000228037	1,2,3,4,5	03:03:00	1_2696338_A_G	-0.43305	0.0712316	1.42971e-09	2.88163e-07	2.89691e-12	1.42971e-09
ENSG00000157870	1,2,3,4,5	01:02:00	1_2711633_G_A	-0.396403	0.0432559	1.15704e-19	1.85064e-15	1.07638e-17	1.07605e-17
ENSG00000157870	1,2,3,4,5	02:02:00	1_2551785_C_T	-0.099047	0.0151126	7.03549e-11	1.04531e-07	1.07161e-08	7.03549e-11
ENSG00000162591	1,2,3,4,5	01:04:00	1_3442422_G_A	0.143593	0.0191043	8.32032e-14	9.20896e-68	2.65355e-71	2.63892e-71
ENSG00000162591	1,2,3,4,5	02:04:00	1_3448360_G_A	-0.155285	0.0181619	2.34255e-17	4.0425e-11	3.53495e-65	7.008e-15
ENSG00000162591	1,2,3,4,5	03:04:00	1_3480149_C_T	-0.114551	0.0151243	5.40776e-14	7.644e-08	8.66624e-26	3.69061e-11
ENSG00000162591	1,2,3,4,5	04:04:00	1_3517573_G_C	-0.0857725	0.016697	3.05164e-07	0.00114363	0.784908	3.05164e-07
ENSG00000227372	1,2,3,4,5	01:02:00	1_3660341_A_G	0.279366	0.014216	4.84931e-79	5.50394e-71	4.1916e-74	4.16664e-74
ENSG00000227372	1,2,3,4,5	02:02:00	1_3646192_G_A	-0.0995292	0.0147624	2.01286e-11	4.69107e-08	8.13179e-06	2.01286e-11
ENSG00000235169	1,2,3,4,5	01:02:00	1_3688849_A_G	-0.262427	0.0262899	5.90106e-23	2.48308e-20	4.8517e-24	4.8488e-24
ENSG00000235169	1,2,3,4,5	02:02:00	1_3681831_T_C	0.169261	0.026087	1.0801e-10	6.07254e-07	1.07403e-11	1.0801e-10
ENSG00000272153	1,2,3,4,5	01:02:00	1_3701490_C_T	0.352583	0.0438075	1.39086e-15	1.59899e-13	4.05596e-16	4.05493e-16
ENSG00000272153	1,2,3,4,5	02:02:00	1_3703337_G_C	-0.145665	0.0197346	2.25153e-13	1.4385e-09	6.07033e-14	2.25153e-13
ENSG00000130764	1,2,3,4,5	01:04:00	1_3701491_A_G	0.108983	0.0178408	1.19571e-09	2.52063e-55	6.49469e-59	6.47025e-59
ENSG00000130764	1,2,3,4,5	02:04:00	1_3783452_G_A	0.428873	0.0437953	3.61266e-22	2.2782e-13	3.02041e-22	3.01057e-16
ENSG00000130764	1,2,3,4,5	03:04:00	1_3697137_G_T	-0.134784	0.0205091	6.25719e-11	3.86229e-07	9.83094e-59	1.54216e-10
ENSG00000130764	1,2,3,4,5	04:04:00	1_3722543_C_T	-0.324037	0.0617063	1.66416e-07	0.000124633	3.0241e-05	1.66416e-07
ENSG00000116198	1,2,3,4,5	01:02:00	1_3754489_G_C	0.442057	0.012248	3.34673e-222	2.09652e-173	1.96091e-176	1.8984e-176
ENSG00000116198	1,2,3,4,5	02:02:00	1_3779818_A_G	0.199736	0.0130548	3.58459e-50	3.40479e-47	0.158866	3.58459e-50
ENSG00000169598	1,2,3,4,5	01:03:00	1_3802018_T_C	-0.285522	0.0373464	3.15885e-14	9.37622e-66	2.14412e-69	2.13292e-69
ENSG00000169598	1,2,3,4,5	02:03:00	1_3709487_A_G	-0.142305	0.0186719	3.78345e-14	3.70427e-10	5.95892e-09	1.80067e-13
ENSG00000169598	1,2,3,4,5	03:03:00	1_3792522_T_C	-0.203747	0.0406573	5.86063e-07	0.000748488	2.31216e-60	5.86063e-07
ENSG00000236423	1,2,3,4,5	01:02:00	1_3825711_C_T	0.243744	0.0378474	1.47603e-10	1.08708e-08	2.35978e-12	2.35945e-12
ENSG00000236423	1,2,3,4,5	02:02:00	1_3783519_G_T	-0.269199	0.0500952	8.56977e-08	0.000401023	1.59233e-09	8.56977e-08
ENSG00000196581	1,2,3,4,5	01:02:00	1_4760574_T_C	-0.366537	0.0569165	1.47842e-10	4.83035e-10	5.37368e-13	5.37283e-13
ENSG00000196581	1,2,3,4,5	02:02:00	1_5002626_C_T	0.133245	0.021873	1.32542e-09	3.04291e-06	2.41727e-11	1.32542e-09
ENSG00000069424	1,2,3,4,5	01:02:00	1_6075922_G_A	0.14286	0.0224842	2.5697e-10	2.53302e-06	4.28333e-09	4.28303e-09
ENSG00000069424	1,2,3,4,5	02:02:00	1_6102601_C_T	-0.0453329	0.00778396	6.63897e-09	1.68623e-05	2.07283e-07	6.63897e-09
ENSG00000131697	1,2,3,4,5	01:03:00	1_6009858_G_A	0.146353	0.0168361	7.01715e-18	9.36399e-30	2.20693e-33	2.20432e-33
ENSG00000131697	1,2,3,4,5	02:03:00	1_5953697_G_A	-0.424813	0.0436051	5.79712e-22	4.41197e-19	9.62122e-27	4.17457e-22
ENSG00000131697	1,2,3,4,5	03:03:00	1_5959442_C_T	0.338226	0.0448648	7.02832e-14	3.24474e-10	3.52728e-26	7.02832e-14
ENSG00000158286	1,2,3,4,5	01:04:00	1_6266096_A_G	-0.229416	0.0223313	3.47488e-24	2.60024e-40	5.30729e-44	5.29622e-44
ENSG00000158286	1,2,3,4,5	02:04:00	1_6232157_C_T	-0.279427	0.0451083	7.02136e-10	1.06142e-05	4.84186e-25	4.94017e-09
ENSG00000158286	1,2,3,4,5	03:04:00	1_6264772_T_C	-0.166818	0.0279426	2.7815e-09	1.23042e-05	4.12723e-18	2.60906e-09
ENSG00000158286	1,2,3,4,5	04:04:00	1_6142724_A_G	0.10768	0.0204496	1.541e-07	0.000336642	0.0170271	1.541e-07
ENSG00000116237	1,2,3,4,5	01:04:00	1_6281667_A_C	-0.656479	0.0316162	3.41307e-87	4.67021e-68	1.26829e-71	1.26123e-71
ENSG00000116237	1,2,3,4,5	02:04:00	1_6289368_G_A	0.740264	0.0537545	2.32569e-41	6.10141e-42	0.000319365	4.51761e-45
ENSG00000116237	1,2,3,4,5	03:04:00	1_6323110_T_C	-0.484575	0.0627696	1.79382e-14	3.1995e-13	0.107641	6.52434e-17
ENSG00000116237	1,2,3,4,5	04:04:00	1_6303624_C_T	-0.126724	0.0236888	9.78632e-08	0.000258954	1.09694e-40	9.78632e-08
ENSG00000158292	1,2,3,4,5	01:02:00	1_6318069_C_T	0.196761	0.0160939	2.9935e-33	1.84535e-34	2.04938e-37	2.04631e-37
ENSG00000158292	1,2,3,4,5	02:02:00	1_6323420_G_A	0.436721	0.0466482	1.94991e-20	2.72831e-17	3.35024e-24	1.94991e-20
ENSG00000097021	1,2,3,4,5	01:03:00	1_6455886_G_C	0.962923	0.0270602	3.38799e-217	1.98564e-242	1.4317e-245	1.34798e-245
ENSG00000097021	1,2,3,4,5	02:03:00	1_6441375_T_G	-0.349042	0.0385303	2.94742e-19	6.14576e-16	1.13894e-57	1.67844e-19
ENSG00000097021	1,2,3,4,5	03:03:00	1_6426934_G_A	-0.1371	0.0278865	9.50471e-07	0.000250301	8.07781e-10	9.50471e-07
ENSG00000041988	1,2,3,4,5	01:02:00	1_6685851_C_A	-0.113828	0.00746074	6.48063e-50	7.73818e-85	6.73797e-88	6.68174e-88
ENSG00000041988	1,2,3,4,5	02:02:00	1_6719679_G_A	-0.0559045	0.0080951	6.58969e-12	3.1438e-09	2.23003e-51	6.58969e-12
ENSG00000171735	1,2,3,4,5	01:02:00	1_6947717_C_T	0.292336	0.0157076	1.155e-71	1.91614e-72	1.54253e-75	1.53299e-75
ENSG00000171735	1,2,3,4,5	02:02:00	1_7739250_T_C	0.133771	0.012987	2.64012e-24	1.16818e-20	9.17847e-29	2.64012e-24
ENSG00000269978	1,2,3,5	01:02:00	1_7771164_C_T	-0.361217	0.039514	2.07746e-19	1.21869e-11	1.03274e-14	1.03227e-14
ENSG00000269978	1,2,3,5	02:02:00	1_7753373_G_A	-0.418858	0.0570947	3.68769e-13	8.86365e-10	1.10501e-08	3.68769e-13
ENSG00000049245	1,2,3,4,5	01:02:00	1_7847836_T_C	0.124938	0.0120294	1.12837e-24	5.81648e-25	7.65303e-28	7.64683e-28
ENSG00000049245	1,2,3,4,5	02:02:00	1_8001850_C_T	0.143463	0.028038	3.39247e-07	0.000441875	2.65371e-10	3.39247e-07
ENSG00000116288	1,2,3,4,5	01:02:00	1_8021778_T_C	0.116966	0.00719669	4.97154e-56	3.79855e-90	1.83534e-93	1.81806e-93
ENSG00000116288	1,2,3,4,5	02:02:00	1_8021973_G_T	0.0653993	0.00836542	8.44626e-15	5.6834e-12	1.7687e-52	8.44626e-15
ENSG00000142599	1,2,3,4,5	01:02:00	1_8463176_T_C	-0.221359	0.0108744	3.42841e-84	1.63808e-160	1.34406e-163	1.30688e-163
ENSG00000142599	1,2,3,4,5	02:02:00	1_8481016_T_G	0.0971133	0.0109882	2.02156e-18	1.98043e-15	3.05963e-98	2.02156e-18
ENSG00000142583	1,2,3,4,5	01:02:00	1_9125398_G_A	0.320789	0.0389564	3.13426e-16	1.03255e-17	2.72989e-21	2.72863e-21
ENSG00000142583	1,2,3,4,5	02:02:00	1_9127159_C_A	0.109686	0.0175952	5.48757e-10	1.96903e-06	1.01986e-14	5.48757e-10
ENSG00000049239	1,2,3,4,5	01:05:00	1_9333557_C_G	-0.423818	0.0258807	8.77002e-57	9.28211e-23	1.95436e-25	6.44044e-26
ENSG00000049239	1,2,3,4,5	02:05:00	1_9295794_G_C	-0.392565	0.0157044	8.51517e-121	1.23267e-25	2.6819e-71	7.3952e-29
ENSG00000049239	1,2,3,4,5	03:05:00	1_9281836_C_T	-0.303382	0.0241937	7.97494e-35	8.46995e-30	0.0266663	2.3187e-33
ENSG00000049239	1,2,3,4,5	04:05:00	1_9324571_T_C	0.119164	0.0170718	3.95047e-12	5.28507e-05	2.77316e-10	2.53436e-08
ENSG00000049239	1,2,3,4,5	05:05:00	1_9321241_G_A	-0.0823415	0.0151475	6.09023e-08	0.00010814	4.71218e-45	6.09023e-08
ENSG00000231789	1,2,3,4,5	01:02:00	1_9747743_C_T	0.641046	0.051174	9.10234e-35	2.28785e-25	5.87843e-29	5.87326e-29
ENSG00000231789	1,2,3,4,5	02:02:00	1_9714177_G_A	-0.151734	0.0267508	1.60619e-08	1.06029e-05	0.00871824	1.60619e-08
ENSG00000171603	1,2,3,4,5	01:02:00	1_9842966_G_T	0.16911	0.0211684	2.2283e-15	1.32206e-18	6.96102e-22	6.95762e-22
ENSG00000171603	1,2,3,4,5	02:02:00	1_9937041_C_T	-0.0671523	0.0122303	4.4907e-08	0.000170854	1.2081e-14	4.4907e-08
ENSG00000054523	1,2,3,4,5	01:03:00	1_10282431_G_A	-0.676933	0.0277763	1.16509e-115	3.99621e-99	1.88742e-101	1.86655e-101
ENSG00000054523	1,2,3,4,5	02:03:00	1_10285709_A_G	0.10693	0.00987107	1.21379e-26	1.34934e-20	1.26287e-07	2.89109e-23
ENSG00000054523	1,2,3,4,5	03:03:00	1_10149529_C_T	0.0877555	0.0177715	8.51889e-07	0.00154545	1.63783e-05	8.51889e-07
ENSG00000142655	1,2,3,4,5	01:02:00	1_10537090_C_A	0.357142	0.0123352	2.64039e-155	1.97498e-296	5.54705e-300	5.08491e-300
ENSG00000142655	1,2,3,4,5	02:02:00	1_10547263_C_T	0.0925375	0.0137656	2.29802e-11	9.70511e-09	2.30059e-146	2.29802e-11
ENSG00000171824	1,2,3,4,5	01:02:00	1_11107439_G_T	-0.167776	0.0167227	3.61616e-23	2.06888e-37	4.89329e-41	4.88445e-41
ENSG00000171824	1,2,3,4,5	02:02:00	1_11122067_T_C	0.347826	0.0386089	4.56547e-19	8.20198e-17	4.57812e-38	4.56547e-19
ENSG00000116661	1,2,3,4,5	01:02:00	1_11714368_T_G	-0.134775	0.0252064	9.92342e-08	1.03926e-07	6.78875e-11	6.78802e-11
ENSG00000116661	1,2,3,4,5	02:02:00	1_11709339_C_T	0.211497	0.0406452	2.14678e-07	0.000189101	2.12752e-10	2.14678e-07
ENSG00000116663	1,2,3,4,5	01:03:00	1_11725908_A_G	-0.22836	0.0176879	9.61293e-37	5.71069e-80	3.55786e-83	3.53124e-83
ENSG00000116663	1,2,3,4,5	02:03:00	1_11722688_G_A	-0.20452	0.0203764	3.47851e-23	3.05723e-21	7.09383e-65	1.42451e-24
ENSG00000116663	1,2,3,4,5	03:03:00	1_11779762_C_T	-0.107765	0.0165575	9.47314e-11	3.75852e-07	1.32925e-20	9.47314e-11
ENSG00000162490	1,2,3,4,5	01:03:00	1_11779499_T_C	-0.190973	0.0276309	6.34285e-12	2.19818e-09	5.09217e-13	5.09136e-13
ENSG00000162490	1,2,3,4,5	02:03:00	1_11804288_C_T	-0.168476	0.0296383	1.497e-08	8.90227e-06	1.71759e-09	8.34535e-09
ENSG00000162490	1,2,3,4,5	03:03:00	1_11717300_T_C	-0.142292	0.0275954	2.75572e-07	0.000582484	2.01214e-08	2.75572e-07
ENSG00000177674	1,2,3,4,5	01:05:00	1_11809735_A_T	-0.0769104	0.00921432	1.26187e-16	1.53703e-35	3.91289e-39	3.90647e-39
ENSG00000177674	1,2,3,4,5	02:05:00	1_11782781_G_C	0.107095	0.00864343	4.55674e-34	2.61578e-14	1.04993e-22	1.56404e-17
ENSG00000177674	1,2,3,4,5	03:05:00	1_11796240_C_T	-0.166554	0.0210727	4.35113e-15	1.06165e-07	3.0057e-08	2.46688e-11
ENSG00000177674	1,2,3,4,5	04:05:00	1_11810505_C_T	0.0790599	0.0134008	4.24213e-09	2.28704e-07	2.06739e-15	1.3387e-10
ENSG00000177674	1,2,3,4,5	05:05:00	1_11793834_T_C	-0.114627	0.0217844	1.57266e-07	0.00057785	0.707579	1.57266e-07
ENSG00000215910	1,2,3,4	01:02:00	1_11899033_G_T	0.488919	0.0229889	5.45687e-89	3.17298e-170	8.0619e-174	7.68177e-174
ENSG00000215910	1,2,3,4	02:02:00	1_11863057_G_A	0.243575	0.0314843	1.76003e-14	2.07562e-12	3.26306e-95	1.76003e-14
ENSG00000011021	1,2,3,4,5	01:02:00	1_11883731_C_T	0.197148	0.0184994	7.34707e-26	7.09556e-66	4.25955e-69	4.23749e-69
ENSG00000011021	1,2,3,4,5	02:02:00	1_11890695_C_T	0.122942	0.0144205	2.86817e-17	1.23336e-14	3.53352e-61	2.86817e-17
ENSG00000177000	1,2,3,4,5	01:02:00	1_11852300_C_T	0.476802	0.0157257	1.03887e-167	1.66802e-228	6.22789e-232	5.89935e-232
ENSG00000177000	1,2,3,4,5	02:02:00	1_11862778_A_G	0.111556	0.019051	5.50346e-09	4.00381e-06	1.09599e-65	5.50346e-09
ENSG00000242349	1,2,3,4,5	01:03:00	1_11905633_T_C	-0.866211	0.0337314	1.28155e-126	2.34798e-124	5.99851e-128	5.89456e-128
ENSG00000242349	1,2,3,4,5	02:03:00	1_11898859_G_A	0.344981	0.0359741	2.41373e-21	2.08056e-21	2.28642e-32	2.03623e-24
ENSG00000242349	1,2,3,4,5	03:03:00	1_11908167_C_T	-0.328699	0.0529806	6.61268e-10	2.66924e-06	1.08043e-06	6.61268e-10
ENSG00000175206	1,2,3,4,5	01:02:00	1_11905633_T_C	-0.637046	0.0373673	3.97397e-61	6.45494e-62	2.56853e-65	2.55664e-65
ENSG00000175206	1,2,3,4,5	02:02:00	1_11886804_G_T	0.195791	0.0374555	1.89126e-07	6.66047e-05	1.40436e-11	1.89126e-07
ENSG00000083444	1,2,3,4,5	01:02:00	1_12009956_G_A	0.187892	0.0173558	1.2971e-26	2.44624e-33	3.00558e-36	3.00136e-36
ENSG00000083444	1,2,3,4,5	02:02:00	1_11967905_G_C	0.0700163	0.0118768	4.35133e-09	2.86813e-06	2.31956e-18	4.35133e-09
ENSG00000116688	1,2,3,4,5	01:02:00	1_12059412_C_T	-0.141576	0.00921788	1.58457e-50	7.29744e-38	2.90228e-41	2.89698e-41
ENSG00000116688	1,2,3,4,5	02:02:00	1_11968356_G_A	0.0835876	0.00922309	2.84065e-19	7.0494e-16	6.16989e-10	2.84065e-19
ENSG00000116691	1,2,3,4,5	01:02:00	1_12075075_G_A	0.0942406	0.0109349	1.31624e-17	2.67277e-07	1.22501e-13	1.65691e-10
ENSG00000116691	1,2,3,4,5	02:02:00	1_11999942_G_A	0.0541604	0.00670882	1.14476e-15	4.23409e-07	1.04133e-11	3.17616e-10
ENSG00000162493	1,2,3,4,5	01:03:00	1_13946586_G_A	-0.240889	0.0167401	7.75989e-45	6.75447e-39	1.95075e-42	1.94697e-42
ENSG00000162493	1,2,3,4,5	02:03:00	1_13920807_G_T	0.267143	0.0262801	1.00107e-23	8.81787e-16	2.13603e-19	5.02351e-19
ENSG00000162493	1,2,3,4,5	03:03:00	1_13910417_C_T	-0.152714	0.0261911	6.37777e-09	8.84415e-06	9.58021e-07	6.37777e-09
ENSG00000228140	1,2,3,5	01:02:00	1_15733043_G_A	-0.265126	0.0294405	6.76279e-19	4.73435e-12	1.75102e-15	1.75013e-15
ENSG00000228140	1,2,3,5	02:02:00	1_15726791_A_G	-0.3002	0.0528817	1.66237e-08	8.15137e-05	0.000244848	1.66237e-08
ENSG00000142634	1,2,3,4,5	01:02:00	1_15742807_G_C	-0.095582	0.00960784	8.15881e-23	1.43807e-17	2.56072e-21	2.55954e-21
ENSG00000142634	1,2,3,4,5	02:02:00	1_15738365_A_C	-0.142258	0.0245505	7.89107e-09	4.43718e-05	1.61496e-06	7.89107e-09
ENSG00000116786	1,2,3,4,5	01:02:00	1_16046109_C_T	0.0796854	0.00982624	8.56445e-16	5.44066e-26	1.89141e-29	1.88968e-29
ENSG00000116786	1,2,3,4,5	02:02:00	1_15972597_C_T	0.0642477	0.00982688	7.81266e-11	2.06477e-08	5.49854e-25	7.81266e-11
ENSG00000162458	1,2,3,4,5	01:04:00	1_16089909_C_T	0.295549	0.0157356	7.83453e-73	6.55809e-58	4.0643e-61	4.04783e-61
ENSG00000162458	1,2,3,4,5	02:04:00	1_16115333_C_G	-0.0901759	0.0152502	3.91333e-09	1.745e-17	5.24322e-06	4.76552e-21
ENSG00000162458	1,2,3,4,5	03:04:00	1_16055732_C_T	0.114915	0.0189626	1.61069e-09	8.35035e-08	2.58919e-22	1.86649e-10
ENSG00000162458	1,2,3,4,5	04:04:00	1_16035434_A_G	-0.210939	0.0414954	4.03778e-07	0.000902944	0.0372401	4.03778e-07
ENSG00000179743	1,2,3,4,5	01:03:00	1_16141870_A_G	0.499164	0.0252003	3.70321e-80	7.48888e-58	8.99565e-61	8.95961e-61
ENSG00000179743	1,2,3,4,5	02:03:00	1_16148600_A_C	-0.168313	0.0174166	1.20833e-21	3.44923e-15	0.698583	7.56776e-18
ENSG00000179743	1,2,3,4,5	03:03:00	1_16158608_G_A	-0.242992	0.0462489	1.63968e-07	0.00056666	6.39236e-06	1.63968e-07
ENSG00000186510	1,2,3,4,5	01:02:00	1_16358685_C_G	0.373274	0.0195648	6.03455e-75	1.51204e-86	3.96733e-90	3.93255e-90
ENSG00000186510	1,2,3,4,5	02:02:00	1_16296695_T_G	-0.189001	0.0290176	9.17746e-11	3.65768e-07	4.9229e-24	9.17746e-11
ENSG00000184908	1,2,3,4,5	01:03:00	1_16339772_C_G	0.276022	0.0248378	6.46906e-28	9.5314e-27	8.8248e-30	8.81657e-30
ENSG00000184908	1,2,3,4,5	02:03:00	1_16382649_T_C	0.22107	0.0268427	3.10874e-16	1.84881e-08	2.66523e-18	3.07258e-11
ENSG00000184908	1,2,3,4,5	03:03:00	1_16375210_G_A	-0.154271	0.0288235	9.63828e-08	0.000239276	0.00827389	9.63828e-08
ENSG00000142627	1,2,3,4,5	01:02:00	1_16504549_T_C	0.154469	0.0171099	3.8615e-19	2.05148e-18	1.75203e-21	1.75121e-21
ENSG00000142627	1,2,3,4,5	02:02:00	1_16508629_A_G	0.250113	0.0458365	5.42649e-08	0.0001364	2.62418e-10	5.42649e-08
ENSG00000142632	1,2,3,4,5	01:02:00	1_16533022_C_T	-0.959697	0.0154997	1.8611e-475	1.85102e-468	7.821155e-472	6.44255e-472
ENSG00000142632	1,2,3,4,5	02:02:00	1_16515805_T_C	0.112984	0.0138436	5.64689e-16	4.10068e-13	2.06721e-12	5.64689e-16
ENSG00000037637	1,2,3,4,5	01:02:00	1_16584188_C_T	-0.284223	0.0205829	1.41847e-41	3.31734e-32	1.48088e-34	1.479e-34
ENSG00000037637	1,2,3,4,5	02:02:00	1_16626440_A_G	0.133496	0.023502	1.53311e-08	2.43419e-05	0.832466	1.53311e-08
ENSG00000157191	1,2,3,4,5	01:03:00	1_16796944_C_T	-0.151985	0.0131117	3.72828e-30	3.2909e-28	2.10081e-31	2.09862e-31
ENSG00000157191	1,2,3,4,5	02:03:00	1_16790312_T_C	-0.161193	0.0229741	3.06685e-12	1.05727e-11	6.54649e-19	5.21014e-14
ENSG00000157191	1,2,3,4,5	03:03:00	1_16786604_C_T	0.146016	0.0256567	1.43989e-08	5.82561e-05	3.11953e-06	1.43989e-08
ENSG00000261135	1,2,3,5	01:02:00	1_16859325_A_G	-0.236581	0.0345577	1.1285e-11	2.46849e-12	1.40384e-15	1.40312e-15
ENSG00000261135	1,2,3,5	02:02:00	1_17210330_A_G	-0.244486	0.0474848	2.99193e-07	0.000196844	3.82833e-11	2.99193e-07
ENSG00000224174	2,3	01:02:00	1_16847550_T_G	1.07997	0.139485	4.03347e-14	8.82675e-12	2.71624e-15	2.70926e-15
ENSG00000224174	2,3	02:02:00	1_16817131_T_C	-0.318134	0.0640456	8.81193e-07	7.8389e-05	1.08971e-07	8.81193e-07
ENSG00000233421	2,3,5	01:02:00	1_17298254_G_A	0.842474	0.0972287	1.7012e-17	3.93015e-12	1.77064e-15	1.769e-15
ENSG00000233421	2,3,5	02:02:00	1_16812082_A_G	0.237789	0.0443971	1.04712e-07	9.60416e-05	1.2935e-05	1.04712e-07
ENSG00000219481	1,2,3,4,5	01:10:00	1_16904121_T_G	0.253776	0.0234333	1.28536e-26	1.6066e-64	3.69843e-68	3.67979e-68
ENSG00000219481	1,2,3,4,5	02:10:00	1_17227183_C_T	-0.391189	0.0327856	8.85115e-32	3.81372e-26	1.35734e-36	8.73706e-30
ENSG00000219481	1,2,3,4,5	03:10:00	1_17216244_C_T	-0.288437	0.0515254	2.45978e-08	2.5908e-12	1.34768e-25	6.16986e-16
ENSG00000219481	1,2,3,4,5	04:10:00	1_16466003_T_C	-0.169507	0.0336125	4.98594e-07	3.40142e-06	6.98473e-12	3.28128e-09
ENSG00000219481	1,2,3,4,5	05:10:00	1_16801091_C_T	-0.491581	0.0494928	9.7161e-23	5.75144e-06	3.13931e-11	2.16053e-09
ENSG00000219481	1,2,3,4,5	06:10:00	1_16844848_T_C	-0.274817	0.0226305	8.03836e-33	1.79866e-10	4.35774e-18	1.15377e-13
ENSG00000219481	1,2,3,4,5	07:10:00	1_16808520_C_G	-0.465369	0.0654023	1.53455e-12	1.68145e-08	2.21931e-09	4.7226e-12
ENSG00000219481	1,2,3,4,5	08:10:00	1_17311882_C_T	-0.143001	0.0196516	4.84172e-13	1.61076e-06	6.70844e-08	4.06559e-10
ENSG00000219481	1,2,3,4,5	09:10:00	1_17299983_A_G	0.351867	0.0438053	1.59345e-15	7.79681e-05	3.96559e-12	6.16363e-08
ENSG00000219481	1,2,3,4,5	10:10:00	1_16781026_A_T	-0.125219	0.0223777	2.49141e-08	4.70035e-05	0.000179135	2.49141e-08
ENSG00000215908	1,2,3,4,5	01:10:00	1_17227183_C_T	-0.551375	0.0417881	3.23555e-38	4.39302e-77	1.18221e-80	1.17388e-80
ENSG00000215908	1,2,3,4,5	02:10:00	1_16821365_C_T	-0.337876	0.0249659	4.89662e-40	1.79005e-28	1.61526e-47	2.17541e-31
ENSG00000215908	1,2,3,4,5	03:10:00	1_17297289_C_T	-0.231108	0.0276375	1.12117e-16	3.97829e-21	6.65102e-57	1.02061e-24
ENSG00000215908	1,2,3,4,5	04:10:00	1_16657548_G_A	0.555389	0.0661001	8.06296e-17	4.60233e-13	2.54357e-09	4.29128e-16
ENSG00000215908	1,2,3,4,5	05:10:00	1_17348687_C_T	0.263705	0.0471036	2.45348e-08	1.40122e-12	4.14738e-14	5.11847e-16
ENSG00000215908	1,2,3,4,5	06:10:00	1_17114911_C_T	-0.300448	0.0442068	1.40078e-11	5.38234e-09	5.18818e-28	2.40641e-12
ENSG00000215908	1,2,3,4,5	07:10:00	1_16801091_C_T	-0.418855	0.0618814	1.69035e-11	2.79249e-08	0.00130567	9.03282e-12
ENSG00000215908	1,2,3,4,5	08:10:00	1_17439963_A_G	-0.388692	0.0572995	1.52878e-11	8.71581e-08	2.14014e-05	2.8735e-11
ENSG00000215908	1,2,3,4,5	09:10:00	1_16494015_C_G	0.2352	0.0400801	5.12171e-09	3.16893e-06	5.46712e-20	1.78536e-09
ENSG00000215908	1,2,3,4,5	10:10:00	1_16851219_G_T	0.491108	0.0852593	9.6708e-09	2.2332e-05	2.52752e-09	9.6708e-09
ENSG00000186301	1,2,3,4,5	01:08:00	1_16831863_T_C	0.649277	0.0251793	2.48469e-127	1.98839e-69	6.84641e-73	6.80696e-73
ENSG00000186301	1,2,3,4,5	02:08:00	1_16850567_T_C	0.674705	0.0732369	7.59368e-20	1.84804e-22	7.26858e-11	8.56533e-26
ENSG00000186301	1,2,3,4,5	03:08:00	1_16817131_T_C	0.355921	0.0292473	5.92293e-33	2.95219e-21	0.00129446	6.81798e-25
ENSG00000186301	1,2,3,4,5	04:08:00	1_16458339_G_A	0.456833	0.06206	2.62012e-13	3.51163e-06	0.157027	2.97507e-09
ENSG00000186301	1,2,3,4,5	05:08:00	1_16825488_G_C	-0.249536	0.0329777	5.72625e-14	0.000183032	5.83524e-06	4.41968e-07
ENSG00000186301	1,2,3,4,5	06:08:00	1_16730308_G_T	0.267168	0.046197	8.44657e-09	8.30646e-05	4.93253e-05	2.3574e-08
ENSG00000186301	1,2,3,4,5	07:08:00	1_16812402_A_G	0.325086	0.0625889	2.26076e-07	0.000762883	3.59017e-08	8.89359e-07
ENSG00000186301	1,2,3,4,5	08:08:00	1_16452294_C_T	0.298991	0.060456	8.20487e-07	0.00150593	1.90587e-06	8.20487e-07
ENSG00000268869	2,3	01:02:00	1_17265601_C_T	1.63952	0.123068	9.482e-36	2.27935e-37	6.78033e-41	6.64912e-41
ENSG00000268869	2,3	02:02:00	1_17006446_A_T	0.407638	0.0525682	3.70367e-14	1.60659e-10	2.5185e-19	3.70367e-14
ENSG00000058453	1,2,3,4,5	01:07:00	1_17289911_C_T	0.343504	0.0117258	4.29237e-158	4.96402e-139	1.16738e-142	1.14247e-142
ENSG00000058453	1,2,3,4,5	02:07:00	1_17302835_G_A	-0.342042	0.0325977	3.93841e-25	1.20893e-22	0.000374098	3.81779e-26
ENSG00000058453	1,2,3,4,5	03:07:00	1_17290058_A_G	0.164285	0.0182516	4.93532e-19	9.07408e-17	8.67023e-37	4.84688e-20
ENSG00000058453	1,2,3,4,5	04:07:00	1_17218478_T_A	-0.132456	0.0145292	1.7831e-19	5.67586e-13	0.000262219	2.79696e-16
ENSG00000058453	1,2,3,4,5	05:07:00	1_17249546_C_T	0.273521	0.0348371	6.54898e-15	7.01897e-10	0.000443618	2.97706e-13
ENSG00000058453	1,2,3,4,5	06:07:00	1_17287666_G_A	0.298616	0.0398531	9.92352e-14	4.50598e-09	3.92146e-27	1.05768e-12
ENSG00000058453	1,2,3,4,5	07:07:00	1_17257840_C_G	0.175734	0.0264901	4.16014e-11	1.0339e-07	1.04202e-05	4.16014e-11
ENSG00000186715	1,2,3,4,5	01:10:00	1_17188391_T_C	-0.185282	0.0325292	1.40421e-08	1.52475e-75	3.54886e-79	3.52477e-79
ENSG00000186715	1,2,3,4,5	02:10:00	1_16904121_T_G	0.290796	0.0327308	1.37109e-18	5.47842e-22	8.33334e-75	1.761e-25
ENSG00000186715	1,2,3,4,5	03:10:00	1_17213369_C_T	0.268673	0.0368876	4.61209e-13	3.64948e-20	1.47319e-59	9.33283e-24
ENSG00000186715	1,2,3,4,5	04:10:00	1_16817131_T_C	-0.19815	0.0322925	1.01213e-09	8.79401e-20	2.87685e-36	2.03427e-23
ENSG00000186715	1,2,3,4,5	05:10:00	1_17456050_T_C	-0.185953	0.0287923	1.3169e-10	3.83807e-09	1.19053e-22	2.5023e-12
ENSG00000186715	1,2,3,4,5	06:10:00	1_16858909_G_C	-0.329913	0.0284052	2.99982e-30	2.44899e-08	8.46739e-12	1.77121e-11
ENSG00000186715	1,2,3,4,5	07:10:00	1_17004770_G_T	-0.240461	0.0286256	8.19861e-17	2.7627e-15	8.05573e-37	6.48431e-19
ENSG00000186715	1,2,3,4,5	08:10:00	1_16801091_C_T	-0.396598	0.0630807	3.93859e-10	2.45117e-05	5.3369e-06	1.11684e-08
ENSG00000186715	1,2,3,4,5	09:10:00	1_16845303_A_G	0.358634	0.0597921	2.35432e-09	9.42375e-06	0.000358645	2.44704e-09
ENSG00000186715	1,2,3,4,5	10:10:00	1_17227627_C_T	0.245679	0.0496526	8.1103e-07	0.000713364	3.06322e-28	8.1103e-07
ENSG00000235241	1,2,3,4,5	01:09:00	1_16802890_G_A	-0.476946	0.0210983	3.01013e-101	9.62394e-70	2.46163e-73	2.44728e-73
ENSG00000235241	1,2,3,4,5	02:09:00	1_17289911_C_T	0.228594	0.0218181	4.63548e-25	1.70076e-19	2.66384e-28	4.0012e-23
ENSG00000235241	1,2,3,4,5	03:09:00	1_17275018_C_A	0.507584	0.0499913	1.14318e-23	6.52508e-17	2.6261e-34	1.71114e-20
ENSG00000235241	1,2,3,4,5	04:09:00	1_17334719_C_G	-0.817632	0.0829156	1.91421e-22	4.35409e-14	7.7261e-20	7.76913e-17
ENSG00000235241	1,2,3,4,5	05:09:00	1_16805181_T_C	0.384222	0.040304	4.13409e-21	7.7853e-11	0.109721	1.84512e-14
ENSG00000235241	1,2,3,4,5	06:09:00	1_17287639_C_T	0.271317	0.0287269	9.31362e-21	1.05353e-11	0.988789	1.31562e-14
ENSG00000235241	1,2,3,4,5	07:09:00	1_16850567_T_C	-0.518695	0.0629923	3.17094e-16	5.56171e-10	0.544696	2.59009e-13
ENSG00000235241	1,2,3,4,5	08:09:00	1_17348687_C_T	0.300472	0.053755	2.57756e-08	0.00017374	0.248906	1.20001e-07
ENSG00000235241	1,2,3,4,5	09:09:00	1_16807123_G_T	-0.321233	0.0567613	1.73191e-08	4.74437e-05	0.591476	1.73191e-08
ENSG00000238142	1,2,3,4,5	01:10:00	1_16802890_G_A	-0.44714	0.0180293	5.46758e-119	5.35365e-97	1.24216e-100	1.22865e-100
ENSG00000238142	1,2,3,4,5	02:10:00	1_17308939_C_T	-0.54942	0.0520797	2.24601e-25	4.65187e-18	1.33801e-19	1.63946e-21
ENSG00000238142	1,2,3,4,5	03:10:00	1_16805181_T_C	0.378205	0.0346573	5.4375e-27	5.08238e-15	0.00188185	1.18183e-18
ENSG00000238142	1,2,3,4,5	04:10:00	1_17211854_C_T	0.39029	0.0434453	5.79146e-19	5.46428e-14	2.53119e-32	2.41733e-17
ENSG00000238142	1,2,3,4,5	05:10:00	1_16850567_T_C	-0.437037	0.0536156	6.19058e-16	2.81267e-07	0.363733	1.7376e-10
ENSG00000238142	1,2,3,4,5	06:10:00	1_16807123_G_T	-0.33247	0.047793	4.67384e-12	6.97276e-08	0.933774	1.68737e-11
ENSG00000238142	1,2,3,4,5	07:10:00	1_17216244_C_T	-0.323682	0.0469745	7.36429e-12	4.06718e-06	1.46377e-19	5.15679e-09
ENSG00000238142	1,2,3,4,5	08:10:00	1_17310717_A_G	0.424117	0.0511938	2.11233e-16	7.53945e-08	0.00015264	4.66778e-11
ENSG00000238142	1,2,3,4,5	09:10:00	1_17209962_T_C	-0.177527	0.0302251	4.96548e-09	5.79346e-06	0.00081054	3.29869e-09
ENSG00000238142	1,2,3,4,5	10:10:00	1_17351096_G_A	0.107489	0.0181356	3.61062e-09	3.95441e-06	6.842e-14	3.61062e-09
ENSG00000117122	1,2,3,4,5	01:02:00	1_17306923_C_T	-0.18012	0.019026	7.46953e-21	1.30165e-66	3.01774e-70	3.00159e-70
ENSG00000117122	1,2,3,4,5	02:02:00	1_17328200_A_T	0.135201	0.017222	6.55942e-15	1.24331e-11	2.16499e-62	6.55942e-15
ENSG00000117118	1,2,3,4,5	01:02:00	1_17369688_C_T	0.0899004	0.00879109	5.48407e-24	1.47433e-19	5.87805e-22	5.87516e-22
ENSG00000117118	1,2,3,4,5	02:02:00	1_17281003_T_C	-0.0511366	0.0101334	4.89291e-07	0.00119953	0.000112093	4.89291e-07
ENSG00000159339	1,2,3,4,5	01:02:00	1_17652294_C_G	0.208313	0.0152647	1.10129e-40	5.3863e-39	2.4431e-42	2.43839e-42
ENSG00000159339	1,2,3,4,5	02:02:00	1_17609745_C_A	-0.202985	0.0397022	3.465e-07	0.000307632	1.09594e-08	3.465e-07
ENSG00000179051	1,2,3,4,5	01:02:00	1_17750552_T_C	0.141499	0.0159244	1.33785e-18	3.50935e-13	9.18158e-16	9.17936e-16
ENSG00000179051	1,2,3,4,5	02:02:00	1_17574605_T_C	0.250844	0.0501181	6.05096e-07	0.00264426	0.000657677	6.05096e-07
ENSG00000117154	1,2,3,4,5	01:03:00	1_18434125_C_G	0.113095	0.0187292	1.83732e-09	8.67126e-14	8.94915e-17	8.94668e-17
ENSG00000117154	1,2,3,4,5	02:03:00	1_18367745_G_C	0.292001	0.0445237	6.83865e-11	1.74839e-08	8.25122e-16	1.9899e-11
ENSG00000117154	1,2,3,4,5	03:03:00	1_18441488_G_A	-0.154162	0.0265105	6.99225e-09	4.09497e-05	1.17563e-13	6.99225e-09
ENSG00000179023	1,2,3,4,5	01:03:00	1_18806859_C_T	1.29612	0.0288159	0	1.41818e-342	5.006084e-346	4.47329e-346
ENSG00000179023	1,2,3,4,5	02:03:00	1_18809896_A_T	0.143871	0.0196524	3.50111e-13	6.29516e-24	1.82416e-64	4.53437e-27
ENSG00000179023	1,2,3,4,5	03:03:00	1_18805698_C_T	0.130479	0.023697	4.11897e-08	6.40509e-05	0.398242	4.11897e-08
ENSG00000169991	1,2,3,4,5	01:02:00	1_19284564_T_C	-0.213952	0.0172123	2.81524e-34	2.18521e-23	9.80547e-27	9.79816e-27
ENSG00000169991	1,2,3,4,5	02:02:00	1_19299486_A_T	0.259488	0.0393181	5.20413e-11	7.56775e-08	0.000993354	5.20413e-11
ENSG00000272084	1,2,3,4,5	01:02:00	1_19534054_C_G	0.146194	0.0118268	6.27409e-34	2.59379e-22	5.66917e-25	5.66551e-25
ENSG00000272084	1,2,3,4,5	02:02:00	1_19414814_A_G	-0.0532286	0.00811285	6.71542e-11	2.54291e-08	0.0430737	6.71542e-11
ENSG00000127481	1,2,3,4,5	01:02:00	1_19421846_G_T	0.329085	0.0135741	1.21288e-114	4.83763e-104	2.82396e-107	2.78915e-107
ENSG00000127481	1,2,3,4,5	02:02:00	1_19440105_C_T	0.11624	0.0186559	5.59643e-10	2.67483e-06	0.0142977	5.59643e-10
ENSG00000053372	1,2,3,4,5	01:02:00	1_19586015_G_T	-0.235809	0.0135256	1.14722e-63	6.65328e-66	5.26324e-69	5.23605e-69
ENSG00000053372	1,2,3,4,5	02:02:00	1_19581543_G_A	-0.0585009	0.0110363	1.27447e-07	0.000103687	1.30374e-12	1.27447e-07
ENSG00000127463	1,2,3,4,5	01:03:00	1_19558584_T_C	-0.336414	0.0210933	3.99748e-54	3.762e-251	1.20519e-254	1.12998e-254
ENSG00000127463	1,2,3,4,5	02:03:00	1_19554099_T_G	-0.278587	0.0165392	8.58618e-60	1.42379e-56	1.19198e-212	3.20219e-60
ENSG00000127463	1,2,3,4,5	03:03:00	1_19555783_A_G	-0.124282	0.0208537	2.95852e-09	8.37207e-06	4.02854e-135	2.95852e-09
ENSG00000211454	1,2,3,4,5	01:04:00	1_19638090_G_C	0.2272	0.0221317	3.73953e-24	5.05971e-21	8.62951e-25	8.62402e-25
ENSG00000211454	1,2,3,4,5	02:04:00	1_19640300_A_G	-0.395212	0.0511214	1.65005e-14	7.49483e-05	7.27187e-09	2.40101e-07
ENSG00000211454	1,2,3,4,5	03:04:00	1_19585207_G_A	0.240247	0.0333898	8.6618e-13	2.33976e-07	0.0212374	2.12788e-10
ENSG00000211454	1,2,3,4,5	04:04:00	1_19604101_G_A	0.112638	0.0225858	6.63524e-07	0.00620012	0.00619037	6.63524e-07
ENSG00000162482	1,2,3,4,5	01:04:00	1_19721506_G_A	-0.354921	0.0452857	7.27711e-15	6.58014e-15	8.60263e-18	8.59993e-18
ENSG00000162482	1,2,3,4,5	02:04:00	1_19638090_G_C	0.171873	0.0225491	3.76424e-14	2.008e-09	6.97195e-15	3.80919e-13
ENSG00000162482	1,2,3,4,5	03:04:00	1_19604101_G_A	0.132296	0.0228203	7.7684e-09	3.02089e-07	5.24342e-09	2.19008e-10
ENSG00000162482	1,2,3,4,5	04:04:00	1_19607083_G_C	-0.28804	0.0535752	8.45178e-08	1.54754e-05	1.29206e-09	8.45178e-08
ENSG00000270728	1,2,3,4,5	01:02:00	1_19639995_G_A	0.151196	0.0219211	6.99685e-12	1.03649e-14	4.30537e-18	4.30397e-18
ENSG00000270728	1,2,3,4,5	02:02:00	1_19626028_T_A	-0.106218	0.0201894	1.57822e-07	0.000337038	7.67692e-14	1.57822e-07
ENSG00000053371	1,2,3,4,5	01:05:00	1_19638090_G_C	0.347319	0.0135787	1.10303e-125	4.37586e-179	7.61638e-183	7.35685e-183
ENSG00000053371	1,2,3,4,5	02:05:00	1_19640300_A_G	-0.353793	0.0287966	1.52574e-33	1.10952e-29	1.45688e-34	4.5265e-33
ENSG00000053371	1,2,3,4,5	03:05:00	1_19638309_A_G	0.122813	0.0133161	6.88599e-20	7.32812e-11	2.32007e-43	1.36399e-14
ENSG00000053371	1,2,3,4,5	04:05:00	1_19636991_A_G	-0.0815022	0.0116622	3.72575e-12	5.1094e-08	5.06175e-05	9.14357e-12
ENSG00000053371	1,2,3,4,5	05:05:00	1_19277271_G_C	-0.145845	0.0268646	6.33317e-08	0.000256666	6.30048e-07	6.33317e-08
ENSG00000040487	1,2,3,4,5	01:02:00	1_19648390_G_A	0.163206	0.0106697	3.76979e-50	9.23654e-42	3.58175e-45	3.57387e-45
ENSG00000040487	1,2,3,4,5	02:02:00	1_19648300_G_A	-0.129822	0.0208579	5.83458e-10	2.83828e-06	0.000161019	5.83458e-10
ENSG00000270136	1,2,3,4	01:03:00	1_19963047_T_C	-0.189482	0.018459	5.19274e-24	5.45084e-41	1.37654e-44	1.37192e-44
ENSG00000270136	1,2,3,4	02:03:00	1_19977525_A_T	-0.0918797	0.0135718	1.78153e-11	3.79845e-09	2.46256e-20	1.97421e-12
ENSG00000270136	1,2,3,4	03:03:00	1_19837304_C_T	-0.190663	0.0356737	1.03157e-07	0.000118334	5.05568e-25	1.03157e-07
ENSG00000158747	1,2,3,4,5	01:04:00	1_19963047_T_C	-0.180264	0.0141851	1.08858e-35	3.52978e-50	8.61052e-54	8.58353e-54
ENSG00000158747	1,2,3,4,5	02:04:00	1_19977525_A_T	-0.0995916	0.0117227	3.68853e-17	9.56175e-11	1.03967e-22	3.57127e-14
ENSG00000158747	1,2,3,4,5	03:04:00	1_19724835_A_G	-0.0671993	0.0118102	1.45029e-08	1.56071e-08	2.86168e-13	9.76022e-11
ENSG00000158747	1,2,3,4,5	04:04:00	1_19899350_G_A	0.0618932	0.0116515	1.19977e-07	0.000147407	1.34678e-08	1.19977e-07
ENSG00000162542	1,2,3,4,5	01:02:00	1_20122806_C_T	-0.566686	0.0549006	2.13154e-24	7.06016e-23	5.93059e-26	5.92644e-26
ENSG00000162542	1,2,3,4,5	02:02:00	1_20145302_A_G	-0.212898	0.0231345	8.20443e-20	1.56099e-16	2.34564e-21	8.20443e-20
ENSG00000235434	1,2,3,4,5	01:02:00	1_20144625_G_A	0.294249	0.0357949	3.51415e-16	9.19615e-10	4.06025e-13	4.05959e-13
ENSG00000235434	1,2,3,4,5	02:02:00	1_20141528_C_T	0.115325	0.0230439	6.06637e-07	0.0025318	0.000639581	6.06637e-07
ENSG00000169914	1,2,3,4,5	01:03:00	1_20233086_G_A	1.10784	0.0338394	4.28546e-190	8.85871e-175	4.1533e-178	4.01854e-178
ENSG00000169914	1,2,3,4,5	02:03:00	1_20218726_G_A	-0.590068	0.043579	4.23605e-40	8.58349e-36	1.86118e-34	1.17849e-38
ENSG00000169914	1,2,3,4,5	03:03:00	1_20217478_C_T	-0.204398	0.0281784	5.6886e-13	3.42376e-10	7.19742e-13	5.6886e-13
ENSG00000127472	1,2,3,4,5	01:03:00	1_20350323_C_T	0.940515	0.0356542	1.35602e-132	6.30863e-110	3.64914e-113	3.59925e-113
ENSG00000127472	1,2,3,4,5	02:03:00	1_20387575_G_T	-0.647451	0.0371155	1.00765e-63	2.78379e-44	2.57159e-47	9.7345e-47
ENSG00000127472	1,2,3,4,5	03:03:00	1_20398312_C_A	-0.207264	0.019352	4.28065e-26	2.91148e-23	0.181971	4.28065e-26
ENSG00000227066	1,2,3,5	01:02:00	1_20480668_G_T	0.291892	0.0417567	4.21353e-12	5.42504e-33	1.05925e-36	1.05596e-36
ENSG00000227066	1,2,3,5	02:02:00	1_20480552_G_A	0.32162	0.0557886	1.00115e-08	1.6576e-05	4.25077e-33	1.00115e-08
ENSG00000162545	1,2,3,4,5	01:05:00	1_20544835_A_G	-0.230397	0.0209185	1.84979e-27	7.37974e-23	5.7981e-26	5.79404e-26
ENSG00000162545	1,2,3,4,5	02:05:00	1_20851834_T_C	0.156205	0.0217549	9.64959e-13	1.10824e-20	6.90841e-24	1.43336e-23
ENSG00000162545	1,2,3,4,5	03:05:00	1_20773908_G_A	-0.228301	0.0250093	1.59599e-19	2.80126e-13	8.20038e-24	2.98257e-16
ENSG00000162545	1,2,3,4,5	04:05:00	1_20292378_T_C	0.12856	0.018549	5.56182e-12	3.87165e-10	3.10055e-11	7.473e-13
ENSG00000162545	1,2,3,4,5	05:05:00	1_20697723_C_A	-0.143248	0.0206287	5.07308e-12	3.74619e-09	1.14912e-11	5.07308e-12
ENSG00000090432	1,2,3,4,5	01:05:00	1_20798620_A_G	0.450031	0.0254525	2.77613e-65	2.93116e-176	6.09331e-180	5.89178e-180
ENSG00000090432	1,2,3,4,5	02:05:00	1_20828900_G_C	0.3456	0.036797	1.49305e-20	4.69149e-25	9.50257e-122	1.56923e-28
ENSG00000090432	1,2,3,4,5	03:05:00	1_21005201_G_A	0.210179	0.0305409	7.79127e-12	4.44107e-16	5.21895e-34	9.02501e-20
ENSG00000090432	1,2,3,4,5	04:05:00	1_20826685_T_A	-0.12309	0.0149392	3.02463e-16	1.81553e-10	2.91935e-34	7.31294e-14
ENSG00000090432	1,2,3,4,5	05:05:00	1_20618796_C_T	-0.235776	0.0321302	3.0906e-13	1.51125e-09	0.508181	3.0906e-13
ENSG00000183114	1,2,3,4,5	01:03:00	1_20877026_A_G	-0.31782	0.0244072	2.51414e-37	5.66998e-24	6.23225e-27	6.22753e-27
ENSG00000183114	1,2,3,4,5	02:03:00	1_20884151_C_T	0.1658	0.0275597	2.10483e-09	2.08214e-12	9.08843e-06	4.31379e-16
ENSG00000183114	1,2,3,4,5	03:03:00	1_20889794_T_A	-0.104942	0.02061	3.86448e-07	0.00103507	4.23419e-10	3.86448e-07
ENSG00000158825	1,2,3,4,5	01:04:00	1_20915418_C_G	0.194992	0.0236612	2.98302e-16	3.5117e-88	7.04986e-92	6.98568e-92
ENSG00000158825	1,2,3,4,5	02:04:00	1_20935358_A_C	0.234926	0.0172525	1.63222e-40	1.03917e-25	1.58128e-50	2.31226e-29
ENSG00000158825	1,2,3,4,5	03:04:00	1_20916238_G_A	0.222103	0.0265587	1.10631e-16	5.48499e-17	1.40699e-77	1.64609e-20
ENSG00000158825	1,2,3,4,5	04:04:00	1_21152092_C_G	-0.396283	0.0607715	8.74602e-11	1.64258e-07	0.000439408	8.74602e-11
ENSG00000244038	1,2,3,4,5	01:02:00	1_20948537_A_G	-0.155206	0.0182415	3.308e-17	6.10978e-19	4.13572e-22	4.13365e-22
ENSG00000244038	1,2,3,4,5	02:02:00	1_20977599_C_G	0.0868365	0.0138644	4.56181e-10	2.73431e-07	4.49214e-15	4.56181e-10
ENSG00000117245	1,2,3,4,5	01:03:00	1_21013081_C_T	0.696622	0.0345733	1.19232e-82	2.37155e-85	7.09503e-89	7.03452e-89
ENSG00000117245	1,2,3,4,5	02:03:00	1_21012097_G_A	-0.341633	0.0251237	2.05056e-40	1.17504e-36	2.1663e-35	2.3297e-40
ENSG00000117245	1,2,3,4,5	03:03:00	1_21017520_G_A	0.0758358	0.0129303	5.20936e-09	2.13399e-05	3.91342e-16	5.20936e-09
ENSG00000075151	1,2,3,4,5	01:02:00	1_21028647_T_G	0.0671083	0.0120353	2.78031e-08	0.0023996	1.85842e-06	1.85836e-06
ENSG00000075151	1,2,3,4,5	02:02:00	1_21385436_T_C	-0.0709852	0.0133036	1.05402e-07	0.000278998	7.47187e-06	1.05402e-07
ENSG00000117298	1,2,3,4,5	01:02:00	1_21701289_A_G	-0.184922	0.0226164	5.00744e-16	9.78355e-11	1.40517e-13	1.40492e-13
ENSG00000117298	1,2,3,4,5	02:02:00	1_21588116_G_A	-0.0701095	0.0122485	1.19077e-08	1.91708e-05	6.79127e-06	1.19077e-08
ENSG00000227001	1,2,3,4,5	01:03:00	1_21814390_C_A	1.07442	0.0287041	4.47612e-235	5.72524e-187	1.06513e-189	1.02626e-189
ENSG00000227001	1,2,3,4,5	02:03:00	1_21766663_G_C	-0.325365	0.0241442	9.45318e-40	5.42932e-36	1.00821e-13	1.28748e-39
ENSG00000227001	1,2,3,4,5	03:03:00	1_21718145_T_C	-0.103072	0.0194372	1.26072e-07	0.000369051	0.00550001	1.26072e-07
ENSG00000142794	1,2,3,4,5	01:03:00	1_21770035_C_T	-0.629389	0.0145048	9.32694e-294	1.59895e-450	4.454115e-454	3.7148e-454
ENSG00000142794	1,2,3,4,5	02:03:00	1_21799489_T_C	-0.702452	0.017203	1.91736e-268	5.47981e-263	3.706152e-437	9.31582e-266
ENSG00000142794	1,2,3,4,5	03:03:00	1_21705436_T_C	-0.117871	0.0117131	2.70504e-23	5.2434e-20	0.0001054	2.70504e-23
ENSG00000162551	1,2,3,4,5	01:02:00	1_21890386_G_A	-0.157407	0.0227022	5.44786e-12	1.448e-13	9.52036e-17	9.51773e-17
ENSG00000162551	1,2,3,4,5	02:02:00	1_21901457_A_G	0.183889	0.0268339	9.4864e-12	2.24405e-08	1.52767e-16	9.4864e-12
ENSG00000090686	1,2,3,4,5	01:03:00	1_22109796_C_T	-0.293862	0.0200713	2.79341e-46	5.98084e-51	2.64679e-53	2.63864e-53
ENSG00000090686	1,2,3,4,5	02:03:00	1_22090856_C_T	-0.421344	0.0348566	1.45581e-32	1.81441e-22	3.93005e-18	4.31124e-26
ENSG00000090686	1,2,3,4,5	03:03:00	1_22022176_T_G	0.0923046	0.0124235	1.57634e-13	2.56487e-10	1.9171e-18	1.57634e-13
ENSG00000142798	1,2,3,4,5	01:02:00	1_22160654_T_C	0.449465	0.0266514	6.19706e-60	3.63029e-55	1.62069e-57	1.61488e-57
ENSG00000142798	1,2,3,4,5	02:02:00	1_22176333_C_A	0.0780396	0.0150575	2.39597e-07	0.000977133	0.000164126	2.39597e-07
ENSG00000228397	1,2,3,4,5	01:02:00	1_22350834_T_C	0.472457	0.0251448	6.5754e-73	8.00721e-86	2.1608e-89	2.14216e-89
ENSG00000228397	1,2,3,4,5	02:02:00	1_22365937_T_C	0.416409	0.0421614	1.62069e-22	1.7305e-19	2.1765e-39	1.62069e-22
ENSG00000218510	1,2,3,4,5	01:02:00	1_22352108_C_T	0.929907	0.0150302	5.31565e-475	3.09597e-428	8.208987e-432	6.95095e-432
ENSG00000218510	1,2,3,4,5	02:02:00	1_22358457_T_C	-0.21777	0.0151838	1.43621e-44	4.86421e-41	1.73794e-06	1.43621e-44
ENSG00000070831	1,2,3,4,5	01:02:00	1_22455728_C_T	-0.153236	0.0111961	6.66694e-41	8.77374e-62	2.80898e-65	2.79599e-65
ENSG00000070831	1,2,3,4,5	02:02:00	1_22472573_A_G	-0.184719	0.0189808	6.37818e-22	4.22061e-19	5.33094e-47	6.37818e-22
ENSG00000133216	1,2,3,4,5	01:02:00	1_23067233_G_C	-0.145033	0.0185542	8.51658e-15	3.78239e-10	2.05336e-13	2.05301e-13
ENSG00000133216	1,2,3,4,5	02:02:00	1_22955721_G_T	-0.136798	0.0269189	4.0691e-07	0.000777481	9.5455e-06	4.0691e-07
ENSG00000004487	1,2,3,4,5	01:02:00	1_23614032_T_C	-0.349448	0.0496035	2.50971e-12	2.93502e-08	9.66405e-12	9.66283e-12
ENSG00000004487	1,2,3,4,5	02:02:00	1_24119627_C_T	-0.29981	0.05299	1.74304e-08	3.35054e-05	4.26282e-08	1.74304e-08
ENSG00000169641	1,2,3,4,5	01:02:00	1_23495320_C_A	0.172525	0.0174667	1.60812e-22	4.54327e-36	1.77976e-39	1.77679e-39
ENSG00000169641	1,2,3,4,5	02:02:00	1_23514714_T_C	-0.0855972	0.0122102	3.19542e-12	1.66461e-09	4.18901e-29	3.19542e-12
ENSG00000125945	1,2,3,4,5	01:02:00	1_23698120_C_G	0.737695	0.0241108	3.04474e-170	1.08766e-185	3.08123e-189	2.96931e-189
ENSG00000125945	1,2,3,4,5	02:02:00	1_23710475_C_T	-0.0672291	0.0119766	2.24797e-08	1.69069e-05	1.10188e-24	2.24797e-08
ENSG00000204219	1,2,3,4,5	01:03:00	1_23720185_C_T	0.110583	0.0179186	8.10837e-10	6.00206e-72	1.96677e-75	1.95464e-75
ENSG00000204219	1,2,3,4,5	02:03:00	1_23698120_C_G	-0.302801	0.0252685	4.76452e-32	9.69864e-14	2.75598e-40	3.64794e-17
ENSG00000204219	1,2,3,4,5	03:03:00	1_23735241_G_T	0.262409	0.0216372	9.2583e-33	1.93141e-11	1.28271e-64	6.1167e-15
ENSG00000088280	1,2,3,4,5	01:02:00	1_23810360_T_C	0.431563	0.0173858	1.92314e-119	1.12711e-128	3.10769e-132	3.05032e-132
ENSG00000088280	1,2,3,4,5	02:02:00	1_23734016_T_A	0.122921	0.0216848	1.63982e-08	2.86355e-05	2.7434e-20	1.63982e-08
ENSG00000179163	1,2,3,4,5	01:02:00	1_24194748_G_C	0.355764	0.0259918	6.58552e-41	2.85963e-28	8.91796e-31	8.90905e-31
ENSG00000179163	1,2,3,4,5	02:02:00	1_24166536_T_G	-0.106872	0.0121448	2.80677e-18	1.38785e-15	5.10878e-07	2.80677e-18
ENSG00000189266	1,2,3,4,5	01:05:00	1_24387114_A_G	0.323412	0.0333122	8.00148e-22	6.03706e-24	3.50705e-15	2.40062e-27
ENSG00000189266	1,2,3,4,5	02:05:00	1_24382035_G_A	-0.481982	0.0149706	7.57141e-185	8.8089e-17	2.2833e-23	2.4802e-20
ENSG00000189266	1,2,3,4,5	03:05:00	1_24019585_G_A	0.69642	0.0575108	1.15365e-32	1.03986e-14	0.000991413	6.04848e-18
ENSG00000189266	1,2,3,4,5	04:05:00	1_24378420_T_A	0.220082	0.0363079	1.59678e-09	2.75055e-05	7.17266e-16	1.29224e-08
ENSG00000189266	1,2,3,4,5	05:05:00	1_24864947_C_T	0.226686	0.0429346	1.42812e-07	0.00010871	0.0054713	1.42812e-07
ENSG00000142677	1,2,3,4,5	01:02:00	1_24470393_C_T	-0.2388	0.0333371	1.08707e-12	9.31883e-15	6.23029e-18	6.2283e-18
ENSG00000142677	1,2,3,4,5	02:02:00	1_24447116_C_T	0.149384	0.0250849	3.04026e-09	7.35319e-06	9.73418e-15	3.04026e-09
ENSG00000169504	1,2,3,4,5	01:03:00	1_25053082_G_A	-0.0987985	0.007327	8.52822e-40	9.0255e-81	4.52979e-84	4.49516e-84
ENSG00000169504	1,2,3,4,5	02:03:00	1_25051102_C_T	0.0668118	0.00829031	1.28079e-15	2.21304e-23	3.14033e-69	2.97577e-26
ENSG00000169504	1,2,3,4,5	03:03:00	1_25065940_C_T	0.126439	0.0164601	2.40012e-14	5.11084e-11	5.47397e-36	2.40012e-14
ENSG00000261349	1,2,3,5	01:03:00	1_25583610_C_G	-0.946029	0.0283072	7.04551e-181	9.41872e-149	2.80331e-152	2.66413e-152
ENSG00000261349	1,2,3,5	02:03:00	1_25570081_T_C	-0.357626	0.0305452	2.77033e-30	1.96443e-23	0.026886	5.3629e-27
ENSG00000261349	1,2,3,5	03:03:00	1_25517902_T_A	-0.508468	0.0718178	2.26629e-12	8.29906e-09	5.26871e-09	2.26629e-12
ENSG00000187010	1,2,3,4,5	01:04:00	1_25583610_C_G	-1.04776	0.0194774	2.53896e-396	5.46592e-419	1.999073e-422	1.70333e-422
ENSG00000187010	1,2,3,4,5	02:04:00	1_25517902_T_A	-0.609027	0.0539864	1.08506e-28	4.59095e-23	9.39461e-13	1.25367e-26
ENSG00000187010	1,2,3,4,5	03:04:00	1_25695835_G_A	0.137208	0.0255007	8.25902e-08	0.000318928	3.59791e-51	5.3481e-07
ENSG00000187010	1,2,3,4,5	04:04:00	1_25307434_A_G	0.253657	0.0506349	5.91588e-07	0.00122593	0.168863	5.91588e-07
ENSG00000224183	1,2,3,5	01:02:00	1_25561667_G_A	-0.818298	0.0260449	8.06732e-165	2.69069e-157	7.76968e-161	7.3436e-161
ENSG00000224183	1,2,3,5	02:02:00	1_25264853_C_T	-0.407799	0.0811164	5.6091e-07	0.00139491	0.0113361	5.6091e-07
ENSG00000183726	1,2,3,4,5	01:03:00	1_25570081_T_C	-0.132644	0.0142633	3.43709e-20	1.46853e-16	7.17034e-19	7.16778e-19
ENSG00000183726	1,2,3,4,5	02:03:00	1_25677605_G_A	-0.125178	0.0187197	2.91505e-11	1.82661e-11	8.38704e-09	7.04195e-15
ENSG00000183726	1,2,3,4,5	03:03:00	1_25687308_C_G	0.185696	0.0279719	4.02225e-11	9.33443e-08	1.75514e-17	4.02225e-11
ENSG00000117643	1,2,3,4,5	01:03:00	1_26025617_G_A	0.29632	0.0361365	4.14784e-16	9.10704e-13	1.5368e-15	1.53644e-15
ENSG00000117643	1,2,3,4,5	02:03:00	1_26015367_T_C	-0.12344	0.0168631	3.51672e-13	5.62919e-06	3.96053e-07	5.8787e-09
ENSG00000117643	1,2,3,4,5	03:03:00	1_25979960_T_C	0.0928986	0.0174614	1.14727e-07	0.000100908	0.000183537	1.14727e-07
ENSG00000162430	1,2,3,4,5	01:02:00	1_26129631_C_T	0.18681	0.0130923	3.76287e-44	9.41203e-30	1.26851e-32	1.26708e-32
ENSG00000162430	1,2,3,4,5	02:02:00	1_26132541_C_T	-0.471872	0.0401049	5.40937e-31	1.87407e-27	9.58727e-20	5.40937e-31
ENSG00000228172	1,2,3,4,5	01:02:00	1_26129438_G_T	0.126107	0.0141503	1.06483e-18	9.78264e-13	5.43118e-16	5.42983e-16
ENSG00000228172	1,2,3,4,5	02:02:00	1_26132541_C_T	-0.229048	0.044773	3.40977e-07	0.00100789	0.000184092	3.40977e-07
ENSG00000142684	1,2,3,4	01:02:00	1_26497340_A_C	-0.230272	0.0102131	1.8696e-98	1.17309e-152	4.16415e-156	4.00305e-156
ENSG00000142684	1,2,3,4	02:02:00	1_26496455_C_T	-0.132193	0.00871639	9.19324e-49	2.69086e-45	1.90302e-104	9.19324e-49
ENSG00000236782	1,2,3,4,5	01:02:00	1_26497340_A_C	-0.222323	0.0100423	9.50576e-98	6.70323e-154	2.36048e-157	2.2998e-157
ENSG00000236782	1,2,3,4,5	02:02:00	1_26496455_C_T	-0.130771	0.00859464	1.14854e-49	3.36293e-46	1.64518e-105	1.14854e-49
ENSG00000142675	1,2,3,4,5	01:02:00	1_26497340_A_C	0.659462	0.0218445	1.64428e-166	2.44968e-204	8.6993e-208	8.32377e-208
ENSG00000142675	1,2,3,4,5	02:02:00	1_26502676_T_A	0.179403	0.0217173	2.5339e-16	3.12182e-13	6.61893e-56	2.5339e-16
ENSG00000130695	1,2,3,4,5	01:02:00	1_26559306_G_T	-0.190141	0.0160505	2.2072e-31	4.88981e-45	2.23466e-48	2.22901e-48
ENSG00000130695	1,2,3,4,5	02:02:00	1_26675261_G_A	0.119076	0.0176972	2.20491e-11	8.85191e-09	3.71384e-28	2.20491e-11
ENSG00000169442	1,2,3,4,5	01:03:00	1_26146348_C_A	0.472197	0.0369788	5.20519e-36	2.81126e-31	9.49383e-35	9.48163e-35
ENSG00000169442	1,2,3,4,5	02:03:00	1_26577985_G_A	-0.13312	0.0123906	3.0383e-26	1.52402e-25	3.57481e-29	1.37425e-27
ENSG00000169442	1,2,3,4,5	03:03:00	1_26029888_G_A	0.214447	0.037117	8.71484e-09	1.67727e-05	5.72413e-07	8.71484e-09
ENSG00000158062	1,2,3,4,5	01:02:00	1_26592573_A_G	-0.119606	0.0124687	2.34648e-21	7.09773e-14	3.5503e-16	3.54939e-16
ENSG00000158062	1,2,3,4,5	02:02:00	1_26663362_C_T	0.0379173	0.00644249	4.61004e-09	2.7745e-06	0.00152199	4.61004e-09
ENSG00000198830	1,2,3,4,5	01:03:00	1_26858353_C_T	0.889595	0.0364943	1.05222e-115	1.83468e-110	6.27047e-114	6.18361e-114
ENSG00000198830	1,2,3,4,5	02:03:00	1_27284913_C_T	0.348557	0.0427401	5.94341e-16	1.1404e-15	6.03616e-13	5.9779e-19
ENSG00000198830	1,2,3,4,5	03:03:00	1_26903412_C_T	0.0962948	0.0137409	3.25236e-12	8.53124e-09	4.04035e-20	3.25236e-12
ENSG00000204160	1,2,3,4,5	01:02:00	1_27083048_G_A	0.157847	0.0304246	2.32902e-07	9.0677e-22	3.50484e-24	3.50272e-24
ENSG00000204160	1,2,3,4,5	02:02:00	1_27284913_C_T	0.235876	0.0479855	9.54043e-07	0.000339073	3.59923e-24	9.54043e-07
ENSG00000090273	1,2,3,4,5	01:02:00	1_27238235_G_C	-0.165109	0.0135366	4.15477e-33	5.62824e-29	7.7634e-32	7.75508e-32
ENSG00000090273	1,2,3,4,5	02:02:00	1_27248275_C_T	-0.102345	0.0199685	3.24293e-07	0.000576251	6.14997e-06	3.24293e-07
ENSG00000142733	1,2,3,4,5	01:04:00	1_27684396_G_A	-0.348154	0.0131035	3.39026e-134	6.10428e-107	2.64418e-110	2.60978e-110
ENSG00000142733	1,2,3,4,5	02:04:00	1_27332637_T_G	-0.463739	0.053877	1.44786e-17	4.92974e-55	9.23534e-32	3.14366e-58
ENSG00000142733	1,2,3,4,5	03:04:00	1_27731765_G_A	-0.31438	0.0516417	1.35986e-09	0.000122355	2.20428e-22	9.96132e-08
ENSG00000142733	1,2,3,4,5	04:04:00	1_27873001_G_C	0.114977	0.020288	1.65279e-08	6.88006e-06	3.87305e-10	1.65279e-08
ENSG00000130775	1,2,3,4,5	01:02:00	1_28209305_A_G	-0.170756	0.00991335	2.76854e-62	7.27066e-62	4.09328e-65	4.07444e-65
ENSG00000130775	1,2,3,4,5	02:02:00	1_28185325_T_C	-0.0762024	0.0148017	2.87586e-07	0.000326555	5.28373e-10	2.87586e-07
ENSG00000158156	1,2,3,4,5	01:02:00	1_28290746_A_G	0.177916	0.0166501	5.48939e-26	8.65012e-36	4.87634e-39	4.86838e-39
ENSG00000158156	1,2,3,4,5	02:02:00	1_28286477_C_T	-0.409032	0.040223	9.61152e-24	1.48544e-20	1.54759e-38	9.61152e-24
ENSG00000158161	1,2,3,4,5	01:02:00	1_28366015_A_G	0.259405	0.017355	4.495e-48	2.66226e-43	5.67924e-46	5.6663e-46
ENSG00000158161	1,2,3,4,5	02:02:00	1_28417199_C_T	0.274218	0.0417845	6.64293e-11	5.55271e-08	1.31677e-09	6.64293e-11
ENSG00000169403	1,2,3,4,5	01:02:00	1_28520233_C_G	-0.367077	0.0289742	1.70102e-35	1.79973e-31	2.58855e-34	2.58531e-34
ENSG00000169403	1,2,3,4,5	02:02:00	1_28301903_G_A	-0.157517	0.0304291	2.4768e-07	6.82632e-05	4.7036e-06	2.4768e-07
ENSG00000130770	1,2,3,4,5	01:02:00	1_28566608_G_T	-0.139919	0.00993253	3.99533e-43	3.7526e-37	1.1682e-39	1.16623e-39
ENSG00000130770	1,2,3,4,5	02:02:00	1_28563008_G_T	-0.154817	0.0291354	1.18825e-07	0.000305116	0.00139375	1.18825e-07
ENSG00000204138	1,2,3,4,5	01:05:00	1_28675583_A_G	-0.408151	0.0129227	3.6991e-179	2.44274e-176	9.88525e-180	9.55903e-180
ENSG00000204138	1,2,3,4,5	02:05:00	1_28781622_C_G	-0.285302	0.0306708	3.37703e-20	4.93898e-19	1.78219e-41	6.33859e-21
ENSG00000204138	1,2,3,4,5	03:05:00	1_29134288_T_C	0.41969	0.0436817	2.04814e-21	2.76351e-11	5.27035e-12	2.53396e-14
ENSG00000204138	1,2,3,4,5	04:05:00	1_28700592_C_T	0.342043	0.0451394	5.27203e-14	6.38242e-10	0.0841013	5.89793e-13
ENSG00000204138	1,2,3,4,5	05:05:00	1_29044612_T_C	-0.320936	0.0565485	1.57743e-08	2.5494e-05	2.31832e-05	1.57743e-08
ENSG00000180198	1,2,3,4,5	01:03:00	1_28532125_G_A	0.982709	0.054992	1.42317e-66	3.40464e-66	2.16177e-69	2.15048e-69
ENSG00000180198	1,2,3,4,5	02:03:00	1_28640773_C_T	0.151087	0.0154294	3.62265e-22	2.06515e-11	6.52975e-17	8.40427e-15
ENSG00000180198	1,2,3,4,5	03:03:00	1_28889564_C_T	-0.286876	0.032073	8.03889e-19	2.40636e-15	1.23633e-10	8.03889e-19
ENSG00000242125	1,2,3,4	01:02:00	1_28846894_G_A	0.559667	0.0411216	4.46449e-40	3.74741e-33	8.67401e-35	8.65647e-35
ENSG00000242125	1,2,3,4	02:02:00	1_28700592_C_T	0.677463	0.0603273	2.93407e-28	3.23417e-25	3.217e-23	2.93407e-28
ENSG00000197989	1,2,3,4,5	01:02:00	1_28894275_T_A	-0.13775	0.0137526	4.24288e-23	6.00832e-23	7.86342e-26	7.85797e-26
ENSG00000197989	1,2,3,4,5	02:02:00	1_28992991_A_C	0.182288	0.0357042	3.59739e-07	0.000177914	1.02969e-09	3.59739e-07
ENSG00000159023	1,2,3,4,5	01:03:00	1_29209107_C_T	0.197665	0.0259982	4.34353e-14	6.80098e-95	2.02171e-98	2.00065e-98
ENSG00000159023	1,2,3,4,5	02:03:00	1_29380372_C_T	0.19726	0.0255701	1.86782e-14	3.67206e-09	1.43047e-96	5.60312e-12
ENSG00000159023	1,2,3,4,5	03:03:00	1_29543800_A_C	-0.108915	0.021568	4.80581e-07	0.000429515	0.266864	4.80581e-07
ENSG00000116353	1,2,3,4,5	01:02:00	1_29524715_C_T	0.141261	0.0149195	7.39482e-21	1.05294e-20	7.24452e-24	7.24027e-24
ENSG00000116353	1,2,3,4,5	02:02:00	1_29337802_A_G	-0.12879	0.0177958	6.4065e-13	3.82727e-10	7.98619e-16	6.4065e-13
ENSG00000060656	1,2,3,4,5	01:03:00	1_29564614_C_T	-0.197485	0.0264174	1.12467e-13	1.17035e-29	2.95502e-33	2.95155e-33
ENSG00000060656	1,2,3,4,5	02:03:00	1_29554579_G_C	-0.138052	0.0176699	8.78437e-15	4.22376e-10	2.68415e-20	1.00443e-12
ENSG00000060656	1,2,3,4,5	03:03:00	1_29639817_C_T	-0.100376	0.0167194	2.27052e-09	3.61345e-06	2.61508e-18	2.27052e-09
ENSG00000162511	1,2,3,4,5	01:03:00	1_31230007_G_C	0.141118	0.0113039	1.51106e-34	9.51928e-34	7.62297e-37	7.61192e-37
ENSG00000162511	1,2,3,4,5	02:03:00	1_31221991_A_T	-0.0601754	0.00935866	1.5778e-10	2.00869e-08	2.86939e-13	3.82718e-12
ENSG00000162511	1,2,3,4,5	03:03:00	1_31216969_G_A	0.0484871	0.0097256	6.68909e-07	0.000811646	2.8439e-10	6.68909e-07
ENSG00000162512	1,2,3,4,5	01:03:00	1_31350566_T_C	0.14839	0.0188614	5.7617e-15	1.1473e-12	2.87093e-16	2.87019e-16
ENSG00000162512	1,2,3,4,5	02:03:00	1_31320381_G_T	0.133575	0.0155312	1.53309e-17	1.4556e-10	1.82619e-10	2.9114e-14
ENSG00000162512	1,2,3,4,5	03:03:00	1_31353409_T_C	0.173163	0.0225719	2.58735e-14	1.08151e-10	1.30254e-15	2.58735e-14
ENSG00000121766	1,2,3,4,5	01:02:00	1_31836214_T_A	-0.155814	0.0204631	3.9836e-14	4.54776e-30	5.59338e-33	5.58693e-33
ENSG00000121766	1,2,3,4,5	02:02:00	1_31782052_A_G	0.0921777	0.0163104	1.80835e-08	3.17409e-05	2.94363e-27	1.80835e-08
ENSG00000168528	1,2,3,4,5	01:04:00	1_31897643_G_A	-0.607198	0.0282603	1.1659e-92	1.91644e-72	6.00841e-76	5.97085e-76
ENSG00000168528	1,2,3,4,5	02:04:00	1_32065156_A_G	0.717478	0.0569248	3.72169e-35	1.00573e-18	5.74867e-18	2.57814e-22
ENSG00000168528	1,2,3,4,5	03:04:00	1_31721327_C_G	-0.460125	0.0570658	1.2419e-15	2.97809e-11	0.000895615	1.01258e-14
ENSG00000168528	1,2,3,4,5	04:04:00	1_31913337_G_A	-0.246226	0.0400261	9.16865e-10	3.55824e-06	0.000143133	9.16865e-10
ENSG00000268950	1,2,3	01:03:00	1_31897643_G_A	-0.632676	0.0497364	1.98298e-34	6.40826e-28	4.2682e-31	4.2491e-31
ENSG00000268950	1,2,3	02:03:00	1_32065156_A_G	1.01999	0.108419	3.45974e-20	1.82232e-10	7.00151e-13	4.74809e-14
ENSG00000268950	1,2,3	03:03:00	1_31703318_G_C	-0.721069	0.114989	5.3705e-10	9.67038e-07	0.00198719	5.3705e-10
ENSG00000084636	1,2,3,4,5	01:02:00	1_32177695_T_C	-0.194101	0.0161223	2.5152e-32	9.89988e-49	1.24037e-51	1.23679e-51
ENSG00000084636	1,2,3,4,5	02:02:00	1_32165059_C_T	0.0638446	0.0122615	2.10819e-07	0.000241083	4.06992e-27	2.10819e-07
ENSG00000134668	1,2,3,4,5	01:02:00	1_32291249_A_G	0.0881017	0.0173761	4.32184e-07	3.92724e-08	3.28994e-11	3.28957e-11
ENSG00000134668	1,2,3,4,5	02:02:00	1_32272137_C_T	0.0640309	0.0128651	6.981e-07	0.000834205	3.93696e-11	6.981e-07
ENSG00000160055	1,2,3,4,5	01:02:00	1_32760701_A_G	0.17377	0.0293746	3.85133e-09	1.19065e-05	4.87271e-08	4.87245e-08
ENSG00000160055	1,2,3,4,5	02:02:00	1_32679861_T_C	0.113652	0.0209287	6.27382e-08	7.16972e-06	1.03969e-06	6.27382e-08
ENSG00000220785	1,2,3,4,5	01:03:00	1_32715641_G_T	-0.26488	0.0177042	3.74065e-48	4.6247e-39	1.56228e-42	1.55924e-42
ENSG00000220785	1,2,3,4,5	02:03:00	1_32487186_T_A	-0.263332	0.0346621	4.54108e-14	4.15877e-10	3.0068e-10	2.08392e-13
ENSG00000220785	1,2,3,4,5	03:03:00	1_32760752_C_G	-0.204709	0.0382539	9.68785e-08	0.000163363	0.000157003	9.68785e-08
ENSG00000183615	1,2,3,4,5	01:02:00	1_32715641_G_T	-0.194515	0.0184363	2.16269e-25	6.17551e-18	2.09366e-21	2.09268e-21
ENSG00000183615	1,2,3,4,5	02:02:00	1_32721767_T_C	-0.22223	0.0286398	1.32275e-14	1.28179e-11	7.51902e-11	1.32275e-14
ENSG00000175130	1,2,3,4,5	01:02:00	1_32760752_C_G	0.544813	0.0463402	5.98668e-31	1.29096e-29	4.87133e-33	4.86569e-33
ENSG00000175130	1,2,3,4,5	02:02:00	1_32715641_G_T	-0.11383	0.0213388	1.06208e-07	0.000218423	1.94459e-09	1.06208e-07
ENSG00000160094	1,2,3,4,5	01:02:00	1_33795572_G_A	0.0807076	0.0119179	1.645e-11	6.31105e-12	3.9581e-14	3.95734e-14
ENSG00000160094	1,2,3,4,5	02:02:00	1_33704076_G_A	-0.211568	0.0314548	2.24143e-11	4.01171e-08	3.99731e-14	2.24143e-11
ENSG00000121904	1,2,3,4,5	01:02:00	1_34361831_G_A	0.159256	0.0229832	5.61247e-12	2.99343e-11	7.64726e-15	7.64563e-15
ENSG00000121904	1,2,3,4,5	02:02:00	1_34030841_G_T	0.127887	0.0214603	2.9658e-09	2.46305e-06	1.42274e-11	2.9658e-09
ENSG00000189280	1,2,3,5	01:02:00	1_35265877_C_T	0.380566	0.0342493	1.4647e-27	1.28695e-20	1.4553e-23	1.4535e-23
ENSG00000189280	1,2,3,5	02:02:00	1_35278478_A_G	0.195342	0.0319898	1.31415e-09	1.38871e-06	0.000657434	1.31415e-09
ENSG00000187513	1,2,3,4,5	01:03:00	1_35255962_G_A	0.161052	0.0138005	1.57293e-30	1.42902e-27	2.10365e-30	2.1016e-30
ENSG00000187513	1,2,3,4,5	02:03:00	1_35308591_A_G	-0.216696	0.0253848	2.62083e-17	7.0041e-09	3.52115e-16	1.88739e-12
ENSG00000187513	1,2,3,4,5	03:03:00	1_35309131_C_G	-0.0820065	0.0130638	4.17529e-10	1.54899e-06	0.012509	4.17529e-10
ENSG00000163866	1,2,3,4,5	01:02:00	1_35311455_G_A	0.254885	0.0116058	2.25804e-96	6.0614e-67	1.69286e-70	1.68374e-70
ENSG00000163866	1,2,3,4,5	02:02:00	1_35317856_G_A	0.308902	0.0212514	1.12071e-45	4.0267e-42	2.46692e-21	1.12071e-45
ENSG00000241014	1,2,3,4,5	01:03:00	1_36199648_T_C	0.3759	0.0557292	1.97318e-11	3.98648e-07	1.42135e-10	1.42121e-10
ENSG00000241014	1,2,3,4,5	02:03:00	1_35513351_A_T	0.188782	0.0325474	7.63367e-09	4.30113e-06	3.47898e-08	1.52677e-08
ENSG00000241014	1,2,3,4,5	03:03:00	1_35450360_T_C	0.187992	0.0366093	3.08192e-07	0.000440671	9.15465e-06	3.08192e-07
ENSG00000243749	1,2,3,4,5	01:02:00	1_35367221_G_A	0.485136	0.0429912	1.03684e-28	4.90629e-24	1.43994e-27	1.43879e-27
ENSG00000243749	1,2,3,4,5	02:02:00	1_35450360_T_C	0.200611	0.0351471	1.30759e-08	1.90992e-05	5.35965e-07	1.30759e-08
ENSG00000116883	1,2,3,4,5	01:02:00	1_36789546_A_G	0.355995	0.0167468	5.88763e-91	1.59813e-107	1.04558e-110	1.03188e-110
ENSG00000116883	1,2,3,4,5	02:02:00	1_36711643_A_G	0.190571	0.0255082	1.1627e-13	3.20543e-11	1.59286e-31	1.1627e-13
ENSG00000142694	1,2,3,4,5	01:02:00	1_36789356_G_C	-0.0956709	0.0121806	6.3665e-15	8.89742e-21	3.0559e-24	3.05405e-24
ENSG00000142694	1,2,3,4,5	02:02:00	1_36757801_G_T	0.0451152	0.00720759	4.67447e-10	9.13496e-07	3.86708e-19	4.67447e-10
ENSG00000116885	1,2,3,4,5	01:03:00	1_36879232_T_C	0.262776	0.0190797	2.26532e-41	3.97496e-68	2.35945e-71	2.34642e-71
ENSG00000116885	1,2,3,4,5	02:03:00	1_36865560_C_T	-0.315379	0.0399828	4.91334e-15	1.39568e-11	1.18246e-20	4.41348e-15
ENSG00000116885	1,2,3,4,5	03:03:00	1_36930096_C_A	0.155438	0.0314282	8.18758e-07	9.84802e-05	1.98253e-32	8.18758e-07
ENSG00000233621	1,2,3,4,5	01:03:00	1_37939999_G_A	-0.635513	0.01976	1.09279e-184	1.23137e-412	3.275543e-416	2.8024e-416
ENSG00000233621	1,2,3,4,5	02:03:00	1_37922859_C_T	0.183727	0.0216979	4.65499e-17	2.7308e-37	2.88012e-154	1.27105e-40
ENSG00000233621	1,2,3,4,5	03:03:00	1_37921066_G_A	0.126437	0.0244495	2.54584e-07	0.00036841	3.29711e-257	2.54584e-07
ENSG00000163875	1,2,3,4,5	01:02:00	1_37984812_C_T	0.151505	0.012052	5.41952e-35	8.53837e-63	3.11549e-66	3.10066e-66
ENSG00000163875	1,2,3,4,5	02:02:00	1_37970297_C_T	-0.23446	0.019816	2.59657e-31	6.89075e-29	2.76256e-62	2.59657e-31
ENSG00000163879	1,2,3,4,5	01:03:00	1_38032164_C_A	-0.679756	0.0346611	9.75413e-79	2.57265e-81	6.76435e-84	6.71285e-84
ENSG00000163879	1,2,3,4,5	02:03:00	1_37998578_C_G	-0.146268	0.0228564	1.91987e-10	6.15935e-32	2.01884e-05	8.70239e-35
ENSG00000163879	1,2,3,4,5	03:03:00	1_37990218_G_A	0.145576	0.0267432	5.83919e-08	2.31336e-05	1.56315e-42	5.83919e-08
ENSG00000116922	1,2,3,4,5	01:02:00	1_38148765_A_G	0.125019	0.0143334	5.45559e-18	2.54299e-24	5.91205e-28	5.90722e-28
ENSG00000116922	1,2,3,4,5	02:02:00	1_38147166_T_C	0.076006	0.0133741	1.50792e-08	5.75589e-06	4.68277e-18	1.50792e-08
ENSG00000197982	1,2,3,4,5	01:02:00	1_38322418_C_T	0.13811	0.00869923	1.10912e-53	2.46466e-40	2.73418e-43	2.72866e-43
ENSG00000197982	1,2,3,4,5	02:02:00	1_38278579_C_T	0.0640712	0.00901465	1.61448e-12	1.95004e-09	0.316252	1.61448e-12
ENSG00000230955	1,2,3,4	01:03:00	1_38353403_C_T	0.37892	0.0156603	4.79688e-111	4.32987e-188	8.27085e-191	7.80883e-191
ENSG00000230955	1,2,3,4	02:03:00	1_38409073_A_G	-0.0882951	0.0164783	9.57975e-08	1.25606e-29	2.29785e-21	1.10521e-32
ENSG00000230955	1,2,3,4	03:03:00	1_38322418_C_T	-0.101529	0.0200665	4.66662e-07	0.00014911	2.44626e-109	4.66662e-07
ENSG00000204084	1,2,3,4,5	01:03:00	1_38353403_C_T	0.793873	0.0186045	1.29382e-286	9.13273e-416	2.405073e-419	2.05343e-419
ENSG00000204084	1,2,3,4,5	02:03:00	1_38260733_C_T	-0.195428	0.0237987	3.77393e-16	1.49575e-70	3.48532e-195	1.44232e-73
ENSG00000204084	1,2,3,4,5	03:03:00	1_38448798_C_G	-0.14515	0.0195077	1.45569e-13	1.8521e-10	5.91478e-27	1.45569e-13
ENSG00000183431	1,2,3,4,5	01:02:00	1_38463504_C_T	0.399376	0.0140369	8.14236e-151	6.0609e-166	1.40178e-169	1.36029e-169
ENSG00000183431	1,2,3,4,5	02:02:00	1_38395539_G_C	-0.156873	0.0250238	4.40097e-10	1.36719e-07	2.34381e-30	4.40097e-10
ENSG00000183386	1,2,3,4,5	01:02:00	1_38455891_G_C	-0.274463	0.014653	1.69054e-72	3.54079e-97	8.29879e-101	8.20818e-101
ENSG00000183386	1,2,3,4,5	02:02:00	1_38465315_G_A	0.0995728	0.0188219	1.34883e-07	0.000329882	1.2219e-32	1.34883e-07
ENSG00000183520	1,2,3,4,5	01:02:00	1_38461821_C_T	-0.111273	0.0148292	9.12465e-14	1.51489e-10	1.97242e-13	1.97208e-13
ENSG00000183520	1,2,3,4,5	02:02:00	1_38502279_T_C	0.243477	0.0356741	1.14725e-11	7.63361e-09	1.74369e-11	1.14725e-11
ENSG00000228436	1,2,3,4,5	01:03:00	1_39310639_A_G	0.521739	0.0219118	4.56282e-111	4.98967e-100	2.17249e-103	2.14757e-103
ENSG00000228436	1,2,3,4,5	02:03:00	1_39325796_A_G	0.267229	0.0458176	6.31455e-09	1.67143e-07	4.67995e-06	7.43225e-11
ENSG00000228436	1,2,3,4,5	03:03:00	1_39295494_G_A	0.0884487	0.0159128	3.07219e-08	2.52136e-05	0.000637285	3.07219e-08
ENSG00000158315	1,2,3,4,5	01:02:00	1_39310639_A_G	0.430687	0.022932	7.52522e-73	1.31802e-60	7.66804e-64	7.63413e-64
ENSG00000158315	1,2,3,4,5	02:02:00	1_39391986_G_C	-0.142575	0.0169807	8.37326e-17	3.10442e-13	1.99683e-08	8.37326e-17
ENSG00000168653	1,2,3,4,5	01:02:00	1_39506141_A_G	-0.131597	0.00901787	5.23307e-46	1.15756e-90	7.19972e-94	7.13135e-94
ENSG00000168653	1,2,3,4,5	02:02:00	1_39501276_G_T	0.0762258	0.00763516	5.81787e-23	2.53194e-20	2.18281e-62	5.81787e-23
ENSG00000127603	1,2,3,4,5	01:02:00	1_39835540_T_C	0.108815	0.0113876	3.30594e-21	6.7053e-22	8.31763e-25	8.31233e-25
ENSG00000127603	1,2,3,4,5	02:02:00	1_39508152_G_A	-0.0850525	0.0146219	6.92183e-09	1.35912e-06	5.54221e-12	6.92183e-09
ENSG00000183682	1,2,3,4,5	01:03:00	1_40020020_C_A	-0.813209	0.0511106	6.87813e-54	7.47237e-56	1.86713e-59	1.85997e-59
ENSG00000183682	1,2,3,4,5	02:03:00	1_40032239_T_C	-0.255477	0.0280019	1.66296e-19	1.19855e-36	6.68198e-44	3.71312e-40
ENSG00000183682	1,2,3,4,5	03:03:00	1_39948224_A_G	-0.16145	0.0275175	5.14243e-09	5.42572e-06	3.4686e-35	5.14243e-09
ENSG00000237624	1,2,3,5	01:02:00	1_40069939_G_A	0.459732	0.031271	1.22117e-45	6.17093e-66	1.82232e-69	1.80199e-69
ENSG00000237624	1,2,3,5	02:02:00	1_40001813_C_T	-0.430959	0.0389458	2.35173e-27	9.51509e-24	2.52719e-51	2.35173e-27
ENSG00000182109	1,2,3,4,5	01:03:00	1_40020020_C_A	-0.809719	0.0415149	5.7637e-78	5.09278e-127	1.2627e-130	1.23993e-130
ENSG00000182109	1,2,3,4,5	02:03:00	1_39992808_T_C	-0.29075	0.0181824	2.19739e-54	1.53523e-41	4.92351e-68	1.52358e-44
ENSG00000182109	1,2,3,4,5	03:03:00	1_39926824_G_A	0.148762	0.0198268	9.17106e-14	1.48328e-10	7.69408e-19	9.17106e-14
ENSG00000243970	1,2,3,4,5	01:02:00	1_40020020_C_A	-0.956113	0.0484553	1.27148e-79	1.98528e-85	4.82122e-89	4.77995e-89
ENSG00000243970	1,2,3,4,5	02:02:00	1_39991588_G_T	0.164927	0.0228057	6.6528e-13	1.33739e-09	6.07179e-22	6.6528e-13
ENSG00000090621	1,2,3,4,5	01:04:00	1_40035928_G_T	-0.232321	0.0251681	6.40219e-20	1.47995e-91	3.57359e-95	3.53873e-95
ENSG00000090621	1,2,3,4,5	02:04:00	1_40020020_C_A	0.177262	0.0285935	6.8147e-10	5.1152e-08	1.33787e-14	2.86814e-11
ENSG00000090621	1,2,3,4,5	03:04:00	1_40005903_G_A	-0.156066	0.0239557	9.10183e-11	1.01222e-06	4.30483e-85	7.98434e-10
ENSG00000090621	1,2,3,4,5	04:04:00	1_40036944_G_A	-0.252722	0.0455147	3.17504e-08	7.80437e-05	0.000204586	3.17504e-08
ENSG00000163909	1,2,3,4,5	01:03:00	1_40132795_T_G	-0.0993042	0.0192235	2.62192e-07	1.62628e-11	1.32023e-14	1.31996e-14
ENSG00000163909	1,2,3,4,5	02:03:00	1_40046055_C_T	0.295646	0.0498226	3.45277e-09	5.6407e-07	5.69998e-14	1.58279e-09
ENSG00000163909	1,2,3,4,5	03:03:00	1_40011690_G_T	-0.106536	0.0216559	9.35542e-07	0.000596378	1.13767e-10	9.35542e-07
ENSG00000116983	1,2,3,5	01:02:00	1_40154634_C_T	0.364896	0.0354221	4.79259e-24	3.50494e-15	1.2075e-18	1.20659e-18
ENSG00000116983	1,2,3,5	02:02:00	1_40152344_G_C	0.154493	0.0298653	2.6344e-07	0.000478988	0.0872261	2.6344e-07
ENSG00000084072	1,2,3,4,5	01:02:00	1_40212878_G_A	0.810202	0.0164842	3.90393e-351	3.63476e-529	2.095118e-532	1.65105e-532
ENSG00000084072	1,2,3,4,5	02:02:00	1_40223140_T_G	-0.099965	0.0187568	1.09063e-07	0.000185198	3.74518e-176	1.09063e-07
ENSG00000198754	1,2,3,5	01:02:00	1_39550621_T_C	0.276979	0.0357749	1.84855e-14	4.42416e-14	1.09536e-17	1.09462e-17
ENSG00000198754	1,2,3,5	02:02:00	1_39995110_C_T	0.281934	0.050232	2.39423e-08	6.67676e-05	6.87333e-12	2.39423e-08
ENSG00000116985	1,2,3,4,5	01:03:00	1_40219065_C_T	0.193805	0.0238399	7.30931e-16	5.21154e-33	6.77476e-36	6.76546e-36
ENSG00000116985	1,2,3,4,5	02:03:00	1_40223128_T_C	-0.228423	0.0325846	3.201e-12	3.34776e-11	2.16656e-27	1.22914e-14
ENSG00000116985	1,2,3,4,5	03:03:00	1_39975408_T_C	0.145542	0.0219108	3.9216e-11	5.35365e-08	2.16658e-24	3.9216e-11
ENSG00000043514	1,2,3,4,5	01:04:00	1_40317445_C_G	-0.838233	0.0333952	1.07326e-121	7.08414e-111	9.77342e-114	9.63848e-114
ENSG00000043514	1,2,3,4,5	02:04:00	1_40300854_A_T	0.191313	0.0216322	1.92708e-18	5.16152e-58	4.73712e-07	7.95548e-61
ENSG00000043514	1,2,3,4,5	03:04:00	1_40357240_A_C	0.355446	0.0361146	2.26023e-22	2.8799e-13	1.50965e-36	1.38598e-16
ENSG00000043514	1,2,3,4,5	04:04:00	1_40316155_C_T	0.22425	0.0344401	9.3106e-11	3.8614e-07	5.99233e-28	9.3106e-11
ENSG00000131238	1,2,3,4,5	01:02:00	1_40557033_A_G	0.212222	0.0166557	7.18945e-36	6.87132e-26	4.2513e-29	4.24752e-29
ENSG00000131238	1,2,3,4,5	02:02:00	1_40564887_G_A	0.111406	0.0133715	1.42314e-16	3.77029e-13	2.56293e-10	1.42314e-16
ENSG00000084073	1,2,3,4,5	01:02:00	1_40632581_C_T	-0.148688	0.0181936	5.16653e-16	1.01095e-11	2.27416e-14	2.27371e-14
ENSG00000084073	1,2,3,4,5	02:02:00	1_40572276_G_T	-0.177253	0.0232823	4.01869e-14	4.32714e-11	2.06055e-12	4.01869e-14
ENSG00000049089	1,2,3,4,5	01:02:00	1_40777842_A_G	-0.275241	0.0270059	7.6901e-24	5.9521e-15	3.06737e-18	3.06635e-18
ENSG00000049089	1,2,3,4,5	02:02:00	1_40774820_A_G	0.178806	0.0319052	2.36711e-08	5.69286e-05	0.00217954	2.36711e-08
ENSG00000187815	1,2,3,4,5	01:03:00	1_40959506_G_T	-0.63128	0.0252147	3.42312e-121	1.88044e-116	4.41899e-120	4.35123e-120
ENSG00000187815	1,2,3,4,5	02:03:00	1_40989620_C_T	0.297762	0.0310732	2.5786e-21	1.06886e-39	0.576179	4.3555e-43
ENSG00000187815	1,2,3,4,5	03:03:00	1_40938668_A_G	0.298201	0.05964	6.21027e-07	0.00105525	1.21954e-38	6.21027e-07
ENSG00000238287	1,2,3,4,5	01:02:00	1_40959506_G_T	-0.88264	0.0228905	3.17758e-246	7.60865e-254	1.69467e-257	1.58679e-257
ENSG00000238287	1,2,3,4,5	02:02:00	1_40938682_A_G	0.445916	0.057979	2.23096e-14	1.68112e-11	9.9627e-24	2.23096e-14
ENSG00000117010	1,2,3,4,5	01:02:00	1_41016581_T_C	-0.285474	0.024628	3.71518e-30	1.75653e-31	3.64315e-34	3.63863e-34
ENSG00000117010	1,2,3,4,5	02:02:00	1_40938668_A_G	0.345628	0.0489387	2.21739e-12	2.61521e-09	6.84315e-16	2.21739e-12
ENSG00000117013	1,2,3,4,5	01:02:00	1_41268314_G_A	0.124813	0.0153368	6.80997e-16	6.67147e-18	5.82408e-21	5.82148e-21
ENSG00000117013	1,2,3,4,5	02:02:00	1_41255387_C_T	-0.117142	0.0235739	7.27027e-07	0.00174984	4.85533e-12	7.27027e-07
ENSG00000179862	1,2,3,4,5	01:03:00	1_41389812_G_A	0.392822	0.0147564	1.11876e-134	1.60195e-83	7.60244e-87	7.54049e-87
ENSG00000179862	1,2,3,4,5	02:03:00	1_41390175_A_G	-0.196236	0.0143868	1.20986e-40	1.11731e-45	0.00665908	2.36268e-49
ENSG00000179862	1,2,3,4,5	03:03:00	1_41353480_C_T	0.096187	0.0188981	3.90595e-07	0.000497346	2.1698e-06	3.90595e-07
ENSG00000010803	1,2,3,4,5	01:03:00	1_41508490_C_T	-0.482471	0.0265799	1.73945e-68	1.8237e-55	6.66704e-58	6.6428e-58
ENSG00000010803	1,2,3,4,5	02:03:00	1_41587412_A_T	0.247007	0.0231369	6.08069e-26	1.2331e-14	7.38961e-06	4.21704e-17
ENSG00000010803	1,2,3,4,5	03:03:00	1_41459492_T_C	-0.0998939	0.0152952	8.17872e-11	1.14754e-08	7.47544e-15	8.17872e-11
ENSG00000235358	1,2,3,5	01:02:00	1_41573652_A_G	0.795417	0.05318	4.53109e-47	3.54918e-30	7.35033e-33	7.33214e-33
ENSG00000235358	1,2,3,5	02:02:00	1_41556655_G_A	0.281037	0.0336593	1.61294e-16	5.37749e-14	0.00593035	1.61294e-16
ENSG00000177181	1,2,3,4,5	01:02:00	1_42855090_T_C	-0.347182	0.0381606	2.08403e-19	9.90459e-22	3.99464e-24	3.99224e-24
ENSG00000177181	1,2,3,4,5	02:02:00	1_42377584_A_G	-0.125126	0.0249277	5.61614e-07	0.000112623	1.01651e-11	5.61614e-07
ENSG00000066185	1,2,3,4,5	01:02:00	1_42937842_T_G	-0.87083	0.0370542	1.38784e-108	7.30315e-78	3.01931e-81	2.99774e-81
ENSG00000066185	1,2,3,4,5	02:02:00	1_42912687_T_G	0.306331	0.0262644	1.68479e-30	3.63262e-28	0.0510998	1.68479e-30
ENSG00000186409	1,2,3,4,5	01:02:00	1_43020276_A_C	0.569037	0.0320135	6.08195e-66	1.12652e-52	6.01567e-55	5.99599e-55
ENSG00000186409	1,2,3,4,5	02:02:00	1_43011832_G_A	-0.150611	0.0209267	8.53495e-13	1.66134e-09	0.419789	8.53495e-13
ENSG00000117385	1,2,3,4,5	01:02:00	1_43232798_G_T	-0.139025	0.0141435	2.53191e-22	8.70521e-14	9.54563e-17	9.543e-17
ENSG00000117385	1,2,3,4,5	02:02:00	1_43202374_T_C	0.0678302	0.012721	1.07525e-07	0.000140543	0.291611	1.07525e-07
ENSG00000228452	1,2,3,4,5	01:02:00	1_43202095_A_G	0.219186	0.0290393	6.55927e-14	1.40443e-36	1.37532e-39	1.37301e-39
ENSG00000228452	1,2,3,4,5	02:02:00	1_43279132_C_T	0.197474	0.0315822	4.87617e-10	4.5498e-07	9.13503e-36	4.87617e-10
ENSG00000164010	1,2,3,4,5	01:02:00	1_43311563_A_G	-0.315282	0.0198398	8.91374e-54	5.64789e-35	3.09088e-38	3.08604e-38
ENSG00000164010	1,2,3,4,5	02:02:00	1_43093192_A_G	0.143093	0.0154664	5.27845e-20	6.80519e-17	0.000148613	5.27845e-20
ENSG00000177868	1,2,3,4,5	01:03:00	1_43265535_A_C	0.492688	0.0129294	1.16184e-241	7.48479e-263	5.05448e-266	4.71351e-266
ENSG00000177868	1,2,3,4,5	02:03:00	1_43282430_T_C	0.261256	0.0403269	1.15238e-10	1.41643e-10	0.00969114	1.64795e-13
ENSG00000177868	1,2,3,4,5	03:03:00	1_43284458_A_G	-0.07875	0.0137507	1.17024e-08	1.29866e-05	7.98008e-40	1.17024e-08
ENSG00000227533	1,2,3,4,5	01:03:00	1_43424812_C_G	1.10515	0.0234737	2.3078e-330	1.35665e-324	6.088185e-328	5.49672e-328
ENSG00000227533	1,2,3,4,5	02:03:00	1_43436051_G_A	0.16461	0.0192787	2.57767e-17	0.000134642	1.50533e-16	8.4753e-08
ENSG00000227533	1,2,3,4,5	03:03:00	1_43397396_A_C	0.467225	0.0595206	6.6024e-15	4.93523e-07	2.55783e-06	1.38716e-10
ENSG00000243710	1,2,3,4,5	01:02:00	1_43697968_G_A	-0.78528	0.0176609	1.36553e-304	1.99644e-347	5.624253e-351	5.01115e-351
ENSG00000243710	1,2,3,4,5	02:02:00	1_43694561_T_C	0.247645	0.033436	1.86958e-13	7.41816e-10	2.64181e-55	1.86958e-13
ENSG00000198198	1,2,3,4,5	01:02:00	1_43981265_C_T	-0.107022	0.0102865	9.41532e-25	5.49285e-34	7.96507e-37	7.95353e-37
ENSG00000198198	1,2,3,4,5	02:02:00	1_43916642_T_C	-0.0544771	0.0101836	9.78192e-08	0.000136183	8.90274e-20	9.78192e-08
ENSG00000178922	1,2,3,4	01:03:00	1_43916642_T_C	-0.152635	0.0103737	3.70999e-46	2.97046e-61	7.69687e-65	7.64209e-65
ENSG00000178922	1,2,3,4	02:03:00	1_43984627_G_C	-0.113336	0.0107332	2.84655e-25	6.61572e-31	5.93012e-59	5.26487e-34
ENSG00000178922	1,2,3,4	03:03:00	1_44355737_A_C	-0.146233	0.0260078	2.20182e-08	3.68488e-05	1.08808e-05	2.20182e-08
ENSG00000126091	1,2,3,4,5	01:03:00	1_44220747_G_A	0.144986	0.012073	3.55968e-32	3.24367e-27	3.54509e-30	3.54169e-30
ENSG00000126091	1,2,3,4,5	02:03:00	1_44391722_T_C	0.191603	0.0183501	6.50192e-25	2.28818e-27	8.28067e-19	4.67341e-30
ENSG00000126091	1,2,3,4,5	03:03:00	1_44409943_A_G	0.121534	0.0147758	3.38489e-16	2.10749e-13	1.64432e-28	3.38489e-16
ENSG00000142937	1,2,3,4,5	01:02:00	1_45241285_C_G	-0.193267	0.00935117	1.64942e-86	8.37781e-93	3.19677e-96	3.1649e-96
ENSG00000142937	1,2,3,4,5	02:02:00	1_45180896_G_T	0.0525795	0.00761696	6.72777e-12	5.37279e-09	1.79107e-22	6.72777e-12
ENSG00000126107	1,2,3,4,5	01:03:00	1_45456464_A_G	-0.14892	0.0131416	6.2623e-29	1.69213e-33	5.07842e-36	5.07139e-36
ENSG00000126107	1,2,3,4,5	02:03:00	1_45463294_C_T	0.161233	0.0248784	1.13467e-10	3.21494e-07	5.48228e-17	1.79328e-10
ENSG00000126107	1,2,3,4,5	03:03:00	1_45569403_G_A	-0.223615	0.0405569	3.95077e-08	0.000131722	1.5778e-08	3.95077e-08
ENSG00000126088	1,2,3,4,5	01:02:00	1_45478433_C_T	-0.329736	0.00839318	2.33498e-253	4.73911e-239	1.47475e-242	1.3904e-242
ENSG00000126088	1,2,3,4,5	02:02:00	1_45254826_G_C	-0.0654543	0.00983857	3.65908e-11	6.65061e-09	0.0908807	3.65908e-11
ENSG00000132781	1,2,3,4,5	01:02:00	1_45802670_A_C	0.191246	0.0136367	8.95908e-43	1.04152e-31	3.23917e-35	3.23489e-35
ENSG00000132781	1,2,3,4,5	02:02:00	1_45829549_T_G	-0.229468	0.0273966	9.90924e-17	2.99012e-13	3.74665e-09	9.90924e-17
ENSG00000132763	1,2,3,4,5	01:02:00	1_45977685_A_G	-0.174481	0.0195875	1.10443e-18	9.70926e-26	7.98456e-29	7.9776e-29
ENSG00000132763	1,2,3,4,5	02:02:00	1_45955868_T_C	0.141764	0.0203695	4.54841e-12	1.44439e-09	4.11897e-22	4.54841e-12
ENSG00000117450	1,2,3,4,5	01:02:00	1_45987574_C_A	-0.346911	0.0163931	3.12845e-90	2.77797e-102	8.37564e-106	8.27515e-106
ENSG00000117450	1,2,3,4,5	02:02:00	1_45998517_G_A	-0.103074	0.00960854	3.57731e-26	1.31822e-23	3.19346e-41	3.57731e-26
ENSG00000117472	1,2,3,4,5	01:02:00	1_46649046_C_T	0.189154	0.0297707	2.57196e-10	7.04527e-10	3.80083e-13	3.80022e-13
ENSG00000117472	1,2,3,4,5	02:02:00	1_45788479_A_G	-0.140188	0.0283657	8.33901e-07	9.04359e-05	8.14024e-10	8.33901e-07
ENSG00000171357	1,2,3,4,5	01:03:00	1_46664249_A_G	0.704801	0.025487	1.08977e-143	4.42195e-28	2.5117e-63	1.31373e-31
ENSG00000171357	1,2,3,4,5	02:03:00	1_46670259_A_G	0.451274	0.0226629	6.41441e-81	6.25229e-59	9.18628e-55	2.01956e-62
ENSG00000171357	1,2,3,4,5	03:03:00	1_46657220_C_T	0.140638	0.0279033	5.05131e-07	0.000613789	5.84281e-34	5.05131e-07
ENSG00000085998	1,2,3,4,5	01:02:00	1_46664249_A_G	-0.148889	0.0136495	5.53239e-27	3.35149e-30	1.06961e-33	1.06832e-33
ENSG00000085998	1,2,3,4,5	02:02:00	1_46649046_C_T	0.0913828	0.0136428	2.70205e-11	8.9967e-08	1.36685e-17	2.70205e-11
ENSG00000117480	1,2,3,4,5	01:03:00	1_46882118_A_G	0.1675	0.0130904	3.80376e-36	6.45668e-33	2.45475e-36	2.45129e-36
ENSG00000117480	1,2,3,4,5	02:03:00	1_46828110_C_A	0.22904	0.0303041	6.08625e-14	2.56673e-06	7.13083e-11	4.50578e-09
ENSG00000117480	1,2,3,4,5	03:03:00	1_46766583_C_T	-0.226921	0.045295	5.90498e-07	0.000893917	0.0442771	5.90498e-07
ENSG00000079277	1,2,3,4,5	01:02:00	1_47040594_C_T	-0.488075	0.0583792	1.12416e-16	5.32144e-10	2.01053e-13	2.01018e-13
ENSG00000079277	1,2,3,4,5	02:02:00	1_47065426_T_C	-0.136355	0.0165483	3.00401e-16	1.10282e-12	5.18255e-13	3.00401e-16
ENSG00000142973	1,2,3,4,5	01:03:00	1_47282772_C_T	-0.444492	0.0184334	1.5343e-113	2.7056e-93	1.61244e-96	1.59627e-96
ENSG00000142973	1,2,3,4,5	02:03:00	1_46932536_C_T	0.404106	0.0421875	2.6706e-21	3.31261e-18	3.81673e-20	1.10776e-21
ENSG00000142973	1,2,3,4,5	03:03:00	1_47272185_T_C	-0.130426	0.0146927	1.4456e-18	3.34957e-15	0.000150721	1.4456e-18
ENSG00000154198	1,2,3,4,5	01:02:00	1_47292705_A_T	-0.175339	0.023376	9.31653e-14	1.11347e-21	8.56409e-25	8.55864e-25
ENSG00000154198	1,2,3,4,5	02:02:00	1_47414433_A_G	0.231617	0.0369448	4.39291e-10	3.60169e-07	1.22913e-21	4.39291e-10
ENSG00000186377	1,2,3,4,5	01:02:00	1_47500909_C_G	-0.210338	0.0170451	8.01446e-34	5.09718e-30	4.66516e-33	4.65975e-33
ENSG00000186377	1,2,3,4,5	02:02:00	1_47285150_G_A	-0.281442	0.0231798	7.84637e-33	3.83135e-30	2.88736e-32	7.84637e-33
ENSG00000186160	1,2,3,4,5	01:02:00	1_47308949_C_A	-0.527362	0.0289517	6.23019e-69	3.81092e-63	5.93645e-66	5.90843e-66
ENSG00000186160	1,2,3,4,5	02:02:00	1_47531226_A_G	-0.229292	0.0210699	7.22058e-27	7.86537e-24	6.33829e-24	7.22058e-27
ENSG00000162365	1,2,3,4,5	01:02:00	1_47329647_C_T	-0.336117	0.0254165	2.10464e-38	9.95467e-55	2.61704e-58	2.60739e-58
ENSG00000162365	1,2,3,4,5	02:02:00	1_47561118_A_G	-0.178685	0.0232179	2.14738e-14	4.75438e-12	4.27263e-33	2.14738e-14
ENSG00000162367	1,2,3,4,5	01:02:00	1_47679486_G_A	-0.0807694	0.0158464	3.76057e-07	1.52587e-07	2.6189e-10	2.61866e-10
ENSG00000162367	1,2,3,4,5	02:02:00	1_47679146_G_A	0.201303	0.0408226	8.8172e-07	0.000450035	2.40689e-09	8.8172e-07
ENSG00000237424	1,2,3,4,5	01:02:00	1_48105228_C_T	-0.394234	0.0506317	1.07666e-14	1.17052e-13	2.8985e-16	2.89775e-16
ENSG00000237424	1,2,3,4,5	02:02:00	1_47887185_G_C	-0.13925	0.0219805	2.894e-10	1.23161e-07	5.88304e-12	2.894e-10
ENSG00000242267	1,2,3,5	01:04:00	1_48724257_G_C	-0.443489	0.0335855	1.28677e-37	1.65416e-35	1.67572e-38	1.66998e-38
ENSG00000242267	1,2,3,5	02:04:00	1_48947219_C_T	0.31361	0.0495726	3.3672e-10	6.11738e-05	0.000167481	1.36425e-07
ENSG00000242267	1,2,3,5	03:04:00	1_48938141_G_C	-0.587995	0.105918	3.38261e-08	1.28242e-05	0.0700121	9.15233e-08
ENSG00000242267	1,2,3,5	04:04:00	1_48844188_A_G	-0.290205	0.0557767	2.25124e-07	9.92183e-05	1.08717e-12	2.25124e-07
ENSG00000117834	1,2,3,4,5	01:03:00	1_48764419_C_T	0.552937	0.0342055	1.79353e-55	5.06589e-172	1.79971e-175	1.74292e-175
ENSG00000117834	1,2,3,4,5	02:03:00	1_48556937_A_C	0.462479	0.0494735	2.21874e-20	7.36966e-17	0.0373185	8.71316e-20
ENSG00000117834	1,2,3,4,5	03:03:00	1_48673057_A_G	0.21479	0.0353119	1.40197e-09	1.56854e-06	3.1366e-136	1.40197e-09
ENSG00000272491	1,2,3,4,5	01:02:00	1_48764419_C_T	0.60653	0.0246404	1.02608e-117	4.16062e-193	1.29765e-196	1.24706e-196
ENSG00000272491	1,2,3,4,5	02:02:00	1_48678422_T_G	-0.217296	0.0257477	5.86399e-17	1.14559e-13	5.19407e-95	5.86399e-17
ENSG00000162373	1,2,3,4,5	01:02:00	1_49237533_A_G	-0.305885	0.0235168	2.9755e-37	1.12937e-35	9.83155e-39	9.81576e-39
ENSG00000162373	1,2,3,4,5	02:02:00	1_49329704_C_T	-0.137848	0.0272747	4.70079e-07	0.000202504	1.08209e-08	4.70079e-07
ENSG00000085832	1,2,3,4,5	01:03:00	1_51866769_T_C	1.00358	0.0334124	4.71874e-165	2.75019e-281	2.21485e-284	2.04676e-284
ENSG00000085832	1,2,3,4,5	02:03:00	1_51842822_G_C	-0.234183	0.0249384	1.50825e-20	1.54223e-20	1.95581e-104	9.34265e-23
ENSG00000085832	1,2,3,4,5	03:03:00	1_51995918_A_G	0.0476638	0.00931213	3.3625e-07	0.000149539	4.88749e-54	3.3625e-07
ENSG00000117859	1,2,3,4,5	01:02:00	1_52091099_T_A	-0.165966	0.0147197	1.14748e-28	1.658e-25	1.35249e-28	1.35133e-28
ENSG00000117859	1,2,3,4,5	02:02:00	1_52181521_C_A	0.255179	0.0349271	3.89303e-13	3.65185e-10	4.42173e-13	3.89303e-13
ENSG00000078618	1,2,3,4,5	01:03:00	1_52288366_A_G	0.313307	0.0242432	8.22187e-37	1.18459e-30	9.93637e-34	9.92436e-34
ENSG00000078618	1,2,3,4,5	02:03:00	1_52349008_A_G	0.0802595	0.0126496	2.72278e-10	7.28918e-09	2.99112e-11	9.0743e-12
ENSG00000078618	1,2,3,4,5	03:03:00	1_52057949_G_A	0.169213	0.0303769	2.86866e-08	3.80975e-05	3.02879e-07	2.86866e-08
ENSG00000272100	1,2,3,4,5	01:02:00	1_52818188_G_A	0.266564	0.0232631	1.58324e-29	4.5411e-34	1.36304e-37	1.36098e-37
ENSG00000272100	1,2,3,4,5	02:02:00	1_52780335_G_C	-0.327952	0.0497895	5.66845e-11	1.78192e-08	1.68278e-18	5.66845e-11
ENSG00000154222	1,2,3,4,5	01:02:00	1_52816959_T_C	0.619679	0.0284344	4.57633e-95	4.74663e-114	6.80691e-117	6.70781e-117
ENSG00000154222	1,2,3,4,5	02:02:00	1_52818188_G_A	0.212589	0.0135149	8.80438e-53	2.74344e-49	8.29324e-78	8.80438e-53
ENSG00000116157	1,2,3,4,5	01:05:00	1_53070393_C_T	-0.883771	0.0164738	1.42288e-394	1.40018e-443	5.054178e-447	4.23575e-447
ENSG00000116157	1,2,3,4,5	02:05:00	1_53041325_T_G	-0.376909	0.037626	4.23865e-23	1.07712e-18	0.000505863	3.26797e-22
ENSG00000116157	1,2,3,4,5	03:05:00	1_53056303_A_G	-0.223647	0.0325555	8.47097e-12	6.76232e-11	4.17377e-11	2.50579e-14
ENSG00000116157	1,2,3,4,5	04:05:00	1_52190019_G_A	-0.292006	0.0511172	1.27358e-08	9.80425e-05	0.000335553	5.19176e-08
ENSG00000116157	1,2,3,4,5	05:05:00	1_53068093_G_T	0.128284	0.0258733	7.69267e-07	0.000201223	3.24334e-73	7.69267e-07
ENSG00000121310	1,2,3,4,5	01:03:00	1_53365104_A_G	0.367512	0.0261578	6.52181e-43	3.19169e-32	2.52302e-35	2.51966e-35
ENSG00000121310	1,2,3,4,5	02:03:00	1_53609496_C_T	0.0822601	0.00935304	2.9305e-18	9.25088e-13	2.55169e-11	4.28395e-16
ENSG00000121310	1,2,3,4,5	03:03:00	1_53386869_G_A	0.134938	0.0251319	8.78828e-08	0.000306688	0.000221313	8.78828e-08
ENSG00000116171	1,2,3,4,5	01:02:00	1_53609496_C_T	0.0694116	0.00788225	2.66061e-18	1.7337e-12	7.75248e-16	7.75059e-16
ENSG00000116171	1,2,3,4,5	02:02:00	1_53473680_C_T	0.117467	0.0199781	4.76954e-09	8.1425e-07	1.22204e-06	4.76954e-09
ENSG00000174348	1,2,3,4,5	01:02:00	1_53527619_T_A	0.250169	0.0318827	6.76291e-15	1.51112e-11	1.48293e-14	1.48262e-14
ENSG00000174348	1,2,3,4,5	02:02:00	1_53589801_A_G	-0.104854	0.0162659	1.41889e-10	4.921e-07	7.84227e-10	1.41889e-10
ENSG00000235563	1,2,3,4,5	01:04:00	1_53556532_G_A	1.01574	0.0664373	4.29985e-50	8.56667e-41	4.31807e-44	4.30903e-44
ENSG00000235563	1,2,3,4,5	02:04:00	1_53544289_C_T	0.411139	0.0449561	1.37328e-19	1.11408e-19	7.23615e-18	4.92883e-23
ENSG00000235563	1,2,3,4,5	03:04:00	1_53582306_A_T	0.153031	0.0259866	4.52221e-09	3.26913e-08	3.08942e-09	2.06666e-11
ENSG00000235563	1,2,3,4,5	04:04:00	1_53547371_A_G	-0.150376	0.0288468	2.04249e-07	0.000428408	2.87122e-14	2.04249e-07
ENSG00000162383	1,2,3,4,5	01:04:00	1_53609793_G_A	0.48618	0.0181381	3.15943e-136	1.88713e-143	7.0058e-147	6.84774e-147
ENSG00000162383	1,2,3,4,5	02:04:00	1_53554305_G_A	0.549717	0.034276	1.13535e-54	3.98852e-47	1.37896e-32	1.04768e-50
ENSG00000162383	1,2,3,4,5	03:04:00	1_53589801_A_G	-0.203999	0.0207882	2.97482e-22	1.85362e-17	9.91274e-47	5.00049e-21
ENSG00000162383	1,2,3,4,5	04:04:00	1_53574076_G_A	0.135882	0.0198939	1.10793e-11	2.77872e-08	0.0770737	1.10793e-11
ENSG00000162384	1,2,3,4,5	01:02:00	1_53684525_C_G	-0.17029	0.0108356	1.07548e-52	3.91277e-88	1.00449e-91	9.95373e-92
ENSG00000162384	1,2,3,4,5	02:02:00	1_53746134_G_A	-0.0522778	0.00997092	1.73862e-07	0.0002163	1.99384e-45	1.73862e-07
ENSG00000230138	1,2,3,5	01:02:00	1_53829511_C_G	0.291178	0.029686	5.10846e-22	3.87339e-31	3.01539e-34	3.00726e-34
ENSG00000230138	1,2,3,5	02:02:00	1_53814440_C_T	0.185632	0.0362743	3.52202e-07	0.000233135	6.69348e-19	3.52202e-07
ENSG00000174332	1,2,3,4,5	01:02:00	1_54204448_A_C	0.376647	0.0236701	6.61406e-54	1.67003e-55	1.9176e-58	1.9105e-58
ENSG00000174332	1,2,3,4,5	02:02:00	1_54011903_A_G	-0.0947971	0.0148499	2.12257e-10	1.83558e-07	8.49317e-15	2.12257e-10
ENSG00000058799	1,2,3,4,5	01:02:00	1_54583318_A_T	-0.332522	0.0440185	6.26104e-14	2.37645e-06	5.93649e-10	5.93597e-10
ENSG00000058799	1,2,3,4,5	02:02:00	1_54512553_A_G	0.328202	0.0579518	1.68901e-08	2.374e-05	0.0647508	1.68901e-08
ENSG00000272091	1,2,3,4	01:02:00	1_54400259_C_T	-0.80269	0.0560311	5.54642e-44	1.79281e-36	3.5328e-40	3.5232e-40
ENSG00000272091	1,2,3,4	02:02:00	1_54583318_A_T	-0.453816	0.0518573	5.07146e-18	2.01919e-14	6.48931e-14	5.07146e-18
ENSG00000116209	1,2,3,4,5	01:02:00	1_54512553_A_G	0.346169	0.0477238	5.68828e-13	0.0197716	3.12157e-05	3.12151e-05
ENSG00000116209	1,2,3,4,5	02:02:00	1_54494702_G_T	-0.211496	0.0330283	1.86978e-10	9.39938e-07	0.0874543	1.86978e-10
ENSG00000212670	1,2,3,4	01:02:00	1_54562444_A_G	1.18689	0.0507766	9.75293e-105	9.40312e-73	2.00023e-76	1.98053e-76
ENSG00000212670	1,2,3,4	02:02:00	1_54572243_C_A	-0.289947	0.020431	3.07985e-43	7.04229e-40	6.7665e-13	3.07985e-43
ENSG00000248835	1,2,3,4	01:02:00	1_54620197_G_A	-1.09469	0.0446318	1.14714e-113	2.446e-124	5.26291e-128	5.12251e-128
ENSG00000248835	1,2,3,4	02:02:00	1_54662346_T_G	-0.169718	0.0205159	2.65398e-16	4.8432e-13	4.02055e-29	2.65398e-16
ENSG00000116221	1,2,3,4,5	01:02:00	1_54673943_C_T	0.0944231	0.0118151	2.1777e-15	1.11312e-18	9.74073e-22	9.73603e-22
ENSG00000116221	1,2,3,4,5	02:02:00	1_54688516_T_C	-0.0382213	0.00711221	8.55591e-08	0.000122504	2.9256e-14	8.55591e-08
ENSG00000215883	1,2,3,4,5	01:03:00	1_54665124_T_C	0.170693	0.0281735	1.62402e-09	3.14346e-10	7.91212e-14	7.91068e-14
ENSG00000215883	1,2,3,4,5	02:03:00	1_54641579_C_T	-0.0983764	0.0160327	1.00981e-09	6.6696e-08	5.93784e-11	4.25996e-11
ENSG00000215883	1,2,3,4,5	03:03:00	1_54662346_T_G	-0.0843661	0.0166501	4.39712e-07	0.000588197	1.82389e-12	4.39712e-07
ENSG00000162390	1,2,3,4,5	01:02:00	1_55014099_C_T	-0.307364	0.0207688	3.30556e-47	5.31167e-47	1.06452e-50	1.06156e-50
ENSG00000162390	1,2,3,4,5	02:02:00	1_55032262_A_T	-0.112942	0.0178957	3.3717e-10	6.33798e-07	2.30836e-15	3.3717e-10
ENSG00000162391	1,2,3,4,5	01:04:00	1_55090281_T_C	0.286596	0.0223481	2.72602e-36	2.64441e-13	2.32056e-16	2.31995e-16
ENSG00000162391	1,2,3,4,5	02:04:00	1_55138291_A_G	-0.44515	0.0416467	5.35198e-26	1.11158e-13	9.77548e-10	2.12948e-17
ENSG00000162391	1,2,3,4,5	03:04:00	1_55014099_C_T	-0.147269	0.023661	5.83905e-10	4.3568e-07	3.6779e-06	1.48978e-10
ENSG00000162391	1,2,3,4,5	04:04:00	1_55122430_G_A	-0.280623	0.0471751	3.16537e-09	1.32231e-05	0.0600087	3.16537e-09
ENSG00000271723	1,2,3,4	01:02:00	1_55212984_A_C	0.856275	0.0374454	7.13924e-101	2.34104e-102	3.79522e-104	3.72692e-104
ENSG00000271723	1,2,3,4	02:02:00	1_55063923_C_G	0.11681	0.0172998	2.00662e-11	2.36233e-08	6.85041e-14	2.00662e-11
ENSG00000184313	1,2,3,4,5	01:04:00	1_55077870_T_C	0.332237	0.0171845	9.94183e-77	2.02097e-62	4.24017e-66	4.22007e-66
ENSG00000184313	1,2,3,4,5	02:04:00	1_55014160_C_T	-0.203431	0.0198978	5.65386e-24	3.88353e-26	4.4482e-20	1.12432e-29
ENSG00000184313	1,2,3,4,5	03:04:00	1_55013860_C_T	-0.275616	0.0405174	1.33983e-11	1.38012e-11	1.17779e-25	2.65773e-15
ENSG00000184313	1,2,3,4,5	04:04:00	1_55032262_A_T	-0.102045	0.0178384	1.21558e-08	2.64764e-05	0.000942319	1.21558e-08
ENSG00000116133	1,2,3,4,5	01:02:00	1_55387637_G_T	0.129355	0.0163845	4.64397e-15	5.89683e-06	7.31676e-12	3.87262e-09
ENSG00000116133	1,2,3,4,5	02:02:00	1_55320794_A_G	0.128896	0.0182738	2.35995e-12	0.000210955	4.57462e-09	5.55321e-07
ENSG00000162402	1,2,3,4,5	01:02:00	1_55572867_G_A	0.217746	0.0122547	6.72552e-66	3.43449e-65	2.28147e-68	2.2699e-68
ENSG00000162402	1,2,3,4,5	02:02:00	1_55719011_A_G	0.0652115	0.0125619	2.29116e-07	0.000579997	1.64031e-10	2.29116e-07
ENSG00000223956	2,3	01:02:00	1_56894311_T_C	0.38305	0.0519945	5.64595e-13	4.66499e-07	7.1903e-10	7.18324e-10
ENSG00000223956	2,3	02:02:00	1_56859419_C_A	0.524037	0.0930933	2.75658e-08	6.51892e-05	3.59983e-05	2.75658e-08
ENSG00000162407	1,2,3,4,5	01:03:00	1_56622011_C_T	-0.0762991	0.0124135	9.46418e-10	7.95026e-11	2.80033e-14	2.79978e-14
ENSG00000162407	1,2,3,4,5	02:03:00	1_56684251_A_G	0.13595	0.0256835	1.32736e-07	2.558e-05	3.59715e-11	2.21268e-08
ENSG00000162407	1,2,3,4,5	03:03:00	1_56940134_C_T	-0.0608405	0.0115455	1.50783e-07	0.000131216	4.83457e-10	1.50783e-07
ENSG00000162600	1,2,3,4,5	01:03:00	1_58950008_T_C	-0.710044	0.0597612	1.49958e-31	4.40486e-49	5.54207e-52	5.52586e-52
ENSG00000162600	1,2,3,4,5	02:03:00	1_59005391_C_G	-0.20801	0.0247215	7.2363e-17	1.62972e-12	1.46859e-34	8.63463e-15
ENSG00000162600	1,2,3,4,5	03:03:00	1_58946045_C_T	-0.112355	0.0221992	4.5309e-07	0.000923269	0.0118802	4.5309e-07
ENSG00000162601	1,2,3,4,5	01:02:00	1_59143924_C_A	-0.108729	0.0122336	1.31497e-18	6.73035e-22	1.68009e-24	1.67904e-24
ENSG00000162601	1,2,3,4,5	02:02:00	1_59131794_C_T	-0.0684435	0.00792386	1.1179e-17	2.20204e-15	6.49593e-24	1.1179e-17
ENSG00000232453	1,2,3,4,5	01:02:00	1_59372464_C_T	0.275369	0.0245999	2.73044e-28	1.41712e-61	4.4762e-65	4.45563e-65
ENSG00000232453	1,2,3,4,5	02:02:00	1_59360403_G_A	0.296475	0.0329693	5.27497e-19	1.12357e-15	7.22876e-55	5.27497e-19
ENSG00000172456	1,2,3,4,5	01:02:00	1_60221804_A_G	-0.284504	0.0275087	1.74293e-24	8.81051e-20	3.766e-23	3.76392e-23
ENSG00000172456	1,2,3,4,5	02:02:00	1_59983885_G_A	0.408188	0.0556769	3.23855e-13	1.90451e-10	1.13786e-11	3.23855e-13
ENSG00000134709	1,2,3,4,5	01:02:00	1_60255318_A_C	0.770793	0.044182	9.61157e-64	4.97613e-59	1.51022e-62	1.50381e-62
ENSG00000134709	1,2,3,4,5	02:02:00	1_60220432_T_C	0.180866	0.0318348	1.52261e-08	1.82971e-05	2.2264e-06	1.52261e-08
ENSG00000162599	1,2,3,4,5	01:02:00	1_61927289_A_T	0.179704	0.0200257	6.22066e-19	1.21065e-17	4.08784e-21	4.08599e-21
ENSG00000162599	1,2,3,4,5	02:02:00	1_61788002_C_T	0.1184	0.0162818	4.98379e-13	3.097e-10	7.08286e-15	4.98379e-13
ENSG00000132849	1,2,3,4,5	01:04:00	1_62483623_A_G	-0.414404	0.0243674	7.73786e-61	6.25363e-35	1.47936e-38	1.477e-38
ENSG00000132849	1,2,3,4,5	02:04:00	1_62635081_T_C	-0.173646	0.013381	4.34208e-37	2.93763e-29	3.66741e-13	1.28471e-32
ENSG00000132849	1,2,3,4,5	03:04:00	1_62345267_G_C	0.155533	0.0152809	8.83848e-24	1.68086e-19	7.08529e-18	1.23931e-22
ENSG00000132849	1,2,3,4,5	04:04:00	1_62364706_T_G	0.087652	0.0176414	7.2962e-07	0.000332761	2.63919e-05	7.2962e-07
ENSG00000240563	1,2,3,4,5	01:05:00	1_62661505_G_A	0.918453	0.0212553	1.3473e-291	2.87844e-189	6.54779e-193	6.30132e-193
ENSG00000240563	1,2,3,4,5	02:05:00	1_62660661_C_T	-1.77238	0.0767952	4.15831e-105	1.75615e-91	1.9145e-15	1.98828e-94
ENSG00000240563	1,2,3,4,5	03:05:00	1_62649147_C_T	0.764865	0.0685973	4.40486e-28	7.26329e-29	0.979784	1.63073e-32
ENSG00000240563	1,2,3,4,5	04:05:00	1_62668944_A_G	-0.301121	0.0333226	3.6024e-19	7.66687e-16	2.31082e-06	8.46532e-19
ENSG00000240563	1,2,3,4,5	05:05:00	1_62803497_C_G	-0.155527	0.0275735	1.92756e-08	4.99035e-05	7.88182e-05	1.92756e-08
ENSG00000132854	1,2,3,4,5	01:03:00	1_62851754_T_C	-0.261838	0.0112749	2.59435e-106	9.77542e-87	2.20299e-90	2.18357e-90
ENSG00000132854	1,2,3,4,5	02:03:00	1_62859782_G_A	0.224221	0.0252585	1.44464e-18	1.48023e-15	3.40869e-10	3.41027e-19
ENSG00000132854	1,2,3,4,5	03:03:00	1_62802936_G_A	-0.122197	0.0145277	7.40682e-17	9.02986e-14	2.03797e-11	7.40682e-17
ENSG00000116641	1,2,3,4,5	01:02:00	1_63149840_C_T	-0.228955	0.00882196	5.54266e-129	1.80475e-120	4.00698e-124	3.94148e-124
ENSG00000116641	1,2,3,4,5	02:02:00	1_63181548_G_A	-0.0817292	0.0146022	2.46661e-08	6.76775e-05	0.929247	2.46661e-08
ENSG00000088035	1,2,3,4,5	01:03:00	1_63931690_T_C	-0.339111	0.0476533	1.5187e-12	3.95156e-05	1.4613e-09	5.48346e-08
ENSG00000088035	1,2,3,4,5	02:03:00	1_63833436_C_G	-0.193275	0.0275208	2.92903e-12	0.000822628	1.01535e-08	6.79399e-07
ENSG00000088035	1,2,3,4,5	03:03:00	1_63920515_C_G	-0.0995438	0.0171456	7.38702e-09	1.54797e-05	3.75698e-05	7.38702e-09
ENSG00000203965	1,2,3,4,5	01:02:00	1_63946264_A_G	0.148998	0.0147314	1.64047e-23	7.73435e-14	1.1287e-16	1.12839e-16
ENSG00000203965	1,2,3,4,5	02:02:00	1_64017168_A_G	0.12606	0.0188494	2.89853e-11	1.29723e-08	7.91447e-05	2.89853e-11
ENSG00000079739	1,2,3,4,5	01:06:00	1_64064175_A_C	0.338708	0.0149268	5.36327e-102	4.89932e-93	7.15904e-96	7.08819e-96
ENSG00000079739	1,2,3,4,5	02:06:00	1_64078425_A_G	-0.212117	0.0135798	4.39199e-52	1.68877e-57	8.17763e-75	5.73075e-61
ENSG00000079739	1,2,3,4,5	03:06:00	1_63861461_C_A	0.319954	0.0338322	8.2595e-21	7.3391e-17	3.27883e-13	3.63044e-20
ENSG00000079739	1,2,3,4,5	04:06:00	1_64074959_C_T	-0.278299	0.0369152	7.0436e-14	4.61013e-11	7.25043e-11	4.38615e-14
ENSG00000079739	1,2,3,4,5	05:06:00	1_64107284_C_T	0.119305	0.0129358	6.9019e-20	1.27582e-07	1.41271e-07	6.04934e-11
ENSG00000079739	1,2,3,4,5	06:06:00	1_64125383_G_A	-0.222958	0.0278572	1.99197e-15	8.62522e-12	4.21164e-08	1.99197e-15
ENSG00000142856	1,2,3,4,5	01:03:00	1_63988904_G_A	0.734128	0.0157014	3.84776e-327	5.57955e-330	2.749244e-333	2.47468e-333
ENSG00000142856	1,2,3,4,5	02:03:00	1_64067111_A_G	0.205731	0.0198682	1.54425e-24	2.43653e-29	2.48698e-05	4.06943e-32
ENSG00000142856	1,2,3,4,5	03:03:00	1_64078425_A_G	-0.127636	0.0173849	3.00508e-13	6.36333e-10	1.33721e-33	3.00508e-13
ENSG00000244256	1,2,3,4,5	01:02:00	1_64124002_C_A	-0.199437	0.0280727	1.651e-12	4.3785e-11	3.48668e-14	3.48601e-14
ENSG00000244256	1,2,3,4,5	02:02:00	1_63982198_C_T	-0.175214	0.0328276	1.04482e-07	2.02794e-05	2.37678e-09	1.04482e-07
ENSG00000185483	1,2,3,4,5	01:02:00	1_64294655_C_A	0.117546	0.0177776	4.79814e-11	1.3866e-06	1.45737e-09	1.45725e-09
ENSG00000185483	1,2,3,4,5	02:02:00	1_64222927_G_A	-0.0828719	0.0157679	1.62433e-07	3.56571e-05	5.49345e-06	1.62433e-07
ENSG00000162437	1,2,3,4,5	01:03:00	1_65212345_G_A	-0.22025	0.0229078	1.91425e-21	1.43132e-19	2.23339e-22	2.23224e-22
ENSG00000162437	1,2,3,4,5	02:03:00	1_64962168_C_T	0.28384	0.0462376	9.92789e-10	8.7705e-07	1.8899e-11	2.20003e-10
ENSG00000162437	1,2,3,4,5	03:03:00	1_65728976_C_G	0.243967	0.047992	4.03552e-07	0.0010901	4.49166e-08	4.03552e-07
ENSG00000162433	1,2,3,4,5	01:04:00	1_65569765_T_C	0.240454	0.0119415	1.54496e-82	1.83475e-83	4.24008e-87	4.20533e-87
ENSG00000162433	1,2,3,4,5	02:04:00	1_65638306_T_A	-0.174779	0.0293103	2.90027e-09	2.63681e-18	2.85425e-10	2.16523e-21
ENSG00000162433	1,2,3,4,5	03:04:00	1_65617449_T_A	0.0659538	0.0128837	3.35052e-07	4.82793e-07	3.67274e-24	1.54995e-09
ENSG00000162433	1,2,3,4,5	04:04:00	1_65599639_A_C	-0.0812422	0.0157636	2.79392e-07	0.000691538	4.1312e-21	2.79392e-07
ENSG00000116678	1,2,3,4,5	01:03:00	1_65942266_T_C	-0.322417	0.0156219	2.82962e-86	1.17303e-66	1.64511e-69	1.63648e-69
ENSG00000116678	1,2,3,4,5	02:03:00	1_65983626_C_T	-0.21118	0.0256548	3.21487e-16	4.80631e-05	0.000688073	5.88005e-08
ENSG00000116678	1,2,3,4,5	03:03:00	1_66101384_T_C	-0.136944	0.0175516	9.52342e-15	1.92994e-05	0.00095528	6.81098e-08
ENSG00000213625	1,2,3,4,5	01:04:00	1_65909606_A_G	-0.0973708	0.0145635	2.93676e-11	2.93163e-17	2.18281e-20	2.18189e-20
ENSG00000213625	1,2,3,4,5	02:04:00	1_65888231_G_A	0.0625995	0.00774844	1.09437e-15	2.29111e-08	2.16633e-15	5.58456e-12
ENSG00000213625	1,2,3,4,5	03:04:00	1_65897869_G_A	0.107054	0.0159326	2.35e-11	1.08845e-05	6.60087e-10	2.25023e-08
ENSG00000213625	1,2,3,4,5	04:04:00	1_65900357_G_T	0.0412561	0.00834542	8.28387e-07	0.000577677	0.00513546	8.28387e-07
ENSG00000118473	1,2,3,4,5	01:04:00	1_67028481_G_A	0.346479	0.0188686	6.37662e-70	1.90482e-73	4.27373e-77	4.24621e-77
ENSG00000118473	1,2,3,4,5	02:04:00	1_67146639_T_C	0.164825	0.0238013	5.78476e-12	3.24855e-14	4.22455e-05	2.24438e-17
ENSG00000118473	1,2,3,4,5	03:04:00	1_67174554_A_G	-0.138244	0.0234343	4.25199e-09	2.24066e-05	9.65017e-30	1.22844e-08
ENSG00000118473	1,2,3,4,5	04:04:00	1_66941989_T_C	-0.21229	0.0402255	1.44564e-07	0.000220723	6.0414e-08	1.44564e-07
ENSG00000248458	1,2,3,4,5	01:02:00	1_67142675_T_C	0.236165	0.0312266	5.86277e-14	2.56666e-13	8.3397e-17	8.33738e-17
ENSG00000248458	1,2,3,4,5	02:02:00	1_67101105_A_G	-0.279642	0.0381201	3.13552e-13	1.308e-09	3.55303e-16	3.13552e-13
ENSG00000152760	1,2,3,4,5	01:03:00	1_67236874_C_A	-0.646599	0.0326411	3.60968e-80	6.84636e-53	8.23113e-56	8.20335e-56
ENSG00000152760	1,2,3,4,5	02:03:00	1_67195184_C_G	-0.265237	0.0219228	1.28811e-32	6.80658e-32	1.28607e-09	6.5829e-35
ENSG00000152760	1,2,3,4,5	03:03:00	1_67321770_C_T	0.344758	0.0650799	1.29778e-07	0.000456571	3.13701e-10	1.29778e-07
ENSG00000152763	1,2,3,4,5	01:02:00	1_67346444_G_C	0.343309	0.0311773	1.87668e-27	1.7206e-27	1.90088e-30	1.89902e-30
ENSG00000152763	1,2,3,4,5	02:02:00	1_67379595_A_G	0.150926	0.0251882	2.43505e-09	1.42469e-06	1.67632e-12	2.43505e-09
ENSG00000081985	1,2,3,4,5	01:02:00	1_67860627_A_G	0.154035	0.0230232	2.84753e-11	0.0061434	6.60686e-06	6.60669e-06
ENSG00000081985	1,2,3,4,5	02:02:00	1_67773649_T_C	0.148665	0.02243	4.31672e-11	1.04947e-07	4.5978e-05	4.31672e-11
ENSG00000142864	1,2,3,4,5	01:02:00	1_67856400_A_G	-0.173086	0.0138787	1.74153e-34	4.31435e-25	2.5285e-28	2.52638e-28
ENSG00000142864	1,2,3,4,5	02:02:00	1_67910765_C_T	-0.109112	0.0176399	7.4222e-10	2.18514e-06	0.00751505	7.4222e-10
ENSG00000116717	1,2,3,4,5	01:04:00	1_68038313_C_T	0.25244	0.0175073	5.34472e-45	3.42539e-27	1.01663e-30	1.01562e-30
ENSG00000116717	1,2,3,4,5	02:04:00	1_68166412_T_C	0.381209	0.0295341	1.00463e-36	2.94454e-27	2.82657e-19	7.4326e-31
ENSG00000116717	1,2,3,4,5	03:04:00	1_68163295_C_T	0.145765	0.0190272	2.80909e-14	1.56093e-07	0.494537	2.03513e-10
ENSG00000116717	1,2,3,4,5	04:04:00	1_68057756_A_G	0.0973489	0.0180304	7.45795e-08	3.48526e-05	1.7335e-07	7.45795e-08
ENSG00000232284	1,2,3,4,5	01:02:00	1_68609967_C_T	0.172514	0.0246903	3.75653e-12	1.55751e-08	1.49208e-11	1.49189e-11
ENSG00000232284	1,2,3,4,5	02:02:00	1_68719016_C_T	0.134241	0.0256938	1.91834e-07	0.000429229	8.54372e-07	1.91834e-07
ENSG00000172380	1,2,3,4,5	01:02:00	1_68276199_C_T	-0.125623	0.010602	2.14317e-31	2.78838e-29	4.47829e-32	4.47341e-32
ENSG00000172380	1,2,3,4,5	02:02:00	1_68032115_G_A	0.0511688	0.0091005	2.13224e-08	5.10903e-05	4.65879e-09	2.13224e-08
ENSG00000162595	1,2,3,4,5	01:02:00	1_68583286_C_A	0.481339	0.0549761	4.10743e-18	2.59945e-17	5.70711e-21	5.70457e-21
ENSG00000162595	1,2,3,4,5	02:02:00	1_68595593_T_A	-0.138854	0.0260156	1.04528e-07	0.000256988	2.73043e-10	1.04528e-07
ENSG00000116729	1,2,3,4,5	01:04:00	1_68719016_C_T	0.270493	0.0225987	5.60564e-32	8.34872e-23	2.09585e-26	2.09433e-26
ENSG00000116729	1,2,3,4,5	02:04:00	1_68816004_T_C	-0.165812	0.0205967	1.37297e-15	7.78024e-12	1.49577e-05	2.00265e-14
ENSG00000116729	1,2,3,4,5	03:04:00	1_68742931_T_C	0.107899	0.0194378	3.20363e-08	0.00027623	6.10336e-11	9.47152e-08
ENSG00000116729	1,2,3,4,5	04:04:00	1_68705985_T_C	0.195531	0.0385249	4.20913e-07	0.000302881	0.689836	4.20913e-07
ENSG00000197568	1,2,3,4,5	01:03:00	1_70842317_C_T	-0.708708	0.0379678	4.92502e-72	2.26223e-93	7.10352e-97	7.03177e-97
ENSG00000197568	1,2,3,4,5	02:03:00	1_70847571_T_C	0.330895	0.0371762	1.17624e-18	2.70163e-13	9.28575e-25	3.11008e-16
ENSG00000197568	1,2,3,4,5	03:03:00	1_70776820_T_C	-0.153067	0.0293168	1.95463e-07	8.5658e-05	0.0136982	1.95463e-07
ENSG00000269933	1,2,3,4,5	01:02:00	1_71413498_G_A	-0.210518	0.0229088	9.23462e-20	8.9464e-09	2.77632e-12	2.77593e-12
ENSG00000269933	1,2,3,4,5	02:02:00	1_71506064_C_G	0.126674	0.0228382	3.28211e-08	6.85696e-06	0.343008	3.28211e-08
ENSG00000050628	1,2,3,4,5	01:02:00	1_71413498_G_A	-0.198468	0.0121956	3.66746e-56	1.96972e-96	5.47462e-100	5.41579e-100
ENSG00000050628	1,2,3,4,5	02:02:00	1_71415708_C_T	0.133825	0.0185061	6.67368e-13	8.3463e-10	9.65056e-58	6.67368e-13
ENSG00000254685	1,2,3,4,5	01:02:00	1_74665742_A_T	-0.139969	0.0120272	2.23506e-30	2.38927e-53	1.03061e-56	1.02702e-56
ENSG00000254685	1,2,3,4,5	02:02:00	1_74668101_C_A	-0.218423	0.0188636	4.25699e-30	4.23346e-27	1.49008e-53	4.25699e-30
ENSG00000259030	1,2,3,4	01:03:00	1_74699912_G_A	0.837193	0.0432223	1.5982e-75	3.02421e-201	8.41775e-205	7.88376e-205
ENSG00000259030	1,2,3,4	02:03:00	1_74688364_A_G	-0.322004	0.0191105	6.22776e-59	6.25815e-55	0.604091	9.60256e-58
ENSG00000259030	1,2,3,4	03:03:00	1_74570102_G_A	0.363418	0.0487531	1.44737e-13	1.48685e-11	1.76566e-171	1.44737e-13
ENSG00000116783	1,2,3,4,5	01:04:00	1_74699912_G_A	0.383218	0.0312042	1.6057e-33	1.49428e-207	4.07659e-211	3.8954e-211
ENSG00000116783	1,2,3,4,5	02:04:00	1_74666507_T_C	0.177117	0.0244489	6.08769e-13	6.65162e-66	1.4971e-104	6.17619e-69
ENSG00000116783	1,2,3,4,5	03:04:00	1_74617521_T_C	0.486958	0.0437485	5.37683e-28	1.26301e-14	2.05522e-180	1.51105e-17
ENSG00000116783	1,2,3,4,5	04:04:00	1_74678285_A_G	-0.168639	0.0243543	5.80943e-12	8.90317e-09	2.92098e-11	5.80943e-12
ENSG00000237324	1,2,3,5	01:02:00	1_74699912_G_A	0.605302	0.0403765	2.9003e-47	1.05143e-29	1.63789e-32	1.63392e-32
ENSG00000237324	1,2,3,5	02:02:00	1_74693329_A_G	-0.257366	0.0323419	3.56558e-15	1.11978e-11	0.0695785	3.56558e-15
ENSG00000272864	1,2,3,4,5	01:03:00	1_75171109_A_T	-0.377855	0.0289267	1.5312e-37	1.77871e-156	7.32399e-160	7.13e-160
ENSG00000272864	1,2,3,4,5	02:03:00	1_75217752_C_T	-0.257759	0.0253997	1.18359e-23	1.41297e-35	5.01606e-109	1.57202e-38
ENSG00000272864	1,2,3,4,5	03:03:00	1_75176928_C_T	-0.156456	0.0311055	5.32786e-07	0.000231308	2.63206e-142	5.32786e-07
ENSG00000162623	1,2,3,4,5	01:02:00	1_75237970_C_A	-0.271308	0.0161995	3.50715e-59	4.36793e-52	1.18176e-54	1.17794e-54
ENSG00000162623	1,2,3,4,5	02:02:00	1_75239966_T_C	-0.130626	0.024148	7.0457e-08	9.14041e-05	0.00642605	7.0457e-08
ENSG00000116791	1,2,3,4,5	01:04:00	1_75208034_C_G	-0.369364	0.0143111	1.09881e-127	1.64425e-271	1.80333e-274	1.67476e-274
ENSG00000116791	1,2,3,4,5	02:04:00	1_75205344_A_C	-0.429614	0.0178129	1.50232e-113	4.46398e-78	1.76472e-263	9.51881e-81
ENSG00000116791	1,2,3,4,5	03:04:00	1_75167477_T_C	-0.486377	0.0365448	7.54681e-39	2.54895e-61	3.55286e-46	6.74684e-65
ENSG00000116791	1,2,3,4,5	04:04:00	1_75171109_A_T	0.195101	0.0163	5.6025e-32	8.26259e-29	2.36656e-46	5.6025e-32
ENSG00000137968	1,2,3,4,5	01:05:00	1_75858646_C_T	-0.536805	0.0251703	1.99875e-91	1.81691e-87	1.0259e-90	1.01679e-90
ENSG00000137968	1,2,3,4,5	02:05:00	1_75865589_C_T	0.693742	0.0677825	5.08932e-24	9.95536e-24	1.46409e-39	2.12373e-27
ENSG00000137968	1,2,3,4,5	03:05:00	1_75614734_C_T	-0.339282	0.0434109	8.6188e-15	8.19409e-13	4.11387e-09	4.73706e-16
ENSG00000137968	1,2,3,4,5	04:05:00	1_76015538_T_A	0.540688	0.0845196	1.94956e-10	5.38652e-07	9.64007e-10	1.69465e-10
ENSG00000137968	1,2,3,4,5	05:05:00	1_75242396_G_C	-0.153551	0.0249839	9.49919e-10	2.0014e-06	1.36362e-09	9.49919e-10
ENSG00000117054	1,2,3,4,5	01:03:00	1_76189946_G_T	0.189826	0.0134689	3.70285e-43	6.57868e-51	1.81624e-53	1.81061e-53
ENSG00000117054	1,2,3,4,5	02:03:00	1_76190037_C_G	-0.271096	0.0248962	6.76668e-27	8.32076e-20	3.56911e-30	1.70454e-23
ENSG00000117054	1,2,3,4,5	03:03:00	1_76189488_C_G	0.0701947	0.0123678	1.57457e-08	1.68807e-05	1.37794e-17	1.57457e-08
ENSG00000137955	1,2,3,4,5	01:02:00	1_76476360_A_G	0.131004	0.0128913	1.02819e-23	2.80252e-15	7.58976e-19	7.58706e-19
ENSG00000137955	1,2,3,4,5	02:02:00	1_76398677_A_G	0.0697813	0.0115096	1.58174e-09	2.41569e-06	0.000278011	1.58174e-09
ENSG00000057468	1,2,3,4,5	01:04:00	1_76264788_T_C	0.450516	0.0232295	3.66809e-77	7.92174e-70	5.0066e-73	4.97764e-73
ENSG00000057468	1,2,3,4,5	02:04:00	1_76445895_C_T	0.42549	0.0661032	1.51042e-10	6.00503e-19	6.89246e-32	1.20459e-22
ENSG00000057468	1,2,3,4,5	03:04:00	1_76554776_C_T	0.421928	0.0564043	1.0858e-13	3.40688e-08	3.23823e-15	7.14742e-12
ENSG00000057468	1,2,3,4,5	04:04:00	1_76220386_A_G	0.165117	0.0235932	3.47468e-12	5.45161e-09	0.0512476	3.47468e-12
ENSG00000154027	1,2,3,4,5	01:02:00	1_78547098_A_T	0.155374	0.0293797	1.36192e-07	6.75393e-07	9.25981e-10	9.25903e-10
ENSG00000154027	1,2,3,4,5	02:02:00	1_77958837_A_C	0.105131	0.0196115	9.20419e-08	7.40715e-05	1.51519e-09	9.20419e-08
ENSG00000162614	1,2,3,4,5	01:03:00	1_78370844_T_C	0.30841	0.0133961	1.05079e-104	4.46226e-12	4.23269e-97	4.27204e-15
ENSG00000162614	1,2,3,4,5	02:03:00	1_78343909_T_C	-0.488513	0.0509677	2.52753e-21	4.91107e-06	2.84985e-11	2.09112e-08
ENSG00000162614	1,2,3,4,5	03:03:00	1_78287897_T_G	0.299573	0.0559436	9.50065e-08	0.000217566	0.0425003	9.50065e-08
ENSG00000162618	1,2,3,4,5	01:03:00	1_79476511_T_C	0.1844	0.0139608	2.57967e-38	3.6546e-38	6.67427e-42	6.66168e-42
ENSG00000162618	1,2,3,4,5	02:03:00	1_79490990_G_A	0.173801	0.0206991	8.36661e-17	4.847e-11	3.82232e-19	2.9447e-14
ENSG00000162618	1,2,3,4,5	03:03:00	1_79613313_G_A	0.0693507	0.0109264	2.68388e-10	5.87896e-08	1.86827e-06	2.68388e-10
ENSG00000230787	1,2,3,4,5	01:02:00	1_79521550_A_G	0.178046	0.022564	4.801e-15	1.04269e-07	1.24997e-10	1.24984e-10
ENSG00000230787	1,2,3,4,5	02:02:00	1_79557392_A_T	0.256955	0.0364992	2.59583e-12	1.40287e-08	6.90753e-08	2.59583e-12
ENSG00000203943	1,2,3,4,5	01:02:00	1_84764249_A_G	-0.899654	0.0721373	1.74011e-34	4.23141e-52	9.23228e-56	9.20117e-56
ENSG00000203943	1,2,3,4,5	02:02:00	1_84767044_G_A	-0.229812	0.0291592	5.16547e-15	9.28691e-12	9.68886e-34	5.16547e-15
ENSG00000117151	1,2,3,4,5	01:02:00	1_84991669_G_C	-0.842353	0.0518066	4.50445e-56	6.35416e-10	2.33875e-13	2.33836e-13
ENSG00000117151	1,2,3,4,5	02:02:00	1_84962608_G_A	0.621954	0.0388304	1.47923e-54	6.96759e-51	1.90648e-08	1.47923e-54
ENSG00000153898	1,2,3,4,5	01:03:00	1_85458148_C_T	-0.568234	0.0186648	8.77671e-169	1.08219e-205	2.77184e-208	2.65166e-208
ENSG00000153898	1,2,3,4,5	02:03:00	1_85399840_A_C	-0.271569	0.0215754	4.51609e-35	7.14234e-26	1.08362e-69	4.16703e-29
ENSG00000153898	1,2,3,4,5	03:03:00	1_85409036_T_G	-0.102868	0.0207567	7.78026e-07	0.00125317	0.110648	7.78026e-07
ENSG00000162643	1,2,3,4,5	01:02:00	1_85528006_C_A	0.427975	0.0247026	6.05725e-63	7.06054e-63	1.55074e-66	1.54329e-66
ENSG00000162643	1,2,3,4,5	02:02:00	1_85586170_C_T	0.16949	0.032685	2.36115e-07	0.000166274	6.56674e-11	2.36115e-07
ENSG00000117174	1,2,3,4,5	01:02:00	1_86190666_A_G	0.446397	0.0242045	1.69763e-70	1.17923e-78	1.76716e-81	1.75446e-81
ENSG00000117174	1,2,3,4,5	02:02:00	1_86185040_A_G	-0.229296	0.0253662	3.49219e-19	1.82422e-16	8.10586e-30	3.49219e-19
ENSG00000171502	1,2,3,4,5	01:02:00	1_86457472_A_G	-0.567369	0.0189652	5.05628e-164	2.33778e-146	6.30436e-150	6.15647e-150
ENSG00000171502	1,2,3,4,5	02:02:00	1_86369933_T_G	-0.299346	0.0340158	2.79765e-18	2.97444e-15	0.00113362	2.79765e-18
ENSG00000122417	1,2,3,4,5	01:03:00	1_86859489_G_C	-0.616766	0.0175706	1.46452e-212	2.87041e-210	8.30971e-214	7.93171e-214
ENSG00000122417	1,2,3,4,5	02:03:00	1_86840027_A_G	0.282559	0.0177436	5.64812e-54	4.79203e-49	0.000119703	2.67822e-52
ENSG00000122417	1,2,3,4,5	03:03:00	1_86925400_A_G	0.101106	0.0187107	7.27486e-08	0.000310297	5.56549e-44	7.27486e-08
ENSG00000137975	1,2,3,4,5	01:02:00	1_86872524_G_A	0.361833	0.0240176	8.98533e-49	5.75501e-39	9.22166e-42	9.20438e-42
ENSG00000137975	1,2,3,4,5	02:02:00	1_86842812_T_G	0.133113	0.0227056	5.28328e-09	1.86546e-06	0.117786	5.28328e-09
ENSG00000016602	1,2,3,5	01:03:00	1_87169408_T_C	0.359405	0.0515277	4.68707e-12	6.24544e-07	1.40639e-10	1.40608e-10
ENSG00000016602	1,2,3,5	02:03:00	1_87169118_T_C	0.302333	0.0539667	2.54095e-08	8.06493e-06	1.80468e-07	2.83149e-09
ENSG00000016602	1,2,3,5	03:03:00	1_87136199_G_T	-0.27955	0.0566817	9.10757e-07	0.000163662	2.99061e-07	9.10757e-07
ENSG00000153923	1,2,3	01:03:00	1_87168743_A_G	-0.493431	0.0566268	1.22913e-17	4.86771e-43	1.10008e-46	1.0889e-46
ENSG00000153923	1,2,3	02:03:00	1_87169118_T_C	0.529009	0.0675088	1.20123e-14	1.09507e-09	2.90592e-43	2.44983e-13
ENSG00000153923	1,2,3	03:03:00	1_87367620_T_G	0.360805	0.0649397	3.55285e-08	5.74037e-05	0.000186477	3.55285e-08
ENSG00000236915	1,2,3	01:04:00	1_87169118_T_C	0.603621	0.0498829	1.62303e-31	3.0905e-46	6.9145e-50	6.83436e-50
ENSG00000236915	1,2,3	02:04:00	1_87165595_G_T	-0.546465	0.0512641	3.52325e-25	4.01315e-26	4.33703e-28	4.92806e-28
ENSG00000236915	1,2,3	03:04:00	1_87169408_T_C	0.372492	0.0440049	9.25661e-17	1.32099e-10	2.21122e-08	5.22732e-14
ENSG00000236915	1,2,3	04:04:00	1_87163109_T_A	-0.286665	0.0395927	9.0311e-13	2.32336e-10	5.85478e-37	9.0311e-13
ENSG00000261737	1,2,3,4,5	01:03:00	1_87188921_G_A	0.504058	0.0467584	2.08942e-26	1.87143e-25	9.62856e-29	9.62022e-29
ENSG00000261737	1,2,3,4,5	02:03:00	1_87169118_T_C	-0.256281	0.0322188	2.92254e-15	2.65089e-12	2.65347e-18	6.88635e-16
ENSG00000261737	1,2,3,4,5	03:03:00	1_87083571_G_A	0.183583	0.034369	1.02195e-07	6.79052e-05	3.99289e-12	1.02195e-07
ENSG00000097033	1,2,3,4,5	01:03:00	1_87289156_A_C	0.150859	0.0163661	7.17693e-20	6.58567e-16	1.43709e-18	1.43659e-18
ENSG00000097033	1,2,3,4,5	02:03:00	1_87076723_C_G	0.133159	0.0132486	3.04749e-23	2.2699e-13	5.81794e-15	1.63366e-16
ENSG00000097033	1,2,3,4,5	03:03:00	1_87509961_G_C	-0.118113	0.0203102	6.97972e-09	2.51325e-05	0.197887	6.97972e-09
ENSG00000153936	1,2,3,4,5	01:03:00	1_87705131_A_G	0.118057	0.0129378	1.64309e-19	2.94726e-13	9.84599e-17	9.84328e-17
ENSG00000153936	1,2,3,4,5	02:03:00	1_87492837_T_G	0.16613	0.0156921	1.50368e-25	1.40552e-14	8.51837e-14	9.57467e-17
ENSG00000153936	1,2,3,4,5	03:03:00	1_87221781_A_G	0.223552	0.0287175	1.09252e-14	5.05913e-12	5.17075e-06	1.09252e-14
ENSG00000267561	1,2,3,4	01:03:00	1_87746317_T_G	0.560193	0.0219239	9.92031e-122	1.38576e-105	2.33312e-108	2.28781e-108
ENSG00000267561	1,2,3,4	02:03:00	1_87539879_T_C	0.474586	0.0457243	1.69625e-24	1.58389e-22	1.10251e-14	1.18327e-24
ENSG00000267561	1,2,3,4	03:03:00	1_87614175_G_A	-0.119184	0.0228993	2.18477e-07	0.000224608	0.0304955	2.18477e-07
ENSG00000267272	1,2,3,4,5	01:02:00	1_87747098_T_A	0.469126	0.0187234	2.17469e-121	1.59641e-108	2.38059e-111	2.34905e-111
ENSG00000267272	1,2,3,4,5	02:02:00	1_87591088_A_T	-0.499464	0.0519918	2.05863e-21	2.46803e-18	1.60301e-11	2.05863e-21
ENSG00000143013	1,2,3,4,5	01:03:00	1_87905828_G_C	-0.228514	0.0184524	4.84923e-34	1.62579e-25	1.18335e-28	1.18234e-28
ENSG00000143013	1,2,3,4,5	02:03:00	1_87747070_C_G	-0.17956	0.0177727	1.83366e-23	4.63335e-19	9.61186e-20	7.49586e-22
ENSG00000143013	1,2,3,4,5	03:03:00	1_87887040_G_T	-0.17017	0.0326318	2.0215e-07	0.000172848	0.0240298	2.0215e-07
ENSG00000137944	1,2,3,4,5	01:03:00	1_89438739_T_A	-0.450471	0.0142931	1.11285e-178	1.49747e-187	2.61849e-190	2.52238e-190
ENSG00000137944	1,2,3,4,5	02:03:00	1_89457930_C_G	-0.197713	0.0147648	2.7223e-39	1.26074e-36	3.87757e-41	8.20678e-40
ENSG00000137944	1,2,3,4,5	03:03:00	1_89271908_G_C	-0.261249	0.0463093	1.91618e-08	5.0306e-05	3.25095e-19	1.91618e-08
ENSG00000213516	1,2,3,4,5	01:02:00	1_89460948_C_T	-0.14989	0.0139186	2.3313e-26	1.26294e-28	1.08533e-31	1.08418e-31
ENSG00000213516	1,2,3,4,5	02:02:00	1_89381949_T_A	-0.0916675	0.0169921	7.63823e-08	0.000151839	2.59665e-13	7.63823e-08
ENSG00000117226	1,2,3,4,5	01:02:00	1_89475135_C_T	-0.937907	0.0225469	3.67436e-276	4.18799e-547	1.440376e-550	1.11949e-550
ENSG00000117226	1,2,3,4,5	02:02:00	1_89460948_C_T	-0.112685	0.0200863	2.29089e-08	7.38477e-06	4.97535e-269	2.29089e-08
ENSG00000197147	1,2,3,4,5	01:03:00	1_90025689_G_A	0.276896	0.0156229	1.37461e-65	1.98138e-121	2.71423e-124	2.66974e-124
ENSG00000197147	1,2,3,4,5	02:03:00	1_89989334_C_T	0.140413	0.0168549	1.43633e-16	1.02829e-15	1.41824e-45	4.63921e-19
ENSG00000197147	1,2,3,4,5	03:03:00	1_90065471_C_T	-0.106762	0.0188052	1.55988e-08	4.67873e-05	3.1272e-52	1.55988e-08
ENSG00000231999	1,2,3,4,5	01:02:00	1_90084885_T_A	-0.194654	0.0273711	1.56706e-12	4.61511e-11	2.62297e-13	2.62253e-13
ENSG00000231999	1,2,3,4,5	02:02:00	1_90039527_T_A	0.132766	0.0228133	6.80479e-09	1.07364e-06	4.40984e-09	6.80479e-09
ENSG00000171488	1,2,3,4,5	01:02:00	1_90228519_C_T	0.118974	0.0119399	6.99429e-23	3.14407e-30	3.64526e-33	3.64101e-33
ENSG00000171488	1,2,3,4,5	02:02:00	1_90074072_G_A	-0.0770195	0.0136816	2.05111e-08	3.19189e-06	4.17431e-18	2.05111e-08
ENSG00000231613	1,2,3,4,5	01:02:00	1_90227649_G_A	-1.0026	0.0254764	5.03014e-254	2.07518e-289	5.95306e-293	5.47716e-293
ENSG00000231613	1,2,3,4,5	02:02:00	1_90158719_C_T	-0.167789	0.0266052	3.46941e-10	1.53691e-07	3.52054e-48	3.46941e-10
ENSG00000233593	1,2,3,4,5	01:02:00	1_91230809_A_G	0.172598	0.0172602	4.97727e-23	7.72683e-21	2.25452e-23	2.25325e-23
ENSG00000233593	1,2,3,4,5	02:02:00	1_91257333_A_G	0.146431	0.0256825	1.35525e-08	5.51445e-05	8.47016e-09	1.35525e-08
ENSG00000162669	1,2,3,4,5	01:02:00	1_91870130_G_A	-1.02941	0.0311069	1.61175e-193	3.5951e-51	2.94844e-114	8.83188e-55
ENSG00000162669	1,2,3,4,5	02:02:00	1_91870410_G_C	0.529172	0.0196965	7.49648e-137	1.26662e-54	7.95154e-60	3.07805e-58
ENSG00000097046	1,2,3,4,5	01:02:00	1_91966406_G_A	-0.595554	0.0225924	1.76091e-132	2.71422e-88	7.13204e-92	7.06711e-92
ENSG00000097046	1,2,3,4,5	02:02:00	1_91964946_T_C	-0.268672	0.0188999	7.53648e-44	1.32007e-40	2.911e-06	7.53648e-44
ENSG00000172031	1,2,3,4,5	01:02:00	1_92601375_C_G	1.04046	0.12216	3.07299e-17	6.25013e-06	2.09382e-08	2.0937e-08
ENSG00000172031	1,2,3,4,5	02:02:00	1_92826149_C_T	-0.886708	0.141902	4.99915e-10	1.12942e-06	0.183672	4.99915e-10
ENSG00000273487	1,2,3,4,5	01:02:00	1_92633058_T_C	0.116399	0.0235026	7.90864e-07	1.4074e-05	5.29051e-08	5.29023e-08
ENSG00000273487	1,2,3,4,5	02:02:00	1_92422246_C_T	-0.1685	0.0340833	8.27224e-07	0.00151656	8.84688e-08	8.27224e-07
ENSG00000067208	1,2,3,4,5	01:02:00	1_93017221_C_A	-0.143146	0.0128731	5.9956e-28	1.04738e-76	2.78392e-79	2.76497e-79
ENSG00000067208	1,2,3,4,5	02:02:00	1_92797814_C_A	-0.0808743	0.0150617	8.76886e-08	1.94199e-05	1.84319e-58	8.76886e-08
ENSG00000154511	1,2,3,4,5	01:02:00	1_93400349_G_A	-0.272162	0.0222562	2.89917e-33	5.51968e-32	4.107e-35	4.10161e-35
ENSG00000154511	1,2,3,4,5	02:02:00	1_93426167_G_A	0.158949	0.029434	7.41305e-08	0.000180765	1.09542e-09	7.41305e-08
ENSG00000117500	1,2,3,4,5	01:02:00	1_93735327_A_G	-0.210556	0.015317	3.12232e-41	4.60067e-129	8.94178e-132	8.77781e-132
ENSG00000117500	1,2,3,4,5	02:02:00	1_93592577_T_A	0.0854233	0.013476	2.82534e-10	1.52666e-07	6.40105e-90	2.82534e-10
ENSG00000117505	1,2,3,4,5	01:02:00	1_93790073_C_A	-0.218848	0.0107655	5.45932e-84	1.93368e-74	7.40199e-77	7.35461e-77
ENSG00000117505	1,2,3,4,5	02:02:00	1_93822349_G_C	0.052707	0.0099365	1.24984e-07	2.35205e-05	0.44399	1.24984e-07
ENSG00000223745	1,2,3,4,5	01:03:00	1_93804783_A_G	0.914021	0.0183411	1.18594e-357	4.94799e-500	2.414900e-503	1.94464e-503
ENSG00000223745	1,2,3,4,5	02:03:00	1_93544131_T_C	0.199908	0.0147858	5.43501e-40	2.36247e-32	2.65246e-195	3.14136e-35
ENSG00000223745	1,2,3,4,5	03:03:00	1_93905491_T_C	-0.238929	0.0346076	6.68642e-12	1.93772e-08	0.417085	6.68642e-12
ENSG00000224093	1,2,3,4,5	01:02:00	1_94038106_G_C	0.17041	0.0280321	1.43234e-09	6.37057e-08	2.66859e-10	2.66834e-10
ENSG00000224093	1,2,3,4,5	02:02:00	1_94104741_C_T	-0.231996	0.0465257	6.65734e-07	0.000335611	1.46111e-07	6.65734e-07
ENSG00000230439	1,2,3,4,5	01:02:00	1_94207468_C_T	0.589	0.0432773	1.75094e-40	2.44166e-231	1.17218e-234	1.10903e-234
ENSG00000230439	1,2,3,4,5	02:02:00	1_94203051_C_T	0.322239	0.0456674	2.31672e-12	1.72256e-09	3.44078e-199	2.31672e-12
ENSG00000137936	1,2,3,4,5	01:03:00	1_94049237_T_C	0.437428	0.020683	4.09733e-90	8.35926e-88	5.88125e-91	5.82875e-91
ENSG00000137936	1,2,3,4,5	02:03:00	1_94120564_T_C	-0.270841	0.0326301	1.83977e-16	1.43975e-14	2.72085e-21	1.7626e-17
ENSG00000137936	1,2,3,4,5	03:03:00	1_94419335_T_A	-0.0819807	0.0164476	6.72914e-07	0.000161955	0.0969205	6.72914e-07
ENSG00000067334	1,2,3,4,5	01:02:00	1_94282287_T_C	-0.201098	0.0236944	3.94724e-17	2.96705e-15	1.25683e-18	1.2564e-18
ENSG00000067334	1,2,3,4,5	02:02:00	1_94231175_T_C	0.228097	0.03953	9.09535e-09	2.46892e-05	1.74564e-10	9.09535e-09
ENSG00000137962	1,2,3,4,5	01:02:00	1_94609445_A_G	0.121017	0.00811106	6.47926e-48	5.70313e-38	6.09867e-41	6.08769e-41
ENSG00000137962	1,2,3,4,5	02:02:00	1_94646346_T_C	-0.106722	0.0176143	1.62148e-09	8.26375e-07	0.0106195	1.62148e-09
ENSG00000117528	1,2,3,4,5	01:05:00	1_94875127_G_A	0.398267	0.0314146	1.56717e-35	4.30223e-26	1.47786e-29	1.4765e-29
ENSG00000117528	1,2,3,4,5	02:05:00	1_94998559_A_G	-0.416026	0.042937	9.58866e-22	3.06334e-11	0.26903	1.6049e-14
ENSG00000117528	1,2,3,4,5	03:05:00	1_95281724_G_T	0.278835	0.0383179	4.81944e-13	2.67051e-07	9.18845e-12	5.99727e-11
ENSG00000117528	1,2,3,4,5	04:05:00	1_94927753_A_G	-0.0997497	0.0145076	8.13096e-12	3.57265e-06	2.11303e-26	3.32841e-09
ENSG00000117528	1,2,3,4,5	05:05:00	1_95105644_G_A	-0.151584	0.0277062	5.01128e-08	8.49359e-05	0.041759	5.01128e-08
ENSG00000117525	1,2,3,4,5	01:03:00	1_95054366_T_G	-0.112753	0.0207416	6.08354e-08	1.42866e-07	1.87796e-10	1.87777e-10
ENSG00000117525	1,2,3,4,5	02:03:00	1_95053206_G_A	0.346451	0.0605844	1.22937e-08	7.70534e-05	4.82209e-09	6.43665e-08
ENSG00000117525	1,2,3,4,5	03:03:00	1_95268009_C_T	-0.0892441	0.0171016	1.98286e-07	5.10342e-05	3.56872e-08	1.98286e-07
ENSG00000224081	1,2,3,4,5	01:02:00	1_95285752_A_C	0.283765	0.0344847	3.28575e-16	8.98359e-17	1.9237e-20	1.92289e-20
ENSG00000224081	1,2,3,4,5	02:02:00	1_95289449_A_G	-0.175233	0.0317304	3.75596e-08	3.25174e-05	3.66902e-12	3.75596e-08
ENSG00000143036	1,2,3,4,5	01:03:00	1_95302957_A_G	-0.601598	0.0347006	5.17676e-63	1.52535e-60	3.44268e-64	3.42729e-64
ENSG00000143036	1,2,3,4,5	02:03:00	1_95355697_C_G	0.361371	0.0367254	2.30481e-22	7.13376e-18	2.30536e-17	2.08513e-21
ENSG00000143036	1,2,3,4,5	03:03:00	1_95285752_A_C	0.200961	0.031716	2.87518e-10	8.50288e-07	1.06006e-13	2.87518e-10
ENSG00000117519	1,2,3,4,5	01:03:00	1_95365753_C_A	0.0902011	0.0147181	1.05703e-09	2.31529e-49	1.81806e-52	1.81264e-52
ENSG00000117519	1,2,3,4,5	02:03:00	1_95426365_A_G	-0.121103	0.0117869	3.42483e-24	9.17728e-19	3.60798e-30	2.08154e-22
ENSG00000117519	1,2,3,4,5	03:03:00	1_95365417_A_G	-0.135214	0.0180444	9.85317e-14	3.45019e-10	1.59252e-51	9.85317e-14
ENSG00000235501	1,2,3,4,5	01:03:00	1_95395616_C_T	-0.570616	0.027062	1.2424e-89	1.71705e-65	8.48977e-69	8.44618e-69
ENSG00000235501	1,2,3,4,5	02:03:00	1_95416890_T_C	-0.293424	0.0229238	3.61588e-36	1.11826e-27	1.32692e-18	4.46683e-31
ENSG00000235501	1,2,3,4,5	03:03:00	1_95362162_A_T	-0.249223	0.0327359	4.02497e-14	7.14662e-11	0.000240743	4.02497e-14
ENSG00000152078	1,2,3,4,5	01:02:00	1_95665987_C_T	0.246031	0.0127293	1.02157e-76	2.09858e-79	1.37741e-82	1.36725e-82
ENSG00000152078	1,2,3,4,5	02:02:00	1_95562114_A_G	-0.405021	0.0339543	8.79428e-32	3.87661e-28	3.63797e-38	8.79428e-32
ENSG00000271092	1,2,3,4	01:02:00	1_95664555_A_C	0.185733	0.0161929	2.29046e-29	4.26837e-36	8.6518e-39	8.62993e-39
ENSG00000271092	1,2,3,4	02:02:00	1_95739748_G_A	0.263493	0.0252629	1.0246e-24	1.0088e-21	2.61263e-34	1.0246e-24
ENSG00000122481	1,2,3,4,5	01:03:00	1_95702582_A_G	0.518048	0.0230243	1.46546e-100	2.26974e-99	1.57756e-102	1.55976e-102
ENSG00000122481	1,2,3,4,5	02:03:00	1_95697755_C_T	-0.293884	0.0224395	1.00966e-37	1.95428e-23	7.55319e-38	4.14327e-26
ENSG00000122481	1,2,3,4,5	03:03:00	1_95706290_G_C	0.153377	0.0198928	1.93045e-14	1.1338e-11	3.76229e-12	1.93045e-14
ENSG00000237435	1,2,3,5	01:02:00	1_96501947_G_C	0.257721	0.0317365	9.99437e-16	4.59064e-10	1.1387e-13	1.13826e-13
ENSG00000237435	1,2,3,5	02:02:00	1_96386226_T_C	0.194673	0.0369502	1.58809e-07	7.32534e-05	5.28387e-05	1.58809e-07
ENSG00000117569	1,2,3,4,5	01:04:00	1_97092253_T_A	0.177733	0.0190794	2.98535e-20	1.06032e-09	9.80567e-34	2.10426e-12
ENSG00000117569	1,2,3,4,5	02:04:00	1_97275193_A_G	0.14391	0.0125402	1.32547e-29	0.00103995	4.72e-28	4.14519e-07
ENSG00000117569	1,2,3,4,5	03:04:00	1_97284839_G_C	0.071746	0.0124111	8.55591e-09	0.000478205	1.13468e-29	1.21785e-07
ENSG00000117569	1,2,3,4,5	04:04:00	1_97397376_T_C	-0.167466	0.0327691	3.50638e-07	0.000523873	6.86586e-16	3.50638e-07
ENSG00000188641	1,2,3,4,5	01:03:00	1_97736453_T_C	-0.265493	0.033248	2.29398e-15	1.66312e-10	1.35405e-13	1.35381e-13
ENSG00000188641	1,2,3,4,5	02:03:00	1_97872655_A_C	-0.0876142	0.0111456	6.06041e-15	6.70011e-12	1.8412e-12	4.98249e-14
ENSG00000188641	1,2,3,4,5	03:03:00	1_97992923_A_G	-0.11854	0.0241556	9.94627e-07	0.00270378	1.65801e-05	9.94627e-07
ENSG00000162627	1,2,3,4,5	01:03:00	1_99139577_G_C	-0.472821	0.0308128	1.9461e-50	1.2127e-46	8.28824e-50	8.26601e-50
ENSG00000162627	1,2,3,4,5	02:03:00	1_99132070_A_G	-0.184941	0.0163115	5.86141e-29	7.09609e-20	8.50943e-27	9.05459e-23
ENSG00000162627	1,2,3,4,5	03:03:00	1_99135062_C_A	0.0787768	0.0146666	8.69266e-08	4.3424e-05	0.000264669	8.69266e-08
ENSG00000099260	1,2,3,4,5	01:03:00	1_100143458_A_G	0.240121	0.0162743	6.09836e-47	6.14112e-142	1.42745e-145	1.39578e-145
ENSG00000099260	1,2,3,4,5	02:03:00	1_100128783_A_G	0.152641	0.0164673	4.51867e-20	1.07771e-13	1.1408e-111	6.01645e-17
ENSG00000099260	1,2,3,4,5	03:03:00	1_100015703_C_T	0.0928378	0.0116532	2.65294e-15	1.346e-12	3.10584e-08	2.65294e-15
ENSG00000156876	1,2,3,4,5	01:02:00	1_100518832_T_C	0.234749	0.0317777	2.15382e-13	1.95904e-10	5.20887e-14	5.20789e-14
ENSG00000156876	1,2,3,4,5	02:02:00	1_100370336_C_G	-0.237893	0.0469763	4.46205e-07	0.000111523	2.2847e-07	4.46205e-07
ENSG00000137996	1,2,3,4,5	01:02:00	1_100741973_A_G	-0.382452	0.0267328	2.29559e-44	8.07621e-84	3.87246e-86	3.84141e-86
ENSG00000137996	1,2,3,4,5	02:02:00	1_100540172_C_T	0.293211	0.0454184	1.33431e-10	1.12625e-07	2.29339e-52	1.33431e-10
ENSG00000181656	1,2,3,4,5	01:02:00	1_101046712_C_T	0.316319	0.0195915	2.33325e-55	1.85368e-83	4.18574e-86	4.1522e-86
ENSG00000181656	1,2,3,4,5	02:02:00	1_101088119_G_T	-0.201089	0.0231211	6.7479e-18	3.54035e-15	1.08541e-47	6.7479e-18
ENSG00000162692	1,2,3,4,5	01:02:00	1_101168250_C_T	-0.48553	0.0206691	1.70083e-108	2.16545e-135	1.48391e-138	1.45395e-138
ENSG00000162692	1,2,3,4,5	02:02:00	1_101037431_A_G	0.132424	0.0173338	3.29167e-14	7.08733e-12	8.04359e-43	3.29167e-14
ENSG00000233184	1,2,3,4,5	01:02:00	1_101342497_T_C	-0.130639	0.016594	5.52308e-15	8.97261e-11	4.59568e-14	4.59482e-14
ENSG00000233184	1,2,3,4,5	02:02:00	1_101545482_G_A	0.134189	0.0209295	1.77599e-10	1.54731e-07	3.34872e-10	1.77599e-10
ENSG00000170989	1,2,3,4,5	01:02:00	1_101637364_A_G	-0.150531	0.0123554	4.87026e-33	1.28591e-26	6.17056e-30	6.16474e-30
ENSG00000170989	1,2,3,4,5	02:02:00	1_101657013_G_C	-0.164571	0.0271647	1.62721e-09	1.02292e-06	3.45167e-06	1.62721e-09
ENSG00000060718	1,2,3,4,5	01:02:00	1_103572723_C_G	0.416002	0.0496544	9.73529e-17	2.77089e-09	1.26918e-12	1.26899e-12
ENSG00000060718	1,2,3,4,5	02:02:00	1_103572736_A_T	-0.127482	0.0169092	7.00082e-14	3.56554e-11	7.75934e-10	7.00082e-14
ENSG00000185946	1,2,3,4,5	01:06:00	1_104108882_A_G	0.312224	0.0241236	6.67073e-37	6.72008e-33	1.49151e-36	1.48938e-36
ENSG00000185946	1,2,3,4,5	02:06:00	1_104055319_A_C	-0.190515	0.0231184	2.99455e-16	4.04413e-13	5.4303e-17	6.71482e-16
ENSG00000185946	1,2,3,4,5	03:06:00	1_104081820_C_T	-0.104692	0.015156	6.53251e-12	2.18109e-06	4.64954e-10	2.01919e-09
ENSG00000185946	1,2,3,4,5	04:06:00	1_103920033_G_C	0.195878	0.0307154	2.21731e-10	1.5083e-05	3.13573e-06	3.9924e-09
ENSG00000185946	1,2,3,4,5	05:06:00	1_104429475_T_A	0.183155	0.0331506	3.71045e-08	0.000105111	1.25452e-06	1.6674e-07
ENSG00000185946	1,2,3,4,5	06:06:00	1_104865085_C_A	0.183819	0.0358853	3.29583e-07	0.00132441	0.00227679	3.29583e-07
ENSG00000240038	1,2,3,4,5	01:05:00	1_104108882_A_G	0.568475	0.0433518	8.406e-38	2.23673e-35	4.89916e-39	4.89116e-39
ENSG00000240038	1,2,3,4,5	02:05:00	1_104411498_A_T	-0.0995931	0.0175723	1.64969e-08	1.6846e-19	1.22918e-28	1.38747e-22
ENSG00000240038	1,2,3,4,5	03:05:00	1_104919892_G_T	-0.365069	0.0468301	1.00542e-14	3.88093e-10	7.00837e-18	8.6025e-14
ENSG00000240038	1,2,3,4,5	04:05:00	1_104125556_C_T	-0.165295	0.0216184	3.14585e-14	1.34089e-08	0.0130826	5.04215e-12
ENSG00000240038	1,2,3,4,5	05:05:00	1_103774198_T_A	0.110631	0.016739	4.8958e-11	2.15277e-07	4.16505e-19	4.8958e-11
ENSG00000236085	1,2,3,4	01:02:00	1_104108882_A_G	0.455121	0.0547084	1.82184e-16	1.31878e-09	3.11502e-13	3.11421e-13
ENSG00000236085	1,2,3,4	02:02:00	1_104039683_C_T	-0.126647	0.0231339	5.05699e-08	8.34799e-06	0.000117841	5.05699e-08
ENSG00000243480	1,2,3,5	01:02:00	1_104032379_T_C	0.809165	0.0550767	1.38757e-45	6.95696e-41	1.84458e-44	1.83613e-44
ENSG00000243480	1,2,3,5	02:02:00	1_104027932_C_T	-0.432523	0.066882	1.37356e-10	4.24919e-07	3.87207e-10	1.37356e-10
ENSG00000134215	1,2,3,4,5	01:04:00	1_108297209_T_A	0.351157	0.0262085	2.49404e-39	8.44271e-22	3.92657e-25	3.92401e-25
ENSG00000134215	1,2,3,4,5	02:04:00	1_108603488_T_C	-0.37817	0.0431994	4.1691e-18	4.44618e-12	4.27432e-11	1.5379e-14
ENSG00000134215	1,2,3,4,5	03:04:00	1_108461474_T_C	0.154974	0.0221366	3.41981e-12	1.76683e-13	1.63982e-07	4.30162e-16
ENSG00000134215	1,2,3,4,5	04:04:00	1_108587458_G_A	-0.146952	0.0282142	2.09165e-07	0.00013467	0.00164504	2.09165e-07
ENSG00000226822	1,2,3,5	01:04:00	1_108588668_A_C	-0.34297	0.0274655	5.17019e-34	6.38479e-65	3.81795e-68	3.77694e-68
ENSG00000226822	1,2,3,5	02:04:00	1_108615322_G_A	0.644258	0.0841028	3.43156e-14	7.17604e-18	2.1695e-27	1.74563e-21
ENSG00000226822	1,2,3,5	03:04:00	1_108623780_C_G	-0.516111	0.0628382	4.82109e-16	2.85827e-13	5.13362e-19	2.24469e-15
ENSG00000226822	1,2,3,5	04:04:00	1_108614265_A_G	0.242204	0.0415281	6.77267e-09	9.79126e-06	1.1044e-49	6.77267e-09
ENSG00000085491	1,2,3,4,5	01:02:00	1_108742130_T_C	-0.356409	0.0103259	4.79892e-207	1.95316e-196	1.29621e-199	1.24424e-199
ENSG00000085491	1,2,3,4,5	02:02:00	1_108758180_G_T	-0.118856	0.0172116	6.60622e-12	1.58654e-08	0.0509559	6.60622e-12
ENSG00000162636	1,2,3,4,5	01:02:00	1_109177802_G_A	0.276222	0.022849	1.4293e-32	2.09879e-25	4.91611e-29	4.91176e-29
ENSG00000162636	1,2,3,4,5	02:02:00	1_109071331_A_G	0.223993	0.0220989	1.32884e-23	8.18786e-21	6.43182e-20	1.32884e-23
ENSG00000121957	1,2,3,4,5	01:02:00	1_109409169_C_T	0.22257	0.0291299	3.26901e-14	3.36068e-09	1.73462e-12	1.73437e-12
ENSG00000121957	1,2,3,4,5	02:02:00	1_109368241_G_A	0.087059	0.0147708	4.3834e-09	4.15121e-06	1.03174e-06	4.3834e-09
ENSG00000162641	1,2,3,4,5	01:02:00	1_109371785_G_A	-0.141244	0.0230902	1.13435e-09	0.000165438	9.21209e-08	9.21163e-08
ENSG00000162641	1,2,3,4,5	02:02:00	1_109373534_C_T	-0.441534	0.075906	6.91994e-09	1.70838e-05	1.03337e-06	6.91994e-09
ENSG00000121940	1,2,3,4,5	01:03:00	1_109527861_G_A	0.18153	0.0179411	1.58475e-23	4.767e-19	1.22923e-22	1.22859e-22
ENSG00000121940	1,2,3,4,5	02:03:00	1_109483975_T_C	0.170219	0.017338	2.84456e-22	1.06307e-15	3.77509e-21	2.63719e-19
ENSG00000121940	1,2,3,4,5	03:03:00	1_109505835_G_T	0.204309	0.0250096	5.31389e-16	2.17125e-12	1.49321e-10	5.31389e-16
ENSG00000197780	1,2,3,4,5	01:02:00	1_109605305_T_G	0.357886	0.0149005	8.59456e-113	3.01715e-101	1.53215e-104	1.5142e-104
ENSG00000197780	1,2,3,4,5	02:02:00	1_109606679_C_A	0.29871	0.0348976	2.15523e-17	9.83557e-15	1.83453e-08	2.15523e-17
ENSG00000273382	1,2,3,4,5	01:02:00	1_109642058_G_A	0.705765	0.0351995	6.07795e-82	5.3926e-74	5.32917e-77	5.29494e-77
ENSG00000273382	1,2,3,4,5	02:02:00	1_109666403_C_T	0.147991	0.0229141	1.31096e-10	2.32845e-07	0.000628072	1.31096e-10
ENSG00000031698	1,2,3,4,5	01:03:00	1_109784082_G_A	0.18588	0.021103	2.61605e-18	2.14261e-12	1.48256e-15	1.48221e-15
ENSG00000031698	1,2,3,4,5	02:03:00	1_109784087_T_C	-0.163488	0.0216621	6.60115e-14	7.30667e-09	1.3566e-13	2.02166e-12
ENSG00000031698	1,2,3,4,5	03:03:00	1_109766201_T_A	-0.0867676	0.0165147	1.64007e-07	0.000145171	0.00778135	1.64007e-07
ENSG00000134222	1,2,3,4,5	01:02:00	1_109825591_C_T	-0.422404	0.0179963	2.41698e-108	1.05437e-112	2.80415e-116	2.76374e-116
ENSG00000134222	1,2,3,4,5	02:02:00	1_109817192_A_G	0.233234	0.0207655	1.82248e-28	2.76933e-25	8.98555e-35	1.82248e-28
ENSG00000143028	1,2,3,4,5	01:04:00	1_110009434_A_C	-0.760077	0.0274821	1.1269e-143	5.44251e-136	2.01528e-139	1.97411e-139
ENSG00000143028	1,2,3,4,5	02:04:00	1_110009106_C_G	0.259812	0.0245206	1.38015e-25	8.88782e-35	2.96849e-08	2.27084e-38
ENSG00000143028	1,2,3,4,5	03:04:00	1_110019889_A_G	-0.230075	0.0401134	1.11347e-08	4.11967e-05	9.59375e-06	5.68668e-08
ENSG00000143028	1,2,3,4,5	04:04:00	1_110049127_G_C	-0.228058	0.0441154	2.57056e-07	0.000381409	2.88569e-24	2.57056e-07
ENSG00000168765	1,2,3,4,5	01:08:00	1_110213514_A_T	-0.487946	0.024258	2.56874e-82	5.56017e-68	1.41491e-71	1.40705e-71
ENSG00000168765	1,2,3,4,5	02:08:00	1_110172236_T_C	0.421152	0.0216874	2.77195e-77	4.39353e-69	1.68452e-39	1.04186e-72
ENSG00000168765	1,2,3,4,5	03:08:00	1_110091447_G_A	0.485504	0.0316757	2.66449e-50	4.60113e-40	1.08787e-12	2.12254e-43
ENSG00000168765	1,2,3,4,5	04:08:00	1_110251558_A_G	0.426602	0.0275749	3.64923e-51	8.21353e-46	6.90999e-65	5.5309e-49
ENSG00000168765	1,2,3,4,5	05:08:00	1_110246810_G_A	-0.171399	0.0152434	1.63912e-28	9.31541e-27	1.89407e-67	4.78781e-30
ENSG00000168765	1,2,3,4,5	06:08:00	1_110214370_C_T	0.324702	0.0341594	5.31959e-21	1.57787e-15	3.8934e-14	3.7676e-19
ENSG00000168765	1,2,3,4,5	07:08:00	1_110169198_C_T	-0.600327	0.0579047	1.38333e-24	1.35275e-08	2.82604e-12	3.56596e-12
ENSG00000168765	1,2,3,4,5	08:08:00	1_110172658_A_G	0.23998	0.0281989	3.2857e-17	0.000105177	0.00036076	1.00284e-07
ENSG00000213366	1,2,3,4,5	01:07:00	1_110246810_G_A	-0.846045	0.0309139	5.3869e-141	6.51418e-111	1.90125e-114	1.87468e-114
ENSG00000213366	1,2,3,4,5	02:07:00	1_110246036_G_C	0.55861	0.0288558	7.25944e-77	9.74168e-36	1.15116e-35	5.32556e-39
ENSG00000213366	1,2,3,4,5	03:07:00	1_110205018_G_C	-0.330554	0.0227003	8.39532e-46	6.54426e-44	7.25014e-60	5.88262e-47
ENSG00000213366	1,2,3,4,5	04:07:00	1_110091447_G_A	0.745967	0.0336737	9.56199e-98	2.72203e-43	1.81655e-31	7.07237e-47
ENSG00000213366	1,2,3,4,5	05:07:00	1_110177848_A_G	0.392461	0.0240819	2.85971e-56	2.11556e-50	4.48824e-40	5.03227e-54
ENSG00000213366	1,2,3,4,5	06:07:00	1_110218716_C_T	-0.365955	0.0242632	7.56421e-49	4.91012e-43	5.53762e-30	1.17522e-46
ENSG00000213366	1,2,3,4,5	07:07:00	1_110214370_C_T	0.326135	0.0382783	3.02216e-17	1.2684e-13	4.00931e-32	3.02216e-17
ENSG00000134184	1,2,3,4,5	01:10:00	1_110246053_G_A	1.33475	0.0479947	1.00029e-144	3.27109e-82	1.21364e-85	1.20402e-85
ENSG00000134184	1,2,3,4,5	02:10:00	1_110216436_G_A	0.643101	0.0771376	1.37651e-16	1.5985e-53	1.50997e-34	3.76118e-57
ENSG00000134184	1,2,3,4,5	03:10:00	1_110177848_A_G	0.626251	0.0346638	7.9382e-68	7.57998e-64	1.08298e-27	1.78984e-67
ENSG00000134184	1,2,3,4,5	04:10:00	1_110113958_A_C	0.927681	0.0464605	3.31699e-81	4.20489e-70	1.83348e-18	1.04879e-73
ENSG00000134184	1,2,3,4,5	05:10:00	1_110250497_G_A	0.74963	0.0746277	3.29024e-23	5.73588e-18	3.25649e-16	1.36967e-21
ENSG00000134184	1,2,3,4,5	06:10:00	1_110249176_T_C	-0.172798	0.0231269	1.16416e-13	9.66204e-13	7.79425e-05	1.39061e-15
ENSG00000134184	1,2,3,4,5	07:10:00	1_110214370_C_T	0.472111	0.0614719	2.44312e-14	6.88191e-08	5.84701e-24	1.63787e-11
ENSG00000134184	1,2,3,4,5	08:10:00	1_110218716_C_T	-0.334649	0.0559317	2.57537e-09	2.16549e-05	3.36818e-58	9.58927e-09
ENSG00000134184	1,2,3,4,5	09:10:00	1_110323897_C_T	-0.626545	0.095739	7.52715e-11	0.000182439	0.42782	6.67148e-08
ENSG00000134184	1,2,3,4,5	10:10:00	1_109871898_C_T	0.369132	0.0738345	6.23705e-07	0.000950271	0.593206	6.23705e-07
ENSG00000260246	1,2,3,4	01:10:00	1_110266754_A_C	0.259556	0.0420202	8.23275e-10	1.3245e-71	3.13336e-75	3.10344e-75
ENSG00000260246	1,2,3,4	02:10:00	1_110269188_C_T	-0.311101	0.0621488	6.16623e-07	4.83662e-42	2.55098e-05	1.13323e-45
ENSG00000260246	1,2,3,4	03:10:00	1_110113958_A_C	0.898887	0.0469875	9.0709e-74	2.05935e-32	2.72413e-15	4.98745e-36
ENSG00000260246	1,2,3,4	04:10:00	1_110177848_A_G	0.560464	0.036595	1.4179e-49	3.66008e-38	7.56001e-26	8.60199e-42
ENSG00000260246	1,2,3,4	05:10:00	1_110218716_C_T	-0.721107	0.0493781	1.71831e-45	7.08924e-26	4.16005e-61	2.04607e-29
ENSG00000260246	1,2,3,4	06:10:00	1_110246053_G_A	0.895576	0.0644751	1.51632e-41	3.04668e-39	6.68534e-72	8.4418e-43
ENSG00000260246	1,2,3,4	07:10:00	1_110247240_C_A	-0.222963	0.0253549	3.59705e-18	8.45339e-12	1.02425e-53	1.11644e-14
ENSG00000260246	1,2,3,4	08:10:00	1_109698281_A_G	-0.165523	0.0273154	1.69011e-09	2.22556e-06	0.00205919	7.81365e-10
ENSG00000260246	1,2,3,4	09:10:00	1_110214370_C_T	0.455795	0.0650336	3.50869e-12	1.55618e-07	1.23324e-18	3.69308e-11
ENSG00000260246	1,2,3,4	10:10:00	1_110178720_C_T	-0.455769	0.0896622	4.13857e-07	0.00159641	1.11988e-21	4.13857e-07
ENSG00000134201	1,2,3,4,5	01:07:00	1_110253741_A_C	-0.580821	0.0184859	1.73173e-177	2.95712e-201	1.37257e-204	1.31499e-204
ENSG00000134201	1,2,3,4,5	02:07:00	1_110177848_A_G	0.305174	0.0276681	1.58015e-27	3.7687e-22	6.29373e-35	8.82629e-26
ENSG00000134201	1,2,3,4,5	03:07:00	1_110271558_C_T	0.423441	0.0327324	7.24471e-37	3.63333e-26	2.53841e-34	1.9401e-29
ENSG00000134201	1,2,3,4,5	04:07:00	1_110265738_C_T	-0.334641	0.038249	4.375e-18	8.18973e-12	0.000560003	2.88313e-15
ENSG00000134201	1,2,3,4,5	05:07:00	1_110214370_C_T	0.350156	0.0423945	2.57885e-16	7.85732e-12	4.22298e-23	1.85123e-15
ENSG00000134201	1,2,3,4,5	06:07:00	1_110216436_G_A	0.308846	0.0382029	1.0523e-15	1.22679e-09	4.91831e-08	3.29151e-13
ENSG00000134201	1,2,3,4,5	07:07:00	1_110113958_A_C	0.205616	0.0397649	2.55584e-07	0.000596428	0.000107236	2.55584e-07
ENSG00000241720	1,2,3,4	01:07:00	1_110266754_A_C	0.222853	0.0343958	1.2158e-10	7.05702e-198	1.75381e-201	1.64576e-201
ENSG00000241720	1,2,3,4	02:07:00	1_110282972_G_T	0.496814	0.0275386	1.57403e-66	2.24012e-32	1.98178e-117	6.28777e-36
ENSG00000241720	1,2,3,4	03:07:00	1_110246053_G_A	0.437096	0.0348767	1.76212e-34	4.33885e-21	6.39923e-86	2.75122e-24
ENSG00000241720	1,2,3,4	04:07:00	1_110113958_A_C	0.421239	0.0349946	4.81323e-32	3.62978e-18	0.0112005	1.7516e-21
ENSG00000241720	1,2,3,4	05:07:00	1_110177848_A_G	0.338614	0.0246337	8.81138e-41	1.51668e-24	2.66359e-05	3.57288e-28
ENSG00000241720	1,2,3,4	06:07:00	1_110218716_C_T	-0.36149	0.0292829	1.51132e-33	4.2392e-31	2.97421e-70	1.10981e-34
ENSG00000241720	1,2,3,4	07:07:00	1_110247240_C_A	-0.207958	0.0281071	2.18119e-13	1.84129e-10	8.29711e-12	2.18119e-13
ENSG00000134202	1,2,3,4,5	01:09:00	1_110282972_G_T	0.738502	0.0212957	6.51268e-208	3.76535e-80	1.13546e-209	8.766e-84
ENSG00000134202	1,2,3,4,5	02:09:00	1_110246810_G_A	-0.311295	0.022671	4.05587e-41	3.70363e-30	7.18727e-09	1.09301e-33
ENSG00000134202	1,2,3,4,5	03:09:00	1_110253215_G_T	0.653848	0.036073	3.06073e-68	4.38477e-22	2.00033e-103	2.3072e-25
ENSG00000134202	1,2,3,4,5	04:09:00	1_110177848_A_G	0.310718	0.0245499	2.07038e-35	1.79083e-23	1.45856e-07	4.45366e-27
ENSG00000134202	1,2,3,4,5	05:09:00	1_110113958_A_C	0.501076	0.0334174	2.58197e-48	1.86841e-39	0.0610403	5.09112e-43
ENSG00000134202	1,2,3,4,5	06:09:00	1_110214370_C_T	0.315444	0.0395712	2.57259e-15	7.35881e-08	3.52395e-06	1.73834e-11
ENSG00000134202	1,2,3,4,5	07:09:00	1_110270165_T_C	0.386975	0.0408186	6.71698e-21	8.56942e-06	9.64877e-84	3.47654e-09
ENSG00000134202	1,2,3,4,5	08:09:00	1_110213514_A_T	-0.249893	0.0308532	9.35848e-16	0.000592643	2.3617e-76	2.85901e-07
ENSG00000134202	1,2,3,4,5	09:09:00	1_110269188_C_T	-0.238575	0.0471773	4.63632e-07	0.000906502	7.1185e-16	4.63632e-07
ENSG00000143093	1,2,3,4,5	01:03:00	1_110580215_G_A	0.233036	0.0156043	5.42063e-48	2.06285e-31	8.03494e-35	8.02458e-35
ENSG00000143093	1,2,3,4,5	02:03:00	1_110577823_C_G	-0.169718	0.0240009	2.08532e-12	5.27441e-07	0.0143447	1.81731e-10
ENSG00000143093	1,2,3,4,5	03:03:00	1_110580881_C_A	-0.265017	0.0441218	2.23031e-09	9.32222e-06	0.00144418	2.23031e-09
ENSG00000116396	1,2,3,4,5	01:02:00	1_110807226_A_G	0.319247	0.0156322	1.10516e-84	1.185e-95	2.86941e-99	2.83901e-99
ENSG00000116396	1,2,3,4,5	02:02:00	1_110815403_G_T	0.121288	0.0196128	7.4882e-10	1.69272e-06	1.39877e-24	7.4882e-10
ENSG00000168679	1,2,3,4,5	01:03:00	1_110926210_C_T	-0.299511	0.0188575	1.02303e-53	1.25436e-50	3.74281e-54	3.73092e-54
ENSG00000168679	1,2,3,4,5	02:03:00	1_110961645_G_T	-0.22286	0.0418913	1.14897e-07	1.0948e-05	1.65973e-13	1.09752e-08
ENSG00000168679	1,2,3,4,5	03:03:00	1_110935139_G_C	0.180558	0.0366747	9.18013e-07	0.000591869	0.00691852	9.18013e-07
ENSG00000143125	1,2,3,4,5	01:02:00	1_110993739_C_A	0.401214	0.0261301	1.68179e-50	3.25328e-80	2.31293e-83	2.29554e-83
ENSG00000143125	1,2,3,4,5	02:02:00	1_111009031_A_G	0.185626	0.0210331	2.25214e-18	9.15284e-15	2.57842e-48	2.25214e-18
ENSG00000270380	1,2,3,4	01:02:00	1_110993739_C_A	0.47708	0.0322931	1.67101e-46	4.37806e-76	3.93402e-79	3.89252e-79
ENSG00000270380	1,2,3,4	02:02:00	1_111009031_A_G	0.224462	0.0257593	6.95862e-18	3.2757e-14	2.03941e-50	6.95862e-18
ENSG00000240194	1,2,3,4,5	01:03:00	1_111029705_T_C	0.214812	0.0336192	2.04535e-10	3.15972e-43	2.81313e-46	2.80663e-46
ENSG00000240194	1,2,3,4,5	02:03:00	1_111032156_A_C	-0.236734	0.0368375	1.61357e-10	7.94339e-05	5.02671e-41	1.73174e-08
ENSG00000240194	1,2,3,4,5	03:03:00	1_111023490_G_A	-0.114311	0.0232368	9.35907e-07	0.00414382	9.75708e-10	9.35907e-07
ENSG00000235407	1,2,3,4,5	01:02:00	1_111032156_A_C	-0.434881	0.0376194	5.24507e-30	1.81748e-81	3.87608e-85	3.84571e-85
ENSG00000235407	1,2,3,4,5	02:02:00	1_111028434_T_G	0.233156	0.0338433	7.39156e-12	6.12935e-09	3.17062e-64	7.39156e-12
ENSG00000134255	1,2,3,4,5	01:04:00	1_111738116_T_G	0.155046	0.0120668	2.02595e-36	5.23575e-100	1.00644e-103	9.94822e-104
ENSG00000134255	1,2,3,4,5	02:04:00	1_111733724_G_C	0.175539	0.0132989	2.90178e-38	1.67428e-24	9.76175e-95	3.7632e-28
ENSG00000134255	1,2,3,4,5	03:04:00	1_111678059_T_C	0.0826253	0.0139078	3.31328e-09	9.04314e-07	0.115031	1.09957e-09
ENSG00000134255	1,2,3,4,5	04:04:00	1_111637998_G_C	-0.0905432	0.0183283	8.43166e-07	0.00159188	0.00264611	8.43166e-07
ENSG00000156171	1,2,3,4,5	01:05:00	1_111733724_G_C	0.395622	0.0218988	7.04008e-68	1.60173e-411	3.555680e-415	3.04413e-415
ENSG00000156171	1,2,3,4,5	02:05:00	1_111682118_C_T	0.327242	0.0212733	1.18592e-50	6.13297e-59	6.986403e-411	1.16685e-62
ENSG00000156171	1,2,3,4,5	03:05:00	1_111737916_T_C	0.0981163	0.0169788	8.662e-09	5.69973e-30	1.15141e-17	2.08506e-33
ENSG00000156171	1,2,3,4,5	04:05:00	1_111579762_T_G	0.12537	0.0226887	3.69514e-08	3.5367e-05	1.52333e-61	1.88136e-08
ENSG00000156171	1,2,3,4,5	05:05:00	1_111709112_A_G	0.0817383	0.0160877	4.09433e-07	0.000431449	4.64481e-118	4.09433e-07
ENSG00000273221	1,2,3,4	01:02:00	1_111733724_G_C	0.17221	0.0170133	2.06486e-23	1.54136e-65	3.90739e-69	3.8758e-69
ENSG00000273221	1,2,3,4	02:02:00	1_111738116_T_G	0.147448	0.0164992	1.03859e-18	3.62354e-15	1.41052e-64	1.03859e-18
ENSG00000064886	1,2,3,4,5	01:03:00	1_111833517_G_A	0.456088	0.0233777	5.2798e-78	4.51957e-75	9.59838e-78	9.53553e-78
ENSG00000064886	1,2,3,4,5	02:03:00	1_111732711_G_A	0.219399	0.0238774	9.32211e-20	6.3154e-17	5.46601e-27	2.57381e-20
ENSG00000064886	1,2,3,4,5	03:03:00	1_111773307_T_C	0.194439	0.0360122	7.45213e-08	7.67145e-05	0.381855	7.45213e-08
ENSG00000162777	1,2,3,4,5	01:03:00	1_111740345_C_G	-0.192635	0.0170103	6.77176e-29	1.43377e-23	2.71193e-27	2.70982e-27
ENSG00000162777	1,2,3,4,5	02:03:00	1_111768817_G_A	-0.208519	0.0227283	1.05747e-19	5.85368e-05	5.34768e-14	4.22203e-08
ENSG00000162777	1,2,3,4,5	03:03:00	1_111748088_G_A	-0.127701	0.0145743	3.88577e-18	0.000334667	1.07156e-08	8.5945e-08
ENSG00000134216	1,2,3,5	01:03:00	1_111830473_A_C	0.575619	0.0391806	1.41765e-45	1.09785e-125	2.00126e-128	1.9287e-128
ENSG00000134216	1,2,3,5	02:03:00	1_111857612_G_A	-0.162723	0.027458	3.88947e-09	2.24682e-08	2.66918e-15	1.3975e-11
ENSG00000134216	1,2,3,5	03:03:00	1_111840605_A_G	0.226683	0.0434124	2.03918e-07	6.0668e-05	4.65019e-94	2.03918e-07
ENSG00000116473	1,2,3,4,5	01:03:00	1_112162775_C_T	-0.310303	0.0125115	3.12503e-119	1.63071e-163	1.2143e-166	1.17952e-166
ENSG00000116473	1,2,3,4,5	02:03:00	1_112135194_T_G	-0.0897908	0.0106896	8.14524e-17	2.69624e-12	7.47455e-60	1.65388e-15
ENSG00000116473	1,2,3,4,5	03:03:00	1_112050944_G_A	-0.0744059	0.0150046	7.66293e-07	0.00267443	0.000186132	7.66293e-07
ENSG00000121933	1,2,3,4,5	01:02:00	1_112033515_T_C	-0.192284	0.0172459	4.37187e-28	3.80959e-27	1.5124e-30	1.51091e-30
ENSG00000121933	1,2,3,4,5	02:02:00	1_112054366_A_C	-0.117316	0.0191417	1.05487e-09	5.36543e-06	2.23699e-11	1.05487e-09
ENSG00000227811	1,2,3,4,5	01:02:00	1_112282903_C_T	-0.625542	0.0296602	1.09378e-89	8.78631e-103	1.77073e-106	1.74922e-106
ENSG00000227811	1,2,3,4,5	02:02:00	1_112329978_T_G	-0.16387	0.0303303	7.30505e-08	0.000106504	6.87305e-25	7.30505e-08
ENSG00000064703	1,2,3,4,5	01:02:00	1_112298166_G_C	0.129228	0.0208701	7.12957e-10	5.51944e-07	3.0829e-10	3.08261e-10
ENSG00000064703	1,2,3,4,5	02:02:00	1_111441319_T_A	-0.221454	0.044033	5.34298e-07	0.000668415	9.62497e-08	5.34298e-07
ENSG00000197852	1,2,3,4,5	01:04:00	1_112280381_G_A	-0.158531	0.0178342	1.30246e-18	7.85632e-05	5.91194e-05	5.48591e-08
ENSG00000197852	1,2,3,4,5	02:04:00	1_112295536_G_A	-0.333494	0.0360742	5.65056e-20	4.06574e-05	6.35692e-08	9.31205e-09
ENSG00000197852	1,2,3,4,5	03:04:00	1_112287445_G_A	-0.307044	0.0434974	2.27685e-12	2.01361e-05	5.21433e-06	6.52728e-08
ENSG00000197852	1,2,3,4,5	04:04:00	1_112161635_A_G	0.175116	0.01903	8.27556e-20	0.000329833	8.22693e-06	1.42254e-07
ENSG00000171385	1,2,3,4,5	01:02:00	1_112480010_C_T	-0.250549	0.0180447	5.36766e-42	1.12735e-40	2.37043e-44	2.3654e-44
ENSG00000171385	1,2,3,4,5	02:02:00	1_112513203_T_C	-0.197509	0.0222691	1.54303e-18	7.33597e-15	5.2407e-20	1.54303e-18
ENSG00000231437	1,2,3,4,5	01:02:00	1_112480010_C_T	-0.144984	0.0219257	4.78097e-11	1.33637e-06	4.09558e-10	4.09521e-10
ENSG00000231437	1,2,3,4,5	02:02:00	1_112539061_A_G	0.176394	0.0279127	3.1972e-10	4.5262e-07	3.21491e-09	3.1972e-10
ENSG00000231246	1,2,3,4,5	01:02:00	1_112888105_C_G	0.642723	0.0219087	9.25894e-159	3.15571e-164	1.12181e-167	1.0893e-167
ENSG00000231246	1,2,3,4,5	02:02:00	1_112773948_A_G	0.220758	0.0217123	9.76713e-24	8.23467e-21	1.22871e-29	9.76713e-24
ENSG00000134245	1,2,3,4,5	01:03:00	1_113083439_C_T	0.200656	0.0192345	7.14873e-25	1.48298e-54	5.92284e-58	5.90127e-58
ENSG00000134245	1,2,3,4,5	02:03:00	1_112953341_T_C	-0.285381	0.0257783	1.01216e-27	1.2207e-31	8.47964e-43	8.18769e-35
ENSG00000134245	1,2,3,4,5	03:03:00	1_113036321_G_A	-0.113543	0.0194993	6.67819e-09	2.60874e-05	1.32688e-39	6.67819e-09
ENSG00000116489	1,2,3,4,5	01:03:00	1_113148571_A_G	0.0582205	0.0090921	1.8713e-10	1.48479e-21	2.76739e-24	2.76571e-24
ENSG00000116489	1,2,3,4,5	02:03:00	1_113236421_G_A	-0.0476776	0.00811153	4.82922e-09	8.1857e-07	1.26754e-22	1.37818e-09
ENSG00000116489	1,2,3,4,5	03:03:00	1_113337210_G_C	0.147258	0.0257904	1.29271e-08	5.07569e-05	1.23039e-10	1.29271e-08
ENSG00000007341	1,2,3,4,5	01:02:00	1_113083439_C_T	0.915775	0.019715	2.47727e-324	3.40746e-342	9.333149e-346	8.34113e-346
ENSG00000007341	1,2,3,4,5	02:02:00	1_113084146_G_A	-0.156376	0.0227216	7.75564e-12	1.17548e-09	8.69676e-38	7.75564e-12
ENSG00000155366	1,2,3,4,5	01:02:00	1_113245326_A_G	-0.251455	0.0213479	4.68307e-31	2.04912e-25	5.17653e-29	5.17196e-29
ENSG00000155366	1,2,3,4,5	02:02:00	1_113217311_G_C	-0.0496941	0.00791783	4.20416e-10	1.57383e-06	1.68586e-07	4.20416e-10
ENSG00000271810	1,2,3,4	01:02:00	1_113245326_A_G	-0.552284	0.0417845	5.31228e-38	2.42342e-32	6.14387e-36	6.13059e-36
ENSG00000271810	1,2,3,4	02:02:00	1_113217311_G_C	-0.0825598	0.0145276	1.56002e-08	4.8846e-05	2.86273e-06	1.56002e-08
ENSG00000116793	1,2,3,4,5	01:02:00	1_114285303_G_A	0.190537	0.0265821	1.05133e-12	1.53567e-12	2.08119e-15	2.08071e-15
ENSG00000116793	1,2,3,4,5	02:02:00	1_114242122_T_C	0.10985	0.0193543	1.57306e-08	5.58776e-05	7.75913e-10	1.57306e-08
ENSG00000134262	1,2,3,4,5	01:03:00	1_114447565_G_A	-0.233736	0.0154933	6.8382e-49	2.95649e-29	8.06099e-33	8.05179e-33
ENSG00000134262	1,2,3,4,5	02:03:00	1_114398112_C_T	-0.140674	0.016979	2.08129e-16	2.93623e-07	0.00194726	3.31102e-10
ENSG00000134262	1,2,3,4,5	03:03:00	1_114449662_T_C	-0.122108	0.0172395	1.91977e-12	1.96672e-09	0.151979	1.91977e-12
ENSG00000163349	1,2,3,4,5	01:02:00	1_114496243_G_A	-0.0723864	0.00852643	3.86608e-17	3.15793e-06	1.31723e-09	1.31712e-09
ENSG00000163349	1,2,3,4,5	02:02:00	1_114484796_T_A	-0.0603844	0.00784253	2.08966e-14	3.04246e-11	2.44061e-07	2.08966e-14
ENSG00000116774	1,2,3,4,5	01:03:00	1_114521883_C_G	0.240401	0.0158003	1.17005e-49	6.43637e-60	1.72169e-63	1.71416e-63
ENSG00000116774	1,2,3,4,5	02:03:00	1_114546528_A_G	-0.218007	0.0219274	8.67518e-23	2.01438e-30	5.48059e-13	1.14414e-33
ENSG00000116774	1,2,3,4,5	03:03:00	1_114512277_A_G	0.10015	0.0158715	3.3956e-10	2.74821e-07	3.76202e-50	3.3956e-10
ENSG00000134207	1,2,3,5	01:02:00	1_114738622_C_T	-0.631222	0.0368556	6.65351e-60	2.34589e-37	1.48979e-40	1.48412e-40
ENSG00000134207	1,2,3,5	02:02:00	1_114756256_G_C	-0.443602	0.038797	5.09059e-29	8.19374e-26	1.83973e-09	5.09059e-29
ENSG00000134198	1,2,3,4,5	01:02:00	1_115603340_C_G	0.305956	0.0236411	6.5544e-37	1.36076e-26	9.33334e-30	9.32464e-30
ENSG00000134198	1,2,3,4,5	02:02:00	1_115607425_T_C	-0.121088	0.0159391	4.54313e-14	5.38368e-11	1.19526e-06	4.54313e-14
ENSG00000228035	1,2,3,4,5	01:02:00	1_115812379_A_G	0.274055	0.0225102	5.37974e-33	1.86207e-23	6.51515e-27	6.51023e-27
ENSG00000228035	1,2,3,4,5	02:02:00	1_115845046_G_A	0.133933	0.0219103	1.16457e-09	1.2639e-06	0.000622437	1.16457e-09
ENSG00000173218	1,2,3,4,5	01:02:00	1_116170761_C_T	-0.705083	0.0199027	8.8511e-216	1.08561e-205	3.86937e-208	3.70182e-208
ENSG00000173218	1,2,3,4,5	02:02:00	1_116236581_G_A	-0.131429	0.0222611	4.12973e-09	2.00082e-06	0.443522	4.12973e-09
ENSG00000118729	1,2,3,4,5	01:02:00	1_116307398_A_G	-0.314595	0.0157084	8.98378e-82	1.08895e-65	2.94485e-69	2.92952e-69
ENSG00000118729	1,2,3,4,5	02:02:00	1_116259339_G_A	-0.120293	0.0154833	1.2278e-14	8.15114e-12	0.170185	1.2278e-14
ENSG00000134256	1,2,3,4,5	01:02:00	1_117544331_A_C	-0.638553	0.0378345	5.11178e-60	1.39859e-37	3.96697e-41	3.95976e-41
ENSG00000134256	1,2,3,4,5	02:02:00	1_117560929_C_A	0.210988	0.0233739	3.90901e-19	5.81691e-16	0.605227	3.90901e-19
ENSG00000116830	1,2,3,4,5	01:02:00	1_117605336_G_A	0.692489	0.0280881	4.87412e-118	9.33955e-121	1.8732e-123	1.8429e-123
ENSG00000116830	1,2,3,4,5	02:02:00	1_117601896_T_C	0.121065	0.0181962	3.64792e-11	4.4746e-08	7.16559e-12	3.64792e-11
ENSG00000134253	1,2,3,4,5	01:02:00	1_117656088_A_G	0.142211	0.0138806	4.5491e-24	2.18568e-16	1.28527e-19	1.28477e-19
ENSG00000134253	1,2,3,4,5	02:02:00	1_117604570_C_T	-0.171402	0.0285761	2.34601e-09	1.17764e-06	0.000302018	2.34601e-09
ENSG00000271427	1,2,3,4,5	01:02:00	1_117859527_T_C	0.173224	0.0289545	2.57572e-09	6.23297e-19	2.22683e-22	2.22569e-22
ENSG00000271427	1,2,3,4,5	02:02:00	1_117982454_A_T	0.198261	0.0392623	4.80896e-07	4.0721e-05	2.30391e-20	4.80896e-07
ENSG00000198162	1,2,3,4,5	01:05:00	1_118030256_T_G	-0.179681	0.00900857	3.95965e-81	4.9638e-108	5.36803e-111	5.29734e-111
ENSG00000198162	1,2,3,4,5	02:05:00	1_118029336_A_G	-0.218393	0.0270967	1.27637e-15	4.9104e-23	1.31953e-30	3.31012e-26
ENSG00000198162	1,2,3,4,5	03:05:00	1_117954071_A_G	-0.251327	0.0270094	3.28425e-20	1.35366e-13	4.44528e-15	6.48565e-17
ENSG00000198162	1,2,3,4,5	04:05:00	1_117879066_C_T	0.102952	0.0136806	7.78182e-14	1.03143e-08	5.59079e-19	1.93935e-11
ENSG00000198162	1,2,3,4,5	05:05:00	1_117939774_A_G	-0.0746318	0.0140337	1.16152e-07	2.30445e-05	5.16875e-27	1.16152e-07
ENSG00000226172	1,2,3,5	01:03:00	1_119543471_G_A	-0.647097	0.0440951	1.7487e-45	5.54688e-56	1.36663e-59	1.35537e-59
ENSG00000226172	1,2,3,5	02:03:00	1_119539893_C_T	0.252416	0.0349589	8.4465e-13	2.52696e-12	0.0023152	6.29648e-16
ENSG00000226172	1,2,3,5	03:03:00	1_119464710_C_T	0.31028	0.0559396	3.47123e-08	2.10623e-05	2.95597e-32	3.47123e-08
ENSG00000239216	2,3	01:02:00	1_119531497_G_A	-0.493328	0.0826348	4.01488e-09	1.45215e-11	8.15987e-15	8.14029e-15
ENSG00000239216	2,3	02:02:00	1_119616278_A_G	-0.290211	0.0525303	4.88196e-08	1.79116e-05	1.29696e-13	4.88196e-08
ENSG00000231365	1,2,3,4,5	01:02:00	1_119702913_A_G	-0.960507	0.0228639	3.0787e-280	8.53792e-349	1.314391e-351	1.17067e-351
ENSG00000231365	1,2,3,4,5	02:02:00	1_119635723_T_C	0.117291	0.0206952	1.64887e-08	1.42503e-05	3.76053e-76	1.64887e-08
ENSG00000116874	1,2,3,4,5	01:04:00	1_119555146_G_T	-0.366423	0.0238274	1.24446e-50	3.3923e-285	9.32123e-289	8.59463e-289
ENSG00000116874	1,2,3,4,5	02:04:00	1_119573860_T_C	-0.561745	0.0297001	9.33979e-74	2.58976e-65	6.47151e-219	6.57115e-69
ENSG00000116874	1,2,3,4,5	03:04:00	1_119662799_A_G	-0.186893	0.0230157	7.87939e-16	1.17981e-08	0.00975425	1.29795e-11
ENSG00000116874	1,2,3,4,5	04:04:00	1_119764787_G_T	0.216075	0.0383311	1.96473e-08	5.29115e-06	0.566192	1.96473e-08
ENSG00000261662	1,2,3,4,5	01:02:00	1_120526982_C_T	0.28295	0.028337	5.7265e-23	2.60095e-23	5.39887e-26	5.39508e-26
ENSG00000261662	1,2,3,4,5	02:02:00	1_120428796_A_G	0.215961	0.0360592	2.47754e-09	5.46169e-06	3.67824e-12	2.47754e-09
ENSG00000273131	1,2,3,4	01:04:00	1_120492164_G_C	0.282023	0.0261803	3.35243e-26	1.1095e-31	9.41731e-34	9.39942e-34
ENSG00000273131	1,2,3,4	02:04:00	1_120425577_A_C	-0.285668	0.0247828	1.25909e-29	1.21494e-18	3.38457e-16	7.55361e-22
ENSG00000273131	1,2,3,4	03:04:00	1_120402436_G_T	0.623849	0.059968	1.34837e-24	9.53216e-20	1.02911e-30	8.35019e-23
ENSG00000273131	1,2,3,4	04:04:00	1_120525480_G_T	0.397452	0.0634762	4.84888e-10	6.56424e-07	0.00092834	4.84888e-10
ENSG00000236933	2,3	01:02:00	1_121184898_C_T	-0.676089	0.0447234	4.00409e-44	5.23627e-36	1.63125e-38	1.60319e-38
ENSG00000236933	2,3	02:02:00	1_120500951_C_G	-0.455979	0.0856284	1.41749e-07	6.77019e-05	0.18984	1.41749e-07
ENSG00000215861	1,2,3,4,5	01:02:00	1_145639731_G_A	0.582753	0.0992206	4.95663e-09	1.73052e-06	1.49128e-08	1.49119e-08
ENSG00000215861	1,2,3,4,5	02:02:00	1_145540687_G_A	0.372472	0.0731613	3.87825e-07	8.36781e-05	7.27226e-07	3.87825e-07
ENSG00000213240	1,2,3,4	01:03:00	1_145395604_T_C	0.67058	0.0614228	7.58198e-27	1.04321e-21	1.26938e-23	1.26824e-23
ENSG00000213240	1,2,3,4	02:03:00	1_145390305_C_T	0.262204	0.0269856	9.60913e-22	2.14209e-15	1.4647e-13	1.24827e-17
ENSG00000213240	1,2,3,4	03:03:00	1_145594220_C_T	-0.289056	0.0551376	1.78758e-07	1.57535e-05	0.00504433	1.78758e-07
ENSG00000255168	1,2,3,4	01:03:00	1_145428400_A_G	-0.193808	0.021318	2.71249e-19	1.27297e-19	4.60395e-22	4.60035e-22
ENSG00000255168	1,2,3,4	02:03:00	1_145395604_T_C	0.361179	0.0612679	4.52659e-09	2.65085e-08	1.26156e-18	2.78077e-10
ENSG00000255168	1,2,3,4	03:03:00	1_145594220_C_T	-0.267502	0.0528146	4.54076e-07	2.07259e-05	0.0037703	4.54076e-07
ENSG00000233396	1,2,3,4,5	01:03:00	1_145393335_G_A	-0.853377	0.101862	9.7607e-17	4.00581e-09	3.12968e-11	3.12932e-11
ENSG00000233396	1,2,3,4,5	02:03:00	1_145471191_G_T	-0.427347	0.0763488	2.46384e-08	1.87894e-06	0.281671	2.67645e-08
ENSG00000233396	1,2,3,4,5	03:03:00	1_145390305_C_T	-0.148523	0.0299893	7.91419e-07	5.42257e-05	3.1278e-05	7.91419e-07
ENSG00000232637	1,2,3,4	01:04:00	1_146806700_G_A	0.465323	0.0380209	4.9204e-33	1.71148e-26	1.24652e-29	1.24471e-29
ENSG00000232637	1,2,3,4	02:04:00	1_146831150_C_T	0.454371	0.0540482	8.95407e-17	3.13884e-11	6.25781e-10	4.23022e-14
ENSG00000232637	1,2,3,4	03:04:00	1_146543208_T_A	0.444247	0.0768759	8.97261e-09	8.64416e-06	4.66095e-05	1.51257e-07
ENSG00000232637	1,2,3,4	04:04:00	1_146957598_C_A	0.223836	0.044162	4.45821e-07	0.000319688	8.9918e-08	4.45821e-07
ENSG00000186275	1,2,3,4	01:03:00	1_146978424_C_T	0.444048	0.0539852	3.88243e-16	3.53209e-11	2.11676e-14	2.1161e-14
ENSG00000186275	1,2,3,4	02:03:00	1_147362531_G_T	-0.412451	0.067237	1.06701e-09	1.80056e-05	1.29766e-06	1.16695e-08
ENSG00000186275	1,2,3,4	03:03:00	1_147109584_G_C	-0.241722	0.0436674	3.60035e-08	3.52783e-05	1.89501e-07	3.60035e-08
ENSG00000131791	1,2,3,4,5	01:02:00	1_146633750_T_C	-0.252553	0.0150913	4.24868e-59	8.93627e-51	1.01629e-53	1.01311e-53
ENSG00000131791	1,2,3,4,5	02:02:00	1_146637585_C_T	0.138322	0.01831	6.2456e-14	1.43392e-11	3.32369e-05	6.2456e-14
ENSG00000237188	1,2,3,4,5	01:02:00	1_146668894_T_C	0.269078	0.0241885	5.72157e-28	3.31612e-37	4.31134e-40	4.30391e-40
ENSG00000237188	1,2,3,4,5	02:02:00	1_146622448_G_T	0.357095	0.0639627	2.67333e-08	8.06348e-06	1.0748e-19	2.67333e-08
ENSG00000131778	1,2,3,4,5	01:06:00	1_146628742_T_G	-0.348512	0.0181557	1.01422e-75	2.87414e-32	7.508e-35	7.4983e-35
ENSG00000131778	1,2,3,4,5	02:06:00	1_146579255_C_A	0.206967	0.0180697	1.70149e-29	4.1666e-18	2.57239e-10	2.97701e-21
ENSG00000131778	1,2,3,4,5	03:06:00	1_146692373_C_T	0.427085	0.0327494	2.03371e-37	9.55087e-34	0.00934333	8.99066e-37
ENSG00000131778	1,2,3,4,5	04:06:00	1_146934557_T_C	-0.41283	0.0459621	5.8262e-19	3.57118e-14	6.36349e-12	2.5859e-17
ENSG00000131778	1,2,3,4,5	05:06:00	1_146875152_G_A	-0.302836	0.05438	2.89674e-08	0.000300858	2.36531e-21	4.04699e-07
ENSG00000131778	1,2,3,4,5	06:06:00	1_146953264_T_C	-0.122869	0.0249113	8.77568e-07	0.000192679	0.0583461	8.77568e-07
ENSG00000131781	1,2,3,4,5	01:02:00	1_146637603_A_T	0.220954	0.0177793	2.90137e-34	2.22992e-28	1.1481e-30	1.14696e-30
ENSG00000131781	1,2,3,4,5	02:02:00	1_146712866_A_T	0.382167	0.0485395	5.4959e-15	3.8022e-12	3.3478e-11	5.4959e-15
ENSG00000162836	1,2,3,4,5	01:03:00	1_147124310_T_G	0.712455	0.0198856	1.53431e-219	7.90289e-281	5.45642e-284	5.04332e-284
ENSG00000162836	1,2,3,4,5	02:03:00	1_147128728_T_C	-1.09222	0.0470866	4.27021e-106	3.52231e-132	4.39398e-37	2.27747e-135
ENSG00000162836	1,2,3,4,5	03:03:00	1_147118500_A_G	0.198614	0.0187043	1.08957e-25	1.54341e-22	1.31685e-198	1.08957e-25
ENSG00000234482	1,2,3,4	01:02:00	1_147324902_G_A	1.05301	0.0440713	9.93326e-109	1.08383e-99	3.32924e-102	3.27146e-102
ENSG00000234482	1,2,3,4	02:02:00	1_147231687_G_C	-0.112069	0.0217576	2.90263e-07	0.000245682	0.43419	2.90263e-07
ENSG00000215863	2,3	01:02:00	1_147822261_G_A	0.424846	0.0619527	1.71137e-11	7.61547e-08	3.05221e-10	3.04895e-10
ENSG00000215863	2,3	02:02:00	1_147784702_A_T	0.555279	0.111606	8.46678e-07	0.000551879	8.19428e-05	8.46678e-07
ENSG00000122497	1,2,3,4	01:02:00	1_147783826_A_T	-0.165179	0.0249282	4.63727e-11	2.36117e-07	9.80237e-10	9.80108e-10
ENSG00000122497	1,2,3,4	02:02:00	1_147188691_G_A	-0.117272	0.0235415	6.96511e-07	0.000157062	1.06387e-05	6.96511e-07
ENSG00000272993	1,3,4	01:04:00	1_149771869_G_A	-0.451921	0.0544601	2.64924e-16	5.43456e-16	3.68618e-19	3.68262e-19
ENSG00000272993	1,3,4	02:04:00	1_150482738_G_A	0.222619	0.0328919	1.97867e-11	4.25794e-08	2.03755e-14	3.98292e-11
ENSG00000272993	1,3,4	03:04:00	1_149889339_C_T	0.2959	0.0491516	2.27176e-09	3.87209e-07	1.22279e-11	3.10801e-10
ENSG00000272993	1,3,4	04:04:00	1_150105118_C_G	-0.464822	0.0823294	2.02139e-08	2.80451e-05	3.30964e-07	2.02139e-08
ENSG00000261716	1,3,4,5	01:04:00	1_149815536_T_C	-0.318866	0.0411449	1.56789e-14	9.90805e-26	8.74414e-29	8.73288e-29
ENSG00000261716	1,3,4,5	02:04:00	1_149889339_C_T	0.23282	0.0347141	2.69585e-11	1.91265e-10	1.95741e-16	1.60029e-13
ENSG00000261716	1,3,4,5	03:04:00	1_150454885_A_G	0.196004	0.0263514	1.60912e-13	2.54509e-08	5.83151e-08	2.42007e-11
ENSG00000261716	1,3,4,5	04:04:00	1_149998923_G_T	-0.229491	0.0368764	6.11318e-10	2.35853e-07	9.33872e-24	6.11318e-10
ENSG00000118292	1,2,3,4,5	01:03:00	1_150320183_G_A	-0.813804	0.0512933	1.30606e-53	1.50512e-43	7.34668e-47	7.32927e-47
ENSG00000118292	1,2,3,4,5	02:03:00	1_150252984_T_G	0.111762	0.013192	4.48726e-17	9.83854e-13	1.24845e-19	1.11858e-15
ENSG00000118292	1,2,3,4,5	03:03:00	1_151213031_C_G	0.253635	0.0435734	6.76046e-09	1.33617e-05	0.119033	6.76046e-09
ENSG00000187145	1,2,3,4	01:02:00	1_150355878_C_T	0.210406	0.0135971	1.43875e-50	2.41706e-62	2.7063e-64	2.68735e-64
ENSG00000187145	1,2,3,4	02:02:00	1_150265619_A_T	-0.104751	0.00806606	8.37468e-37	3.54253e-35	2.89023e-50	8.37468e-37
ENSG00000163125	1,2,3,4,5	01:02:00	1_150453242_A_G	0.157059	0.00987046	6.65189e-54	1.5208e-58	9.4233e-61	9.38557e-61
ENSG00000163125	1,2,3,4,5	02:02:00	1_150258838_C_G	0.071384	0.0082106	6.92727e-18	5.55521e-15	4.4248e-24	6.92727e-18
ENSG00000143374	1,2,3,4,5	01:02:00	1_150265704_T_C	0.18931	0.0149997	3.00693e-35	6.27107e-40	3.218e-43	3.21153e-43
ENSG00000143374	1,2,3,4,5	02:02:00	1_150480473_G_A	-0.30349	0.0400225	5.04416e-14	6.13576e-11	1.64384e-22	5.04416e-14
ENSG00000143369	1,2,3,4,5	01:02:00	1_150374175_A_C	0.239306	0.0211939	9.6466e-29	5.31426e-21	2.28621e-23	2.28492e-23
ENSG00000143369	1,2,3,4,5	02:02:00	1_150510660_C_T	-0.0975191	0.0140599	5.35634e-12	9.97159e-09	8.34373e-07	5.35634e-12
ENSG00000143382	1,2,3,4,5	01:03:00	1_150504062_C_T	-0.101837	0.014574	3.74649e-12	3.70414e-15	4.77896e-18	4.77741e-18
ENSG00000143382	1,2,3,4,5	02:03:00	1_150524878_G_A	-0.194869	0.0298452	8.27139e-11	9.67118e-05	7.21655e-10	1.10171e-07
ENSG00000143382	1,2,3,4,5	03:03:00	1_150249101_C_A	0.0646205	0.0125462	2.84048e-07	0.000318173	6.2378e-07	2.84048e-07
ENSG00000237781	1,2,3,4,5	01:02:00	1_150531380_T_C	0.274978	0.0227982	1.95673e-32	2.44037e-23	1.0257e-26	1.02494e-26
ENSG00000237781	1,2,3,4,5	02:02:00	1_150262270_C_G	0.133301	0.0268674	7.5621e-07	0.000466028	0.156108	7.5621e-07
ENSG00000163131	1,2,3,4,5	01:02:00	1_150737220_A_G	-0.348362	0.0158099	6.16456e-97	3.17985e-111	1.2438e-114	1.22637e-114
ENSG00000163131	1,2,3,4,5	02:02:00	1_150669414_T_G	0.0724546	0.00793937	1.62459e-19	3.38339e-17	4.65827e-37	1.62459e-19
ENSG00000143437	1,2,3,4,5	01:02:00	1_150847647_C_T	-0.233014	0.0099065	9.59583e-109	4.18909e-96	3.81322e-99	3.77291e-99
ENSG00000143437	1,2,3,4,5	02:02:00	1_150618632_A_C	-0.0719341	0.0104526	7.77481e-12	2.05422e-08	0.0254363	7.77481e-12
ENSG00000259357	1,2,3,4	01:02:00	1_150956128_G_A	0.214327	0.0209793	8.32271e-24	9.53348e-22	6.73092e-24	6.72468e-24
ENSG00000259357	1,2,3,4	02:02:00	1_150889877_T_C	0.109617	0.0201399	6.02646e-08	5.20543e-06	6.84658e-07	6.02646e-08
ENSG00000143458	1,2,3,4,5	01:02:00	1_151064515_C_T	0.342021	0.0272951	8.71294e-35	1.5931e-28	9.32031e-32	9.31037e-32
ENSG00000143458	1,2,3,4,5	02:02:00	1_151134961_G_C	0.163142	0.0219311	1.47409e-13	4.79714e-11	1.15424e-10	1.47409e-13
ENSG00000143434	1,2,3,4,5	01:03:00	1_151117010_G_A	0.553091	0.0251249	9.40874e-97	1.55439e-79	5.37416e-83	5.33411e-83
ENSG00000143434	1,2,3,4,5	02:03:00	1_151115997_A_C	0.152703	0.0180713	5.37742e-17	1.32846e-11	1.18541e-06	2.25703e-14
ENSG00000143434	1,2,3,4,5	03:03:00	1_150631936_C_A	0.232017	0.0368169	3.5761e-10	7.31948e-07	0.000399344	3.5761e-10
ENSG00000163155	1,2,3,4,5	01:02:00	1_151056041_A_G	-0.320271	0.0417504	2.59539e-14	4.23949e-17	4.64671e-20	4.64483e-20
ENSG00000163155	1,2,3,4,5	02:02:00	1_150973514_G_A	-0.158756	0.0256726	7.49882e-10	7.48371e-07	7.09765e-16	7.49882e-10
ENSG00000143398	1,2,3,4,5	01:02:00	1_151227371_A_G	0.0693602	0.0109305	2.70812e-10	6.05972e-09	9.22759e-12	9.22642e-12
ENSG00000143398	1,2,3,4,5	02:02:00	1_151285823_G_A	0.1789	0.0301549	3.47826e-09	7.86253e-06	2.18334e-10	3.47826e-09
ENSG00000159352	1,2,3,4,5	01:02:00	1_151233080_T_C	0.0649154	0.00768408	5.46072e-17	4.5816e-21	8.28983e-24	8.28499e-24
ENSG00000159352	1,2,3,4,5	02:02:00	1_151230430_G_A	0.0445127	0.00907024	9.93389e-07	0.00117733	1.70237e-13	9.93389e-07
ENSG00000143450	1,2,3,4,5	01:02:00	1_151782334_C_G	0.179369	0.0231241	1.35019e-14	1.81851e-06	7.52952e-10	7.52887e-10
ENSG00000143450	1,2,3,4,5	02:02:00	1_151729489_T_A	-0.120007	0.0194327	7.8983e-10	4.17248e-07	1.07182e-05	7.8983e-10
ENSG00000143436	1,2,3,4,5	01:02:00	1_151647898_C_T	-0.0823195	0.0127559	1.35468e-10	6.25294e-13	1.30767e-15	1.30736e-15
ENSG00000143436	1,2,3,4,5	02:02:00	1_151735576_T_C	-0.0834381	0.0149168	2.51571e-08	1.61893e-05	1.1311e-13	2.51571e-08
ENSG00000203288	1,2,3,4,5	01:02:00	1_151763246_G_A	0.475327	0.0280145	1.339e-60	3.27369e-76	3.72305e-79	3.69779e-79
ENSG00000203288	1,2,3,4,5	02:02:00	1_151782334_C_G	0.166193	0.0267921	6.65429e-10	1.60741e-06	1.12793e-24	6.65429e-10
ENSG00000182134	1,2,3,4,5	01:04:00	1_151750433_T_C	0.404872	0.022442	1.01591e-67	1.44947e-96	8.32115e-100	8.23206e-100
ENSG00000182134	1,2,3,4,5	02:04:00	1_151737349_T_A	-0.238276	0.0223216	6.17794e-26	1.22092e-19	0.285076	2.81205e-22
ENSG00000182134	1,2,3,4,5	03:04:00	1_151782334_C_G	0.193851	0.0247456	7.48381e-15	2.04032e-15	3.66707e-71	6.60298e-19
ENSG00000182134	1,2,3,4,5	04:04:00	1_151341570_C_T	-0.231188	0.0466688	7.86389e-07	0.00174357	0.0149671	7.86389e-07
ENSG00000213171	1,2,3,4,5	01:02:00	1_151777927_C_T	0.759922	0.0614217	5.52338e-34	4.48052e-25	1.41033e-28	1.40912e-28
ENSG00000213171	1,2,3,4,5	02:02:00	1_151783688_A_C	-0.170013	0.0276699	9.58511e-10	8.73887e-07	0.000185319	9.58511e-10
ENSG00000143365	1,2,3,4,5	01:02:00	1_151802639_C_T	-0.144283	0.0241507	2.70899e-09	0.000296811	3.38529e-07	3.38515e-07
ENSG00000143365	1,2,3,4,5	02:02:00	1_151784994_C_T	-0.0937859	0.0190649	9.36253e-07	0.00163157	0.000768302	9.36253e-07
ENSG00000159445	1,2,3,4,5	01:03:00	1_151862661_G_A	0.815409	0.0301997	5.63925e-138	1.10607e-196	8.97415e-200	8.6138e-200
ENSG00000159445	1,2,3,4,5	02:03:00	1_151879761_G_A	0.232974	0.0320059	4.73601e-13	6.23125e-11	7.03211e-79	7.16103e-14
ENSG00000159445	1,2,3,4,5	03:03:00	1_152025632_C_T	-0.300695	0.0485331	6.97109e-10	7.39134e-07	0.210515	6.97109e-10
ENSG00000197747	1,2,3,4,5	01:02:00	1_151932186_G_C	-0.201442	0.0130316	3.98986e-51	6.73731e-50	3.61935e-53	3.60827e-53
ENSG00000197747	1,2,3,4,5	02:02:00	1_151939856_A_G	-0.0524637	0.00920196	1.35698e-08	2.78173e-06	1.59494e-10	1.35698e-08
ENSG00000237975	1,2,3,4,5	01:04:00	1_152165878_C_T	-0.966516	0.0185814	7.01676e-379	2.81991e-341	2.451081e-344	2.19236e-344
ENSG00000237975	1,2,3,4,5	02:04:00	1_152161735_C_T	0.322931	0.019119	4.379e-60	4.56943e-43	0.482231	1.71397e-46
ENSG00000237975	1,2,3,4,5	03:04:00	1_152301576_G_A	0.171231	0.018417	3.51277e-20	5.41943e-12	6.32966e-11	2.99849e-15
ENSG00000237975	1,2,3,4,5	04:04:00	1_152214406_G_T	-0.225022	0.0414533	6.35086e-08	0.000134787	7.23145e-13	6.35086e-08
ENSG00000197915	1,2,3,4,5	01:04:00	1_152193286_G_T	0.895703	0.0240157	1.19415e-233	1.79535e-155	1.35844e-158	1.323e-158
ENSG00000197915	1,2,3,4,5	02:04:00	1_152228720_G_A	-0.588252	0.0362137	5.85127e-56	1.62096e-61	3.85374e-08	8.70455e-65
ENSG00000197915	1,2,3,4,5	03:04:00	1_152384833_T_C	0.221648	0.0317488	3.91686e-12	1.32078e-19	0.147371	2.23485e-22
ENSG00000197915	1,2,3,4,5	04:04:00	1_152312597_G_A	-0.160631	0.0252323	2.37806e-10	8.06211e-07	2.62353e-19	2.37806e-10
ENSG00000143631	1,2,3,4,5	01:03:00	1_152177539_G_A	-0.715587	0.0228995	3.38399e-176	9.23038e-157	8.89957e-160	8.66408e-160
ENSG00000143631	1,2,3,4,5	02:03:00	1_152259156_G_A	0.209818	0.0276122	4.48538e-14	2.19856e-18	0.00200448	1.87219e-21
ENSG00000143631	1,2,3,4,5	03:03:00	1_151901284_G_A	0.129053	0.0251991	3.31213e-07	0.000331431	9.0917e-06	3.31213e-07
ENSG00000163221	1,2,3,4,5	01:02:00	1_153353169_G_A	0.218999	0.0272319	1.46402e-15	8.45094e-15	4.69928e-17	4.69793e-17
ENSG00000163221	1,2,3,4,5	02:02:00	1_153337943_G_A	-0.109635	0.017803	8.79496e-10	2.42033e-06	2.91163e-11	8.79496e-10
ENSG00000197956	1,2,3,4,5	01:02:00	1_153528079_T_C	0.110721	0.0127006	5.66347e-18	2.37915e-16	6.6616e-20	6.65893e-20
ENSG00000197956	1,2,3,4,5	02:02:00	1_153479481_C_G	0.104124	0.0139565	1.25506e-13	8.12513e-11	2.10591e-15	1.25506e-13
ENSG00000189171	1,2,3,4,5	01:02:00	1_153612425_T_G	-0.442606	0.0189757	3.69909e-107	2.02487e-147	2.07903e-150	2.02996e-150
ENSG00000189171	1,2,3,4,5	02:02:00	1_153600124_T_C	0.163963	0.0192799	3.42122e-17	1.23301e-13	4.12478e-60	3.42122e-17
ENSG00000271853	1,2,3,4	01:02:00	1_153617132_C_A	-0.359966	0.0196573	2.17471e-68	1.09829e-68	6.51252e-71	6.45717e-71
ENSG00000271853	1,2,3,4	02:02:00	1_153600124_T_C	0.188914	0.0199305	8.52349e-21	3.07187e-17	9.10305e-25	8.52349e-21
ENSG00000169418	1,2,3,4,5	01:02:00	1_153623136_G_C	-0.101179	0.011886	3.19683e-17	1.5616e-23	2.61459e-26	2.61271e-26
ENSG00000169418	1,2,3,4,5	02:02:00	1_153636401_A_G	0.163481	0.0221296	2.15063e-13	4.926e-10	1.01353e-22	2.15063e-13
ENSG00000143614	1,2,3,4,5	01:02:00	1_153774683_A_T	0.100286	0.013796	5.08298e-13	3.84361e-18	2.46736e-21	2.46622e-21
ENSG00000143614	1,2,3,4,5	02:02:00	1_153863426_G_T	0.070657	0.0124855	1.73066e-08	9.56515e-06	8.1795e-17	1.73066e-08
ENSG00000143603	1,2,3,4,5	01:02:00	1_154789036_C_T	-0.16414	0.019645	1.17235e-16	7.34385e-16	2.87555e-19	2.87447e-19
ENSG00000143603	1,2,3,4,5	02:02:00	1_154839799_A_G	-0.14848	0.019472	3.66879e-14	2.58812e-11	9.32245e-17	3.66879e-14
ENSG00000160685	1,2,3,4,5	01:02:00	1_154980351_C_T	0.111825	0.0119198	1.63384e-20	1.43604e-30	5.86195e-34	5.85477e-34
ENSG00000160685	1,2,3,4,5	02:02:00	1_154994978_G_T	-0.0892012	0.0131801	1.69143e-11	1.83044e-08	2.56658e-25	1.69143e-11
ENSG00000163354	1,2,3,4,5	01:02:00	1_155001929_T_C	-0.183498	0.0173649	1.83022e-25	7.57685e-62	3.89856e-65	3.88061e-65
ENSG00000163354	1,2,3,4,5	02:02:00	1_155023634_G_A	-0.168984	0.0198668	3.3788e-17	5.40673e-14	4.06405e-55	3.3788e-17
ENSG00000232093	1,2,3,4,5	01:03:00	1_155020836_C_T	-0.340212	0.023573	4.44255e-45	5.76011e-70	3.2941e-73	3.27496e-73
ENSG00000232093	1,2,3,4,5	02:03:00	1_154994978_G_T	-0.174459	0.0231817	7.74806e-14	3.11464e-11	0.423364	2.59259e-14
ENSG00000232093	1,2,3,4,5	03:03:00	1_155023634_G_A	-0.185236	0.0253592	3.94012e-13	7.85964e-10	1.83136e-52	3.94012e-13
ENSG00000143537	1,2,3,4,5	01:02:00	1_155034632_C_G	-0.258552	0.0140065	1.30037e-70	9.05638e-62	3.52743e-65	3.51117e-65
ENSG00000143537	1,2,3,4,5	02:02:00	1_155017385_T_A	-0.0592419	0.0109443	6.90674e-08	8.1386e-05	0.803688	6.90674e-08
ENSG00000185499	1,2,3,4,5	01:02:00	1_155123837_G_C	-0.246723	0.013735	3.25623e-67	3.49623e-47	1.3235e-50	1.31983e-50
ENSG00000185499	1,2,3,4,5	02:02:00	1_155137395_G_T	-0.31484	0.027434	1.30798e-29	3.4622e-26	3.15491e-14	1.30798e-29
ENSG00000231064	1,2,3,4,5	01:02:00	1_155123837_G_C	-0.174247	0.0158571	2.38635e-27	1.58879e-30	6.03004e-34	6.02266e-34
ENSG00000231064	1,2,3,4,5	02:02:00	1_155153537_C_T	0.142665	0.0289638	9.06748e-07	0.000763897	2.47674e-13	9.06748e-07
ENSG00000169231	1,2,3,4,5	01:02:00	1_155123837_G_C	-0.215574	0.0121478	9.525e-66	1.39758e-74	5.28695e-78	5.2521e-78
ENSG00000169231	1,2,3,4,5	02:02:00	1_155167786_A_G	0.132695	0.0217972	1.3588e-09	1.21931e-06	2.22445e-21	1.3588e-09
ENSG00000160766	1,2,3,4,5	01:02:00	1_155181843_G_T	-0.534633	0.0171638	2.43215e-175	5.91055e-177	2.72727e-180	2.63675e-180
ENSG00000160766	1,2,3,4,5	02:02:00	1_154826289_A_G	0.389512	0.058687	4.06206e-11	1.08253e-07	7.81166e-16	4.06206e-11
ENSG00000203761	1,2,3,4,5	01:02:00	1_155735012_T_C	-0.398349	0.0327301	5.62937e-33	5.57127e-29	1.20027e-31	1.199e-31
ENSG00000203761	1,2,3,4,5	02:02:00	1_155753289_T_C	0.21318	0.0312224	1.12607e-11	1.71676e-08	1.14801e-09	1.12607e-11
ENSG00000196189	1,2,3,4,5	01:03:00	1_156147558_C_T	0.229835	0.0117033	6.23233e-79	5.83192e-76	3.0442e-79	3.02349e-79
ENSG00000196189	1,2,3,4,5	02:03:00	1_156107534_C_T	-0.191685	0.0149983	4.56606e-36	1.11253e-33	2.74964e-40	4.28557e-37
ENSG00000196189	1,2,3,4,5	03:03:00	1_156127368_T_C	-0.0940846	0.0123622	4.09993e-14	1.95628e-11	8.86306e-11	4.09993e-14
ENSG00000260238	1,2,3,4	01:02:00	1_156206121_G_A	-0.202664	0.0128326	1.83672e-52	4.92449e-45	1.83865e-48	1.83135e-48
ENSG00000260238	1,2,3,4	02:02:00	1_156210557_C_T	-0.116801	0.0169629	8.1223e-12	2.47662e-09	2.00991e-07	8.1223e-12
ENSG00000160781	1,2,3,4,5	01:02:00	1_156220056_T_C	-0.392226	0.0173773	3.81049e-101	3.40118e-78	1.86831e-81	1.85489e-81
ENSG00000160781	1,2,3,4,5	02:02:00	1_156208216_T_C	0.196836	0.017841	1.50021e-27	4.11537e-24	0.000157704	1.50021e-27
ENSG00000198715	1,2,3,4,5	01:02:00	1_156290153_C_T	-0.240883	0.0101326	8.67476e-111	1.97059e-102	6.33738e-105	6.26257e-105
ENSG00000198715	1,2,3,4,5	02:02:00	1_156232198_C_T	-0.0642966	0.0123408	2.07272e-07	6.30781e-05	0.790838	2.07272e-07
ENSG00000163468	1,2,3,4,5	01:02:00	1_156242806_A_G	-0.170599	0.0101784	2.89459e-59	5.88974e-75	1.72812e-77	1.71687e-77
ENSG00000163468	1,2,3,4,5	02:02:00	1_156295453_C_T	0.1169	0.0123623	8.25586e-21	2.65239e-18	6.79535e-39	8.25586e-21
ENSG00000163382	1,2,3,4,5	01:04:00	1_156594656_C_A	0.174254	0.00941761	6.86056e-71	1.49302e-69	6.82669e-73	6.78736e-73
ENSG00000163382	1,2,3,4,5	02:04:00	1_156385444_C_T	0.222834	0.0324708	8.88689e-12	4.11042e-45	5.46062e-40	1.18901e-48
ENSG00000163382	1,2,3,4,5	03:04:00	1_156675771_A_G	0.163271	0.0304214	8.89686e-08	2.39938e-05	1.14716e-27	2.57858e-08
ENSG00000163382	1,2,3,4,5	04:04:00	1_156579925_G_A	0.0733831	0.0138881	1.39687e-07	0.000477776	4.52189e-35	1.39687e-07
ENSG00000272068	1,2,3,4,5	01:02:00	1_156616814_C_G	-0.83456	0.067029	2.21537e-34	5.54655e-32	1.51542e-35	1.51338e-35
ENSG00000272068	1,2,3,4,5	02:02:00	1_157044080_A_C	0.354799	0.0702923	4.86378e-07	0.000578955	5.37856e-07	4.86378e-07
ENSG00000272405	1,2,3,4,5	01:02:00	1_156616814_C_G	-0.87194	0.0641854	2.4038e-40	2.69855e-38	7.37088e-42	7.357e-42
ENSG00000272405	1,2,3,4,5	02:02:00	1_156388054_G_A	0.296157	0.0593977	6.67098e-07	0.000618971	1.81412e-07	6.67098e-07
ENSG00000183853	1,2,3,4,5	01:02:00	1_157978649_G_A	-0.325739	0.0239424	1.86015e-40	1.03295e-46	5.95237e-50	5.93632e-50
ENSG00000183853	1,2,3,4,5	02:02:00	1_158061687_G_A	-0.0824866	0.0143411	1.01306e-08	1.84713e-05	2.28399e-18	1.01306e-08
ENSG00000158485	1,2,3,4,5	01:02:00	1_158382475_T_A	-0.17933	0.0251162	1.28185e-12	2.36848e-06	1.35408e-08	1.35399e-08
ENSG00000158485	1,2,3,4,5	02:02:00	1_158220575_C_T	-0.14788	0.0270971	5.4035e-08	0.000108017	0.000563828	5.4035e-08
ENSG00000163554	1,2,3,4,5	01:02:00	1_158624528_G_T	1.67253	0.0474392	3.84193e-214	2.56206e-192	5.37482e-196	5.16648e-196
ENSG00000163554	1,2,3,4,5	02:02:00	1_158624779_T_C	0.332867	0.0306941	1.06814e-26	5.29581e-23	2.40577e-09	1.06814e-26
ENSG00000163564	1,2,3,4,5	01:02:00	1_158909164_C_A	0.24205	0.016235	7.50199e-48	3.08595e-40	6.23754e-44	6.22458e-44
ENSG00000163564	1,2,3,4,5	02:02:00	1_158896727_G_C	-0.126228	0.0198135	2.30564e-10	3.80741e-07	6.90878e-06	2.30564e-10
ENSG00000163565	1,2,3,4,5	01:02:00	1_158977947_A_C	0.404119	0.0240936	2.42378e-59	1.9104e-56	1.01804e-59	1.01411e-59
ENSG00000163565	1,2,3,4,5	02:02:00	1_158624528_G_T	0.17092	0.0221593	1.88357e-14	9.25325e-11	4.69112e-15	1.88357e-14
ENSG00000188004	1,2,3,4,5	01:03:00	1_159824205_C_T	-0.377449	0.0198612	2.09162e-74	1.06265e-81	2.38283e-85	2.36407e-85
ENSG00000188004	1,2,3,4,5	02:03:00	1_159806249_C_G	0.309682	0.0238183	3.19454e-37	1.60194e-30	1.14695e-37	1.82771e-33
ENSG00000188004	1,2,3,4,5	03:03:00	1_159812380_G_A	0.151293	0.0296069	3.51326e-07	0.000389838	1.34373e-07	3.51326e-07
ENSG00000272668	1,2,3,4,5	01:03:00	1_159825916_C_T	1.06264	0.024636	3.36555e-291	4.42136e-530	1.245725e-533	9.8078e-534
ENSG00000272668	1,2,3,4,5	02:03:00	1_159843131_A_G	-0.162727	0.0171723	6.88839e-21	6.74247e-12	9.71623e-63	9.87335e-15
ENSG00000272668	1,2,3,4,5	03:03:00	1_159825061_G_C	0.1121	0.0202581	3.53205e-08	9.37637e-05	3.783e-184	3.53205e-08
ENSG00000018625	1,2,3,4,5	01:05:00	1_160083012_C_T	0.176445	0.0253718	4.72538e-12	4.06211e-14	1.13316e-17	1.13281e-17
ENSG00000018625	1,2,3,4,5	02:05:00	1_160147502_T_G	0.137635	0.0198995	6.13992e-12	8.5404e-11	6.52253e-14	4.78422e-14
ENSG00000018625	1,2,3,4,5	03:05:00	1_160104721_A_C	0.233415	0.0313374	1.37678e-13	9.76502e-06	1.42057e-11	3.84946e-09
ENSG00000018625	1,2,3,4,5	04:05:00	1_160009121_A_C	-0.111594	0.0199246	2.4164e-08	0.000290222	4.34875e-06	1.0419e-07
ENSG00000018625	1,2,3,4,5	05:05:00	1_160140572_G_T	0.210799	0.0261555	1.27958e-15	0.000359676	1.32551e-16	1.79233e-07
ENSG00000132681	1,2,3,4,5	01:03:00	1_160140774_A_G	0.325724	0.0381743	2.70726e-17	2.08634e-13	1.3072e-16	1.30685e-16
ENSG00000132681	1,2,3,4,5	02:03:00	1_160114343_A_G	-0.187947	0.0281586	3.1667e-11	5.53241e-08	7.1329e-13	1.50708e-11
ENSG00000132681	1,2,3,4,5	03:03:00	1_160148360_G_A	0.375746	0.0634693	3.75164e-09	1.02645e-05	6.52029e-07	3.75164e-09
ENSG00000143318	1,2,3,4,5	01:02:00	1_160148360_G_A	0.663138	0.0599567	1.12388e-27	3.48698e-21	1.16088e-24	1.16015e-24
ENSG00000143318	1,2,3,4,5	02:02:00	1_160140572_G_T	0.21435	0.0359497	2.90808e-09	4.90412e-06	2.18835e-06	2.90808e-09
ENSG00000162734	1,2,3,4,5	01:03:00	1_160133655_C_A	-0.194246	0.0145838	6.59642e-39	2.30216e-46	9.26981e-50	9.245e-50
ENSG00000162734	1,2,3,4,5	02:03:00	1_160207530_A_G	0.141953	0.0133368	8.44306e-26	1.74743e-22	2.05903e-24	4.01077e-25
ENSG00000162734	1,2,3,4,5	03:03:00	1_160078213_G_A	-0.080163	0.0139337	1.00508e-08	2.01836e-05	6.11068e-18	1.00508e-08
ENSG00000162738	1,2,3,4,5	01:02:00	1_160372109_G_T	-0.212515	0.0199153	6.37142e-26	1.54235e-35	3.61844e-39	3.6125e-39
ENSG00000162738	1,2,3,4,5	02:02:00	1_160402259_A_G	-0.143194	0.024021	2.93107e-09	3.07709e-06	1.45707e-22	2.93107e-09
ENSG00000158769	1,2,3,4,5	01:02:00	1_160984108_C_G	-0.418263	0.0159628	4.05401e-131	5.03401e-113	2.99496e-116	2.95182e-116
ENSG00000158769	1,2,3,4,5	02:02:00	1_160980948_C_A	0.223883	0.0296724	6.69551e-14	2.802e-10	0.551911	6.69551e-14
ENSG00000232879	1,2	01:02:00	1_161008535_C_G	0.609814	0.0650749	8.25536e-20	1.23588e-23	2.82705e-27	2.81052e-27
ENSG00000232879	1,2	02:02:00	1_160945843_C_A	-0.329113	0.0445018	3.77649e-13	1.40859e-10	2.51424e-20	3.77649e-13
ENSG00000270149	1,2,3,4	01:02:00	1_160984108_C_G	-0.449231	0.0162268	4.34864e-139	3.29819e-116	2.87448e-119	2.80743e-119
ENSG00000270149	1,2,3,4	02:02:00	1_160980948_C_A	0.281486	0.0305019	8.06822e-20	3.37995e-16	0.644477	8.06822e-20
ENSG00000215845	1,2,3,4,5	01:03:00	1_161008535_C_G	1.14095	0.0276942	4.78309e-272	4.94361e-366	1.274273e-369	1.12278e-369
ENSG00000215845	1,2,3,4,5	02:03:00	1_161010791_C_T	0.159701	0.0171479	3.04206e-20	1.35338e-10	1.61839e-30	1.10821e-13
ENSG00000215845	1,2,3,4,5	03:03:00	1_160984626_A_G	-0.139097	0.0224236	6.65258e-10	7.27407e-07	1.08528e-125	6.65258e-10
ENSG00000158773	1,2,3,4,5	01:02:00	1_161010791_C_T	0.137156	0.0090828	5.54099e-49	2.18454e-81	1.06406e-84	1.0558e-84
ENSG00000158773	1,2,3,4,5	02:02:00	1_161008535_C_G	-0.0883877	0.0129589	1.18228e-11	5.201e-08	7.88283e-47	1.18228e-11
ENSG00000158793	1,2,3,4,5	01:03:00	1_161094190_A_G	-0.245973	0.0255733	1.84968e-21	6.05606e-35	1.61993e-37	1.6175e-37
ENSG00000158793	1,2,3,4,5	02:03:00	1_161170789_C_T	0.39863	0.0371076	3.07275e-26	1.0655e-26	1.02436e-30	2.40359e-30
ENSG00000158793	1,2,3,4,5	03:03:00	1_161101890_A_C	-0.101425	0.0145287	3.92231e-12	1.59752e-09	1.93259e-33	3.92231e-12
ENSG00000143224	1,2,3,4,5	01:02:00	1_161139738_G_A	-0.152711	0.02065	2.0318e-13	2.43927e-18	1.61983e-21	1.61907e-21
ENSG00000143224	1,2,3,4,5	02:02:00	1_161136843_C_G	-0.0665175	0.0109703	1.57691e-09	7.78503e-07	6.71223e-18	1.57691e-09
ENSG00000158864	1,2,3,4,5	01:03:00	1_161186313_C_T	-0.0945966	0.0183997	2.98457e-07	1.37048e-68	3.091e-72	3.07351e-72
ENSG00000158864	1,2,3,4,5	02:03:00	1_161184097_A_G	0.198113	0.0197989	4.68576e-23	9.58167e-09	1.71829e-31	3.00383e-12
ENSG00000158864	1,2,3,4,5	03:03:00	1_161176137_A_G	-0.121018	0.0172979	3.53058e-12	3.66042e-09	7.16878e-20	3.53058e-12
ENSG00000158869	1,2,3,4,5	01:04:00	1_161186313_C_T	-0.0698681	0.0115136	1.53127e-09	8.55723e-91	1.91368e-94	1.89529e-94
ENSG00000158869	1,2,3,4,5	02:04:00	1_161185058_G_T	0.123104	0.00845241	7.8236e-46	2.88322e-40	1.41151e-88	1.30249e-43
ENSG00000158869	1,2,3,4,5	03:04:00	1_161188893_T_G	-0.120701	0.0166146	5.25573e-13	6.59927e-05	1.02175e-36	1.98761e-08
ENSG00000158869	1,2,3,4,5	04:04:00	1_161191731_G_A	-0.0773618	0.0122534	3.32438e-10	7.24135e-07	3.61264e-46	3.32438e-10
ENSG00000158882	1,2,3,4,5	01:03:00	1_161193683_G_A	-0.204455	0.0152216	1.63455e-39	1.36633e-29	5.74163e-33	5.73501e-33
ENSG00000158882	1,2,3,4,5	02:03:00	1_161372944_G_T	0.133268	0.0202248	5.576e-11	3.69735e-08	4.18075e-07	7.66615e-10
ENSG00000158882	1,2,3,4,5	03:03:00	1_161204538_C_T	0.0767519	0.0147094	1.98884e-07	0.000361836	0.000674318	1.98884e-07
ENSG00000143257	1,2,3,4,5	01:02:00	1_161193683_G_A	-0.0748623	0.0127318	4.76524e-09	1.0447e-05	4.34837e-09	4.34806e-09
ENSG00000143257	1,2,3,4,5	02:02:00	1_161280954_T_C	0.0911011	0.0183142	7.08054e-07	8.67575e-05	5.05073e-07	7.08054e-07
ENSG00000235477	1,2,3,4	01:02:00	1_161297501_G_A	-0.634794	0.0284339	8.55482e-97	1.7661e-83	1.66705e-85	1.64659e-85
ENSG00000235477	1,2,3,4	02:02:00	1_161346966_T_A	-0.404543	0.0314321	3.30618e-36	1.17448e-33	1.63712e-23	3.30618e-36
ENSG00000273075	1,2,3,4	01:03:00	1_161324665_C_A	-0.476656	0.0468624	1.28802e-23	1.28767e-15	4.48881e-18	4.48651e-18
ENSG00000273075	1,2,3,4	02:03:00	1_161286883_A_C	-0.292273	0.0484552	1.99422e-09	6.43158e-06	8.46766e-07	2.27059e-08
ENSG00000273075	1,2,3,4	03:03:00	1_160825706_T_C	0.133786	0.0260289	3.0736e-07	0.000289424	0.00593147	3.0736e-07
ENSG00000143226	1,2,3,4,5	01:03:00	1_161485259_G_T	-0.136179	0.0163422	1.40942e-16	5.08161e-13	2.06191e-16	2.06136e-16
ENSG00000143226	1,2,3,4,5	02:03:00	1_161470274_T_C	-0.163374	0.0314356	2.22123e-07	3.27253e-05	1.6751e-06	3.85037e-08
ENSG00000143226	1,2,3,4,5	03:03:00	1_161658780_C_T	0.0659755	0.0129551	3.8483e-07	0.000417565	2.33124e-09	3.8483e-07
ENSG00000273112	1,2,3,4	01:04:00	1_161563554_A_G	-0.506287	0.0265652	2.2382e-73	4.12964e-73	8.83612e-77	8.74827e-77
ENSG00000273112	1,2,3,4	02:04:00	1_161372863_C_T	-0.385396	0.0448012	1.78043e-17	5.0099e-11	1.69453e-09	4.98006e-14
ENSG00000273112	1,2,3,4	03:04:00	1_161596704_T_A	-0.112831	0.0180486	5.15837e-10	6.74646e-10	2.85454e-22	1.2081e-12
ENSG00000273112	1,2,3,4	04:04:00	1_161596283_G_A	-0.286459	0.0489245	5.73522e-09	1.7996e-05	6.2514e-09	5.73522e-09
ENSG00000072694	1,2,3,4,5	01:03:00	1_161575844_C_G	0.12194	0.0136478	8.74788e-19	1.42207e-14	1.86348e-17	1.86292e-17
ENSG00000072694	1,2,3,4,5	02:03:00	1_161688764_G_C	-0.314256	0.028688	3.42982e-27	1.30777e-19	2.26119e-17	3.74856e-23
ENSG00000072694	1,2,3,4,5	03:03:00	1_161658490_C_T	-0.116242	0.0155447	1.10503e-13	1.7937e-10	5.89072e-13	1.10503e-13
ENSG00000244682	1,2,3,4,5	01:06:00	1_161563554_A_G	-0.603595	0.027969	2.40196e-93	1.7564e-139	3.85433e-143	3.77154e-143
ENSG00000244682	1,2,3,4,5	02:06:00	1_161372372_G_A	-0.695224	0.0442518	1.22805e-52	1.64776e-39	5.79382e-26	1.51543e-42
ENSG00000244682	1,2,3,4,5	03:06:00	1_161599654_G_T	0.727867	0.0507798	1.6763e-44	7.02736e-31	5.60898e-29	1.52881e-34
ENSG00000244682	1,2,3,4,5	04:06:00	1_161617341_C_T	0.121212	0.0175306	6.23765e-12	2.7641e-18	7.96583e-23	7.25339e-22
ENSG00000244682	1,2,3,4,5	05:06:00	1_161711121_T_A	-0.377923	0.0546938	6.43494e-12	2.406e-07	2.27771e-05	5.76173e-11
ENSG00000244682	1,2,3,4,5	06:06:00	1_161508763_T_C	-0.138751	0.0211258	6.43471e-11	1.64326e-07	7.71748e-60	6.43471e-11
ENSG00000225217	1,2,3,4,5	01:08:00	1_161563554_A_G	-0.470942	0.0337604	2.48726e-42	8.96046e-140	1.98395e-143	1.94117e-143
ENSG00000225217	1,2,3,4,5	02:08:00	1_161599654_G_T	0.893744	0.0546217	1.12471e-56	6.87913e-38	3.33677e-34	1.86173e-41
ENSG00000225217	1,2,3,4,5	03:08:00	1_161508763_T_C	-0.334643	0.0217495	1.17857e-50	1.9393e-18	2.18934e-79	9.16618e-22
ENSG00000225217	1,2,3,4,5	04:08:00	1_161372372_G_A	-0.600278	0.0480186	1.28092e-34	5.24052e-14	1.13612e-23	8.6325e-17
ENSG00000225217	1,2,3,4,5	05:08:00	1_161711121_T_A	-0.550598	0.0575621	3.06297e-21	1.35245e-11	2.73153e-05	2.97194e-15
ENSG00000225217	1,2,3,4,5	06:08:00	1_161494127_G_C	-0.173834	0.0286819	1.60653e-09	1.47103e-08	0.0496887	3.31484e-12
ENSG00000225217	1,2,3,4,5	07:08:00	1_161651064_T_C	-0.22953	0.0312226	2.81365e-13	0.000125717	3.9156e-21	3.19091e-07
ENSG00000225217	1,2,3,4,5	08:08:00	1_161668723_A_C	-0.142094	0.0279074	3.87269e-07	0.00122551	2.77667e-05	3.87269e-07
ENSG00000162746	1,2,3,4,5	01:03:00	1_161691922_T_C	0.392149	0.0294615	7.34918e-39	6.36509e-52	1.39056e-55	1.3859e-55
ENSG00000162746	1,2,3,4,5	02:03:00	1_161704111_G_A	0.230291	0.0282699	6.39385e-16	5.08097e-14	1.58728e-30	1.91741e-17
ENSG00000162746	1,2,3,4,5	03:03:00	1_161264031_C_T	0.201597	0.0345504	6.22546e-09	8.36185e-06	1.45663e-16	6.22546e-09
ENSG00000118217	1,2,3,4,5	01:02:00	1_161912723_G_A	0.205204	0.0207901	1.72037e-22	6.73674e-46	3.1712e-49	3.1629e-49
ENSG00000118217	1,2,3,4,5	02:02:00	1_161930908_G_A	-0.0827836	0.0151059	4.76021e-08	3.33169e-05	2.89118e-35	4.76021e-08
ENSG00000198929	1,2,3,4,5	01:05:00	1_162148796_G_A	0.631845	0.0205232	8.51654e-172	1.76011e-138	2.92629e-141	2.865e-141
ENSG00000198929	1,2,3,4,5	02:05:00	1_162183903_T_C	-0.361297	0.0303789	1.33044e-31	5.63059e-20	0.151174	5.29155e-23
ENSG00000198929	1,2,3,4,5	03:05:00	1_162040305_C_A	-0.11849	0.0192066	8.22484e-10	5.07439e-11	5.97542e-07	3.13305e-14
ENSG00000198929	1,2,3,4,5	04:05:00	1_162102117_T_C	-0.187724	0.0274007	9.62258e-12	1.02611e-07	0.115175	4.89737e-11
ENSG00000198929	1,2,3,4,5	05:05:00	1_162338496_G_A	-0.106961	0.0162029	5.15639e-11	1.2189e-07	3.2767e-07	5.15639e-11
ENSG00000254706	1,2,3,4	01:03:00	1_162148796_G_A	0.534831	0.0224864	7.42332e-108	5.10704e-86	8.20515e-89	8.09669e-89
ENSG00000254706	1,2,3,4	02:03:00	1_162182558_C_G	0.356343	0.0380171	2.21716e-20	4.27738e-16	0.519766	1.32155e-18
ENSG00000254706	1,2,3,4	03:03:00	1_162250009_G_A	-0.189814	0.036356	2.00395e-07	0.000376717	0.00214594	2.00395e-07
ENSG00000239887	1,2,3,4,5	01:06:00	1_162155994_G_A	0.644661	0.0386742	1.21646e-58	1.37713e-175	1.97178e-178	1.90759e-178
ENSG00000239887	1,2,3,4,5	02:06:00	1_162150870_G_A	-0.247463	0.0342324	6.81502e-13	1.96915e-28	4.3283e-09	9.50182e-32
ENSG00000239887	1,2,3,4,5	03:06:00	1_162116987_T_C	0.169927	0.0215014	4.37977e-15	1.50448e-11	3.49445e-24	1.04672e-14
ENSG00000239887	1,2,3,4,5	04:06:00	1_162250009_G_A	-0.199889	0.0305401	7.47019e-11	8.85214e-08	0.000137163	3.33698e-11
ENSG00000239887	1,2,3,4,5	05:06:00	1_162334100_T_C	-0.107004	0.0193036	3.34837e-08	3.04968e-06	0.00232097	4.77435e-09
ENSG00000239887	1,2,3,4,5	06:06:00	1_162161339_C_G	0.175672	0.0318204	3.79878e-08	0.000130891	4.26854e-160	3.79878e-08
ENSG00000132196	1,2,3,4,5	01:02:00	1_162770647_A_G	0.18542	0.0196285	9.0208e-21	2.62692e-14	1.22903e-17	1.22865e-17
ENSG00000132196	1,2,3,4,5	02:02:00	1_162742202_T_G	0.392423	0.0623752	3.82199e-10	1.83135e-06	3.10767e-07	3.82199e-10
ENSG00000143248	1,2,3,4,5	01:03:00	1_163227581_A_G	0.110965	0.0125773	2.31177e-18	3.92334e-25	3.39081e-28	3.38799e-28
ENSG00000143248	1,2,3,4,5	02:03:00	1_163171640_T_G	0.140086	0.0190054	2.42983e-13	5.14351e-10	5.02827e-19	3.84372e-13
ENSG00000143248	1,2,3,4,5	03:03:00	1_163103673_A_C	-0.131238	0.0236307	3.15366e-08	1.56408e-05	3.23709e-12	3.15366e-08
ENSG00000232995	1,2,3,4,5	01:03:00	1_163237332_G_A	-0.634014	0.029126	7.53541e-95	8.08809e-92	2.01567e-94	1.99631e-94
ENSG00000232995	1,2,3,4,5	02:03:00	1_163202273_T_C	0.347524	0.0430138	1.08969e-15	7.04179e-17	1.07313e-26	3.2959e-19
ENSG00000232995	1,2,3,4,5	03:03:00	1_163255608_G_A	-0.215745	0.0350384	8.84548e-10	2.38039e-07	0.00507672	8.84548e-10
ENSG00000185630	1,2,3,4,5	01:02:00	1_164529666_G_A	-0.377959	0.0111107	2.73713e-202	1.8966e-227	4.22169e-231	4.00043e-231
ENSG00000185630	1,2,3,4,5	02:02:00	1_164587689_C_T	0.0764211	0.011519	4.13737e-11	3.90382e-08	2.09472e-37	4.13737e-11
ENSG00000269887	1,2,3,4,5	01:04:00	1_164616760_A_G	0.323032	0.0458169	2.41528e-12	3.23054e-08	1.66855e-11	1.66835e-11
ENSG00000269887	1,2,3,4,5	02:04:00	1_164640854_T_C	0.290184	0.0469601	7.71949e-10	1.15512e-08	5.03768e-11	9.07853e-12
ENSG00000269887	1,2,3,4,5	03:04:00	1_164529120_G_A	-0.189127	0.0285857	4.67313e-11	3.47104e-06	1.5436e-09	8.12696e-10
ENSG00000269887	1,2,3,4,5	04:04:00	1_164647693_T_C	0.228669	0.0427554	9.8517e-08	0.00013667	9.75326e-09	9.8517e-08
ENSG00000162761	1,2,3,4,5	01:03:00	1_165317732_C_T	-0.302201	0.0229924	5.708e-38	1.73003e-48	5.33619e-52	5.32057e-52
ENSG00000162761	1,2,3,4,5	02:03:00	1_165336555_A_G	-0.573892	0.0724598	3.82092e-15	4.79958e-07	0.0124534	3.05764e-10
ENSG00000162761	1,2,3,4,5	03:03:00	1_165321608_A_G	-0.215964	0.0384801	2.26167e-08	4.01349e-05	1.17153e-18	2.26167e-08
ENSG00000143198	1,2,3,4,5	01:02:00	1_165648886_G_A	-0.0839677	0.0104726	1.77259e-15	3.03988e-08	6.67523e-11	6.67451e-11
ENSG00000143198	1,2,3,4,5	02:02:00	1_165611981_T_C	0.0788731	0.0124081	2.52486e-10	3.45995e-07	9.59157e-06	2.52486e-10
ENSG00000143149	1,2,3,4,5	01:04:00	1_165628921_G_A	0.174372	0.0149226	1.33864e-30	6.92901e-22	2.96133e-25	2.95937e-25
ENSG00000143149	1,2,3,4,5	02:04:00	1_165654869_T_C	-0.189921	0.0242461	7.5254e-15	1.83051e-12	0.00407863	1.23384e-15
ENSG00000143149	1,2,3,4,5	03:04:00	1_165674834_G_T	0.157868	0.0284608	3.27829e-08	2.10229e-07	2.0388e-07	7.72855e-11
ENSG00000143149	1,2,3,4,5	04:04:00	1_165667781_T_G	-0.0626731	0.012118	2.53903e-07	0.000154502	1.31196e-19	2.53903e-07
ENSG00000267884	1,2,3,4	01:02:00	1_166169203_A_G	-0.232035	0.0319726	6.02945e-13	4.19079e-20	7.12715e-23	7.12113e-23
ENSG00000267884	1,2,3,4	02:02:00	1_166014715_A_C	0.173375	0.0260963	4.13121e-11	2.05025e-07	8.38433e-21	4.13121e-11
ENSG00000188859	1,2,3,4,5	01:02:00	1_166049540_T_C	-0.163728	0.020645	3.51665e-15	3.80512e-19	8.09191e-23	8.08759e-23
ENSG00000188859	1,2,3,4,5	02:02:00	1_166242702_T_A	0.146859	0.0254317	8.8642e-09	2.95767e-06	1.63695e-16	8.8642e-09
ENSG00000143162	1,2,3,4,5	01:04:00	1_167514533_C_T	-0.392025	0.0165271	2.66889e-110	3.29344e-128	3.09351e-131	3.03723e-131
ENSG00000143162	1,2,3,4,5	02:04:00	1_167517829_T_C	-0.447925	0.0281615	7.5244e-54	9.1492e-38	2.31092e-21	2.10782e-41
ENSG00000143162	1,2,3,4,5	03:04:00	1_167531985_G_C	-0.192938	0.0165746	2.18679e-30	2.03886e-21	2.37517e-61	1.71632e-24
ENSG00000143162	1,2,3,4,5	04:04:00	1_167521747_T_C	-0.109319	0.0150817	5.91352e-13	1.07757e-09	1.22498e-08	5.91352e-13
ENSG00000198771	1,2,3,4,5	01:03:00	1_167541582_G_A	0.12508	0.0131764	5.91136e-21	3.19734e-49	1.34954e-52	1.3455e-52
ENSG00000198771	1,2,3,4,5	02:03:00	1_167609027_G_A	0.0886752	0.0139869	2.80948e-10	4.04139e-06	3.24131e-26	3.29209e-09
ENSG00000198771	1,2,3,4,5	03:03:00	1_167584973_A_G	0.0883961	0.0177848	7.2283e-07	0.000512442	4.77341e-25	7.2283e-07
ENSG00000241666	1,2,3,4,5	01:02:00	1_167603963_G_A	0.282152	0.0230671	2.79435e-33	1.11696e-32	2.43882e-36	2.43538e-36
ENSG00000241666	1,2,3,4,5	02:02:00	1_167567796_T_C	0.27255	0.039736	9.09622e-12	1.59857e-08	8.20505e-15	9.09622e-12
ENSG00000197965	1,2,3,4,5	01:06:00	1_167792356_G_A	-0.403803	0.0481492	9.12551e-17	7.1617e-22	1.5668e-25	1.56574e-25
ENSG00000197965	1,2,3,4,5	02:06:00	1_167760731_T_C	0.524552	0.0349655	2.24026e-48	1.39791e-17	9.8133e-17	5.16541e-21
ENSG00000197965	1,2,3,4,5	03:06:00	1_167706521_G_A	-0.262257	0.024139	8.83174e-27	1.76919e-15	4.12751e-18	1.23723e-18
ENSG00000197965	1,2,3,4,5	04:06:00	1_167760807_A_G	-0.356088	0.0317834	2.50511e-28	2.93632e-11	0.00507912	9.01143e-15
ENSG00000197965	1,2,3,4,5	05:06:00	1_167709064_C_A	-0.19856	0.026316	6.71826e-14	6.40413e-09	0.00185812	3.64352e-12
ENSG00000197965	1,2,3,4,5	06:06:00	1_167713845_C_T	0.14033	0.0221694	2.99787e-10	1.23907e-06	7.89195e-05	2.99787e-10
ENSG00000143164	1,2,3,4,5	01:03:00	1_167991082_G_A	0.169061	0.0135698	2.03397e-34	4.77494e-30	1.06345e-33	1.06217e-33
ENSG00000143164	1,2,3,4,5	02:03:00	1_168064837_G_A	-0.305591	0.0512655	2.93671e-09	5.03541e-06	7.67572e-13	4.37705e-09
ENSG00000143164	1,2,3,4,5	03:03:00	1_167952022_T_C	-0.149479	0.0267689	2.65602e-08	2.27941e-05	0.00336796	2.65602e-08
ENSG00000143155	1,2,3,4,5	01:02:00	1_168166616_C_T	-0.354858	0.0161356	1.3134e-96	2.73611e-82	1.18675e-85	1.17734e-85
ENSG00000143155	1,2,3,4,5	02:02:00	1_168136310_A_C	0.190766	0.0256274	1.42072e-13	1.13527e-10	0.00541794	1.42072e-13
ENSG00000143178	1,2,3,4,5	01:03:00	1_168257786_A_G	0.336847	0.0511581	5.75989e-11	7.36376e-11	2.66354e-14	2.66302e-14
ENSG00000143178	1,2,3,4,5	02:03:00	1_168191898_T_A	-0.116473	0.0195766	3.14433e-09	8.80397e-05	1.02872e-11	2.60003e-07
ENSG00000143178	1,2,3,4,5	03:03:00	1_168153370_A_G	-0.127578	0.0223621	1.32852e-08	7.80069e-06	1.47658e-05	1.32852e-08
ENSG00000143185	1,2,3,5	01:02:00	1_168517508_C_T	-0.475171	0.0308321	1.16908e-49	2.35789e-54	6.75829e-58	6.7057e-58
ENSG00000143185	1,2,3,5	02:02:00	1_168506033_T_C	0.187402	0.0350397	1.03426e-07	0.000105435	1.37919e-15	1.03426e-07
ENSG00000143184	1,2,3,4,5	01:02:00	1_168517508_C_T	0.368937	0.0307825	4.63558e-32	1.33043e-24	5.94378e-28	5.93892e-28
ENSG00000143184	1,2,3,4,5	02:02:00	1_168346145_C_T	-0.218807	0.044473	9.33008e-07	0.00231173	0.0354518	9.33008e-07
ENSG00000143196	1,2,3,4,5	01:03:00	1_168697761_A_C	0.248266	0.0174657	7.71409e-44	1.76255e-33	3.43483e-37	3.42975e-37
ENSG00000143196	1,2,3,4,5	02:03:00	1_168692549_C_T	-0.115662	0.0176604	7.25861e-11	1.16081e-06	0.0115961	1.51249e-09
ENSG00000143196	1,2,3,4,5	03:03:00	1_168731552_C_T	0.107287	0.0211092	4.05762e-07	0.000425776	0.121849	4.05762e-07
ENSG00000143153	1,2,3,4,5	01:03:00	1_169088679_C_T	0.254168	0.0241672	3.04479e-25	9.42639e-22	2.67571e-25	2.67393e-25
ENSG00000143153	1,2,3,4,5	02:03:00	1_169067843_A_G	0.0969495	0.0157592	9.14782e-10	0.000354193	8.49152e-06	4.98902e-07
ENSG00000143153	1,2,3,4,5	03:03:00	1_169001713_A_G	0.107185	0.0217728	9.19509e-07	0.000637014	7.10701e-05	9.19509e-07
ENSG00000143156	1,2,3,4,5	01:03:00	1_169303752_A_G	0.343445	0.0210109	1.30642e-56	1.26102e-173	1.0948e-176	1.0598e-176
ENSG00000143156	1,2,3,4,5	02:03:00	1_169137277_G_A	0.274748	0.0202398	2.7515e-40	2.23728e-37	3.00144e-170	2.38095e-40
ENSG00000143156	1,2,3,4,5	03:03:00	1_169098734_C_T	-0.17406	0.0249712	4.22141e-12	1.36268e-09	0.065877	4.22141e-12
ENSG00000198734	1,2,3,4,5	01:02:00	1_169537678_A_G	-0.166269	0.0173021	1.99826e-21	1.23261e-16	7.52748e-20	7.52449e-20
ENSG00000198734	1,2,3,4,5	02:02:00	1_169512651_G_A	0.126447	0.0200537	3.49532e-10	9.37088e-08	1.37935e-08	3.49532e-10
ENSG00000174175	1,2,3,4,5	01:02:00	1_169642187_G_A	0.152521	0.0198533	2.38093e-14	9.37657e-11	9.58763e-14	9.58591e-14
ENSG00000174175	1,2,3,4,5	02:02:00	1_169525171_G_T	-0.185114	0.0307611	2.08178e-09	3.50391e-06	3.6566e-09	2.08178e-09
ENSG00000188404	1,2,3,4,5	01:02:00	1_169660781_A_G	-0.100185	0.0142709	2.98071e-12	1.03293e-07	9.21774e-11	9.21678e-11
ENSG00000188404	1,2,3,4,5	02:02:00	1_169571076_T_C	-0.065279	0.0124452	1.71741e-07	0.000273247	2.99553e-06	1.71741e-07
ENSG00000000457	1,2,3,4,5	01:02:00	1_169765340_G_A	-0.323386	0.0241987	3.77485e-39	1.55416e-37	3.30793e-41	3.3019e-41
ENSG00000000457	1,2,3,4,5	02:02:00	1_169768033_T_C	0.120699	0.0239785	5.22415e-07	6.42777e-05	6.90397e-06	5.22415e-07
ENSG00000224286	1,2,3,4,5	01:02:00	1_170234232_C_T	-0.463756	0.0418019	7.86337e-28	2.35977e-33	1.60268e-36	1.6004e-36
ENSG00000224286	1,2,3,4,5	02:02:00	1_170371403_A_G	-0.226226	0.0415213	5.67972e-08	3.2493e-05	1.45588e-14	5.67972e-08
ENSG00000120370	1,2,3,4,5	01:02:00	1_170484115_G_A	-0.16788	0.0165371	1.13917e-23	1.11445e-17	2.73706e-20	2.73592e-20
ENSG00000120370	1,2,3,4,5	02:02:00	1_170501575_A_G	-0.158133	0.0219781	8.66165e-13	4.77919e-09	8.75911e-10	8.66165e-13
ENSG00000116132	1,2,3,4,5	01:03:00	1_170402086_T_A	0.0926158	0.0179821	2.84294e-07	1.65891e-41	4.15205e-45	4.14294e-45
ENSG00000116132	1,2,3,4,5	02:03:00	1_170825126_G_C	0.110409	0.015028	2.89511e-13	2.72954e-08	4.88872e-12	4.89689e-11
ENSG00000116132	1,2,3,4,5	03:03:00	1_170331510_G_T	-0.089436	0.0165409	7.14259e-08	0.000171405	4.26231e-39	7.14259e-08
ENSG00000271811	1,2,3,4,5	01:04:00	1_170633896_T_C	0.697488	0.0222394	3.52918e-177	2.8952e-123	5.4597e-127	5.36644e-127
ENSG00000271811	1,2,3,4,5	02:04:00	1_170698062_T_C	-0.729736	0.0396903	4.42868e-70	3.58254e-59	5.50181e-24	6.64417e-63
ENSG00000271811	1,2,3,4,5	03:04:00	1_170632808_C_T	-0.305216	0.0301244	1.39055e-23	1.75467e-25	0.000307941	7.69822e-29
ENSG00000271811	1,2,3,4,5	04:04:00	1_170634487_C_T	0.244008	0.035912	1.4127e-11	7.35764e-08	1.5466e-31	1.4127e-11
ENSG00000007933	1,2,3,4,5	01:04:00	1_171101497_C_A	0.582031	0.0238236	4.00983e-116	5.76852e-167	3.77386e-170	3.66145e-170
ENSG00000007933	1,2,3,4,5	02:04:00	1_171133251_A_G	-0.249829	0.0221464	1.08839e-28	5.10263e-27	1.45069e-43	4.64213e-30
ENSG00000007933	1,2,3,4,5	03:04:00	1_171069029_G_A	0.340635	0.047473	9.98412e-13	1.2414e-09	1.07331e-34	4.62666e-13
ENSG00000007933	1,2,3,4,5	04:04:00	1_171058194_G_A	0.2537	0.0459049	3.67311e-08	8.98493e-05	0.0563559	3.67311e-08
ENSG00000094963	1,2,3,4,5	01:05:00	1_171160166_C_A	-0.642373	0.0230771	3.35731e-145	1.59114e-65	3.75255e-69	3.73308e-69
ENSG00000094963	1,2,3,4,5	02:05:00	1_171160265_C_A	0.500187	0.0261895	4.7865e-75	1.17379e-79	0.0470749	2.41272e-83
ENSG00000094963	1,2,3,4,5	03:05:00	1_171108836_C_T	0.292776	0.0172829	2.12911e-60	6.80839e-47	1.54148e-60	3.44103e-50
ENSG00000094963	1,2,3,4,5	04:05:00	1_171063262_G_A	-0.10277	0.0153142	2.48872e-11	9.71672e-06	3.84377e-05	9.83794e-09
ENSG00000094963	1,2,3,4,5	05:05:00	1_171177273_A_G	0.105145	0.018191	8.59656e-09	2.36395e-05	1.95729e-10	8.59656e-09
ENSG00000225243	1,2,3,4	01:03:00	1_171208534_T_C	-0.665527	0.0400409	1.65889e-57	6.58067e-46	1.32366e-48	1.31837e-48
ENSG00000225243	1,2,3,4	02:03:00	1_171153577_A_G	-0.334724	0.0279933	1.13824e-31	5.60583e-32	3.85427e-23	1.16024e-34
ENSG00000225243	1,2,3,4	03:03:00	1_171105794_G_A	0.1627	0.0149206	8.67104e-27	3.91234e-24	6.45034e-32	8.67104e-27
ENSG00000076258	1,2,3,4,5	01:03:00	1_171295285_T_C	0.312682	0.0258772	1.53484e-32	1.47837e-46	1.3202e-49	1.31669e-49
ENSG00000076258	1,2,3,4,5	02:03:00	1_171283193_A_G	0.396216	0.0443214	8.38784e-19	4.96322e-11	3.0342e-09	1.03718e-14
ENSG00000076258	1,2,3,4,5	03:03:00	1_171302094_A_C	0.145433	0.0174803	1.56948e-16	6.95248e-13	6.76399e-32	1.56948e-16
ENSG00000034971	1,2,3,4,5	01:04:00	1_171618656_T_G	0.261702	0.0243391	2.78806e-26	1.67806e-118	4.36153e-122	4.29247e-122
ENSG00000034971	1,2,3,4,5	02:04:00	1_171596542_A_C	-0.534632	0.0382643	1.79106e-42	5.86017e-28	5.91628e-84	3.36685e-31
ENSG00000034971	1,2,3,4,5	03:04:00	1_171624145_C_A	0.144642	0.0230817	4.47315e-10	2.05723e-10	2.72537e-23	1.19945e-13
ENSG00000034971	1,2,3,4,5	04:04:00	1_171626080_T_G	0.226938	0.0370558	1.08625e-09	9.78624e-07	3.39591e-22	1.08625e-09
ENSG00000010165	1,2,3,4,5	01:02:00	1_171751236_T_C	0.263328	0.0171655	2.042e-50	1.47367e-43	9.54361e-47	9.52111e-47
ENSG00000010165	1,2,3,4,5	02:02:00	1_171785831_A_G	-0.112662	0.0198114	1.47642e-08	2.80107e-05	6.5215e-05	1.47642e-08
ENSG00000135845	1,2,3,4,5	01:03:00	1_172351052_T_C	0.454956	0.0190833	2.612e-111	7.67594e-67	5.02073e-70	4.99402e-70
ENSG00000135845	1,2,3,4,5	02:03:00	1_172338724_C_T	-0.370817	0.0307634	2.14425e-32	3.06488e-16	8.6662e-18	3.58881e-19
ENSG00000135845	1,2,3,4,5	03:03:00	1_172402127_C_G	-0.184163	0.0152109	1.16722e-32	1.51781e-05	2.40443e-09	5.59046e-09
ENSG00000224228	2,3,5	01:02:00	1_172777357_T_C	-0.30112	0.0401225	1.31467e-13	1.81947e-35	8.6996e-39	8.64469e-39
ENSG00000224228	2,3,5	02:02:00	1_172744934_C_T	0.303826	0.0418952	7.99441e-13	1.15981e-09	1.6597e-38	7.99441e-13
ENSG00000234741	1,2,3,4,5	01:04:00	1_174507529_G_A	0.238496	0.0167277	4.44759e-44	5.5659e-49	1.21257e-51	1.20907e-51
ENSG00000234741	1,2,3,4,5	02:04:00	1_173846939_T_C	0.23977	0.027033	1.54396e-18	7.53434e-15	8.10481e-14	6.88531e-18
ENSG00000234741	1,2,3,4,5	03:04:00	1_173444196_T_C	0.500443	0.0423049	2.69496e-31	7.83799e-12	1.04528e-15	2.61528e-15
ENSG00000234741	1,2,3,4,5	04:04:00	1_173410219_A_T	-0.254533	0.03517	6.40926e-13	1.91953e-09	0.852904	6.40926e-13
ENSG00000152061	1,2,3,4,5	01:03:00	1_174061844_A_C	0.320646	0.0174369	4.09848e-70	9.46668e-49	1.29399e-51	1.29026e-51
ENSG00000152061	1,2,3,4,5	02:03:00	1_174984826_G_A	0.132134	0.0151075	4.44933e-18	0.000647538	1.26589e-08	9.24816e-07
ENSG00000152061	1,2,3,4,5	03:03:00	1_174103506_A_G	0.111065	0.014537	3.28342e-14	1.14909e-06	0.429962	1.01224e-08
ENSG00000235750	1,2,3,4,5	01:05:00	1_175268094_A_C	0.249927	0.0344914	6.01947e-13	5.50019e-80	1.61531e-83	1.60313e-83
ENSG00000235750	1,2,3,4,5	02:05:00	1_175139563_C_T	0.218343	0.0258118	5.00803e-17	8.61957e-24	1.66448e-51	1.03558e-26
ENSG00000235750	1,2,3,4,5	03:05:00	1_175162268_C_T	-0.197969	0.020713	3.26181e-21	8.1842e-14	2.58923e-30	2.28455e-17
ENSG00000235750	1,2,3,4,5	04:05:00	1_175171668_G_A	-0.157473	0.0193356	6.51213e-16	8.90553e-11	0.293461	4.15943e-14
ENSG00000235750	1,2,3,4,5	05:05:00	1_175203454_C_T	0.221637	0.0380576	6.65227e-09	1.2858e-05	5.5306e-79	6.65227e-09
ENSG00000120341	1,2,3,4,5	01:06:00	1_177929940_G_A	0.237251	0.019047	2.13511e-34	2.63432e-41	6.52842e-45	6.51423e-45
ENSG00000120341	1,2,3,4,5	02:06:00	1_177987839_C_G	-0.171675	0.0273393	4.12831e-10	8.91417e-07	3.4815e-06	6.12095e-10
ENSG00000120341	1,2,3,4,5	03:06:00	1_177968098_T_A	0.108999	0.0161568	1.96024e-11	6.71899e-06	0.189769	4.08401e-09
ENSG00000120341	1,2,3,4,5	04:06:00	1_177929554_C_T	-0.0999261	0.0143765	4.85232e-12	8.87999e-06	1.055e-29	7.93305e-09
ENSG00000120341	1,2,3,4,5	05:06:00	1_177999767_T_C	0.223069	0.014452	5.81247e-51	4.27474e-06	9.76062e-21	6.87299e-09
ENSG00000120341	1,2,3,4,5	06:06:00	1_178001395_G_A	-0.191695	0.0217481	2.49545e-18	9.08361e-05	7.12303e-05	8.75012e-08
ENSG00000242193	1,2,3,4,5	01:05:00	1_177975225_A_T	-0.301727	0.0172351	4.06405e-64	4.24652e-95	4.52031e-98	4.47355e-98
ENSG00000242193	1,2,3,4,5	02:05:00	1_178010599_C_T	0.456451	0.0218593	4.68956e-88	6.24488e-63	3.41991e-86	7.08542e-66
ENSG00000242193	1,2,3,4,5	03:05:00	1_178021124_T_G	0.202125	0.020235	5.5709e-23	2.99043e-19	2.33022e-07	1.12354e-22
ENSG00000242193	1,2,3,4,5	04:05:00	1_177967462_C_T	-0.187323	0.0310148	1.82339e-09	5.34825e-05	0.0390898	1.36604e-08
ENSG00000242193	1,2,3,4,5	05:05:00	1_177992625_T_C	0.150685	0.0281314	9.4244e-08	0.000305092	2.30443e-26	9.4244e-08
ENSG00000254154	1,2,3,4	01:05:00	1_177929940_G_A	0.325436	0.0180184	1.08304e-66	2.88726e-39	7.08433e-43	7.06237e-43
ENSG00000254154	1,2,3,4	02:05:00	1_178004485_G_A	0.244668	0.0186293	1.49673e-37	5.53284e-39	1.35536e-27	6.57314e-42
ENSG00000254154	1,2,3,4	03:05:00	1_178023212_G_T	0.110511	0.0170856	1.304e-10	1.78376e-06	0.00194363	2.9521e-09
ENSG00000254154	1,2,3,4	04:05:00	1_177936481_A_C	-0.107089	0.0154624	6.18651e-12	2.23246e-06	6.12886e-07	1.02496e-09
ENSG00000254154	1,2,3,4	05:05:00	1_177978859_C_G	0.142476	0.0279452	3.81895e-07	0.000342765	0.0768969	3.81895e-07
ENSG00000224687	1,2,3,4,5	01:02:00	1_178221107_T_C	0.609008	0.0336642	4.42248e-68	1.32987e-54	3.38598e-57	3.37397e-57
ENSG00000224687	1,2,3,4,5	02:02:00	1_178172079_G_A	-0.455576	0.065784	5.76544e-12	2.33151e-08	0.895917	5.76544e-12
ENSG00000213057	1,2,3,4,5	01:02:00	1_178512331_T_G	-0.3329	0.0234738	1.1691e-43	1.72769e-54	2.1021e-57	2.09459e-57
ENSG00000213057	1,2,3,4,5	02:02:00	1_178517005_G_C	0.24584	0.03503	3.0286e-12	8.19716e-10	1.74768e-24	3.0286e-12
ENSG00000184909	1,2,3,4	01:02:00	1_178511165_C_T	-0.542638	0.0343838	2.14136e-52	8.42192e-46	2.7241e-48	2.71335e-48
ENSG00000184909	1,2,3,4	02:02:00	1_178631012_G_A	-0.200867	0.032427	7.35492e-10	1.5927e-06	0.000417626	7.35492e-10
ENSG00000116191	1,2,3,4,5	01:02:00	1_178664351_A_T	0.240198	0.0173067	5.79451e-42	2.37954e-30	1.37526e-33	1.37361e-33
ENSG00000116191	1,2,3,4,5	02:02:00	1_178620601_G_T	0.0970334	0.016713	7.38169e-09	9.28634e-06	0.364979	7.38169e-09
ENSG00000116199	1,2,3,4,5	01:02:00	1_179032083_A_G	0.175951	0.0116801	9.12367e-49	3.61915e-101	3.12838e-104	3.09193e-104
ENSG00000116199	1,2,3,4,5	02:02:00	1_179000143_G_A	0.120411	0.0133174	3.42622e-19	4.04513e-16	1.79819e-74	3.42622e-19
ENSG00000186283	1,2,3,4,5	01:04:00	1_179065125_C_T	-0.461957	0.0188783	1.89168e-116	5.48148e-154	1.19335e-157	1.16256e-157
ENSG00000186283	1,2,3,4,5	02:04:00	1_179038609_G_A	-0.13026	0.0194693	2.84811e-11	1.45595e-37	0.00116804	1.44527e-40
ENSG00000186283	1,2,3,4,5	03:04:00	1_179051300_T_C	-0.177957	0.0187559	6.18861e-21	6.97821e-12	2.67088e-84	1.5006e-15
ENSG00000186283	1,2,3,4,5	04:04:00	1_179052006_G_T	0.10901	0.0199896	5.5306e-08	0.000248521	2.38883e-54	5.5306e-08
ENSG00000143322	1,2,3,4,5	01:02:00	1_179071756_G_A	-0.144588	0.0143025	1.72274e-23	3.59088e-39	1.57492e-42	1.57185e-42
ENSG00000143322	1,2,3,4,5	02:02:00	1_179219932_C_T	0.150548	0.0238127	3.14302e-10	1.46192e-07	6.89422e-31	3.14302e-10
ENSG00000162779	1,2,3,5	01:03:00	1_179335058_C_T	0.635298	0.0376584	2.61431e-58	1.27977e-48	1.90228e-51	1.89059e-51
ENSG00000162779	1,2,3,5	02:03:00	1_179322810_G_T	1.3233	0.0968743	5.45472e-40	7.11193e-28	4.64811e-38	3.70888e-31
ENSG00000162779	1,2,3,5	03:03:00	1_179335138_A_G	-0.357992	0.0441941	1.17387e-15	5.33074e-12	3.44569e-08	1.17387e-15
ENSG00000227141	1,2,3,4,5	01:02:00	1_179553426_T_C	-0.204047	0.0189987	3.14116e-26	3.71739e-37	7.00556e-41	6.99299e-41
ENSG00000227141	1,2,3,4,5	02:02:00	1_179558801_A_G	0.145071	0.0165876	4.46039e-18	8.17222e-15	1.15018e-32	4.46039e-18
ENSG00000261060	1,2,3,4,5	01:02:00	1_179551944_C_T	-0.269479	0.0312465	1.25147e-17	5.15569e-21	1.47581e-24	1.47489e-24
ENSG00000261060	1,2,3,4,5	02:02:00	1_179389439_G_A	0.133509	0.0246291	6.61824e-08	1.32604e-05	1.67401e-14	6.61824e-08
ENSG00000162782	1,2,3,4,5	01:03:00	1_179560718_T_C	0.921198	0.0248224	5.68402e-232	9.53855e-403	3.039040e-406	2.61697e-406
ENSG00000162782	1,2,3,4,5	02:03:00	1_179559632_T_C	0.276471	0.0311523	1.47257e-18	1.54438e-09	7.83683e-179	4.60897e-13
ENSG00000162782	1,2,3,4,5	03:03:00	1_179540386_A_G	0.148029	0.0273776	7.14447e-08	6.68893e-05	1.93284e-90	7.14447e-08
ENSG00000116260	1,2,3,4,5	01:04:00	1_179985156_C_T	-0.133464	0.0152083	3.46246e-18	1.29072e-10	1.14728e-12	1.14711e-12
ENSG00000116260	1,2,3,4,5	02:04:00	1_180138099_T_C	0.621613	0.0431662	6.8331e-45	5.28281e-11	1.20981e-07	9.3814e-14
ENSG00000116260	1,2,3,4,5	03:04:00	1_180127380_A_C	0.500452	0.0407644	1.68709e-33	1.19544e-23	0.0168613	3.75411e-27
ENSG00000116260	1,2,3,4,5	04:04:00	1_180132688_A_G	0.343572	0.0482711	1.50545e-12	3.71006e-09	1.78824e-08	1.50545e-12
ENSG00000121454	1,2,3,4,5	01:03:00	1_180239535_T_C	0.236127	0.0152843	4.59538e-51	1.48505e-51	3.731e-55	3.7187e-55
ENSG00000121454	1,2,3,4,5	02:03:00	1_180250338_T_G	0.350727	0.0364202	1.6593e-21	1.29388e-16	1.56392e-32	2.92656e-20
ENSG00000121454	1,2,3,4,5	03:03:00	1_180238844_C_T	0.149565	0.0244092	1.06474e-09	1.36754e-06	0.500273	1.06474e-09
ENSG00000230124	1,2,3,4,5	01:02:00	1_180250338_T_G	0.528023	0.0411863	2.81371e-36	2.1025e-24	7.41767e-28	7.41164e-28
ENSG00000230124	1,2,3,4,5	02:02:00	1_180238844_C_T	0.29649	0.0266917	6.79594e-28	2.07806e-24	4.45361e-19	6.79594e-28
ENSG00000135835	1,2,3,4,5	01:03:00	1_180905694_C_T	-0.285089	0.0156112	3.07045e-69	3.44266e-55	7.49932e-59	7.47115e-59
ENSG00000135835	1,2,3,4,5	02:03:00	1_180930024_C_G	0.0967435	0.0145534	3.79412e-11	1.70333e-09	7.98355e-07	4.91987e-12
ENSG00000135835	1,2,3,4,5	03:03:00	1_180895678_A_G	0.0853933	0.0163477	1.92952e-07	0.00022681	0.318299	1.92952e-07
ENSG00000232586	1,2,3,4,5	01:02:00	1_180909061_T_C	0.205168	0.0244154	7.90874e-17	9.07099e-10	3.491e-13	3.49043e-13
ENSG00000232586	1,2,3,4,5	02:02:00	1_180931950_T_C	0.165871	0.0314284	1.44302e-07	5.90545e-05	0.00120767	1.44302e-07
ENSG00000135828	1,2,3,4,5	01:02:00	1_182543331_A_G	0.352433	0.0172523	1.00146e-84	1.99558e-65	9.87038e-69	9.81979e-69
ENSG00000135828	1,2,3,4,5	02:02:00	1_182561633_T_C	0.174041	0.0152915	3.651e-29	5.02748e-26	2.71137e-13	3.651e-29
ENSG00000135862	1,2,3,4,5	01:02:00	1_183112204_C_T	0.218265	0.0249899	4.92652e-18	2.35153e-13	9.695e-17	9.69233e-17
ENSG00000135862	1,2,3,4,5	02:02:00	1_183099560_G_A	0.149442	0.022416	3.33478e-11	1.34938e-07	1.63614e-09	3.33478e-11
ENSG00000116698	1,2,3,4,5	01:02:00	1_183546061_G_A	-0.112567	0.012814	3.19793e-18	8.17342e-22	1.61677e-24	1.61576e-24
ENSG00000116698	1,2,3,4,5	02:02:00	1_183463787_G_A	-0.125566	0.0177511	2.0484e-12	1.96564e-09	1.34353e-18	2.0484e-12
ENSG00000116701	1,2,3,4,5	01:02:00	1_183559841_G_A	-0.11943	0.0154614	1.73031e-14	2.90677e-18	6.56292e-21	6.56001e-21
ENSG00000116701	1,2,3,4,5	02:02:00	1_183568298_A_G	-0.059978	0.00879518	1.19195e-11	2.69191e-09	2.58374e-18	1.19195e-11
ENSG00000162704	1,2,3,4,5	01:02:00	1_183604905_A_G	0.307668	0.00857772	4.87073e-220	2.69834e-206	1.4661e-209	1.40182e-209
ENSG00000162704	1,2,3,4,5	02:02:00	1_183600543_T_C	-0.183453	0.0267358	8.92978e-12	2.05469e-09	0.214728	8.92978e-12
ENSG00000143344	1,2,3,4,5	01:02:00	1_183720001_G_T	-0.102712	0.0122857	1.12557e-16	4.28261e-12	2.41078e-14	2.41031e-14
ENSG00000143344	1,2,3,4,5	02:02:00	1_183850901_A_G	0.076289	0.0123125	6.95175e-10	1.26729e-06	8.54345e-07	6.95175e-10
ENSG00000198860	1,2,3,4,5	01:02:00	1_184013495_A_G	0.26286	0.0149302	8.2622e-65	3.06725e-47	1.70557e-50	1.70087e-50
ENSG00000198860	1,2,3,4,5	02:02:00	1_184015663_G_A	0.214659	0.0233469	8.83914e-20	1.77344e-16	8.01206e-06	8.83914e-20
ENSG00000116406	1,2,3,4,5	01:02:00	1_184694583_C_A	-0.116986	0.0069911	4.34225e-59	6.39845e-61	6.33855e-64	6.31045e-64
ENSG00000116406	1,2,3,4,5	02:02:00	1_184865132_T_A	-0.236601	0.0308083	2.42915e-14	8.65749e-11	7.70023e-19	2.42915e-14
ENSG00000135842	1,2,3,4,5	01:02:00	1_184808760_A_G	0.104161	0.0118861	3.83999e-18	9.15655e-11	4.76541e-13	4.76464e-13
ENSG00000135842	1,2,3,4,5	02:02:00	1_184951676_C_T	-0.104125	0.0119205	4.89364e-18	2.22328e-15	6.35601e-13	4.89364e-18
ENSG00000143341	1,2,3,4,5	01:02:00	1_186109296_G_T	-0.132519	0.0135365	3.69508e-22	3.88158e-29	5.44248e-32	5.43658e-32
ENSG00000143341	1,2,3,4,5	02:02:00	1_185891409_G_A	-0.132596	0.0257549	2.87307e-07	0.000213392	7.35741e-17	2.87307e-07
ENSG00000116690	1,2,3,4,5	01:02:00	1_186248299_G_T	0.121848	0.0192043	2.72166e-10	2.80206e-11	7.17937e-14	7.17805e-14
ENSG00000116690	1,2,3,4,5	02:02:00	1_186189783_T_C	-0.131421	0.0242073	6.32534e-08	2.70677e-05	1.57884e-11	6.32534e-08
ENSG00000157181	1,2,3,4,5	01:02:00	1_186592191_C_A	-0.194604	0.0154181	2.97682e-35	6.05963e-25	2.1663e-27	2.16461e-27
ENSG00000157181	1,2,3,4,5	02:02:00	1_186329869_C_G	0.0725917	0.0110627	6.68026e-11	6.96656e-08	0.0282601	6.68026e-11
ENSG00000233196	1,2,3,5	01:02:00	1_186406660_A_G	0.476552	0.0469542	2.06679e-23	4.41163e-15	3.01373e-17	3.01181e-17
ENSG00000233196	1,2,3,5	02:02:00	1_186373677_T_C	-0.190518	0.0334479	1.48985e-08	9.73874e-06	0.0360203	1.48985e-08
ENSG00000116711	1,2,3,4,5	01:02:00	1_186952510_G_T	-0.218252	0.0334454	8.46873e-11	4.43343e-06	1.4148e-09	1.41468e-09
ENSG00000116711	1,2,3,4,5	02:02:00	1_186947224_G_C	-0.0930836	0.0185299	5.50564e-07	0.000356228	1.31456e-05	5.50564e-07
ENSG00000162670	1,2,3,4,5	01:02:00	1_190664266_G_A	-0.271214	0.0440617	8.95536e-10	3.20067e-06	5.43328e-09	5.4329e-09
ENSG00000162670	1,2,3,4,5	02:02:00	1_191131143_T_A	0.14386	0.027874	2.68701e-07	0.00010844	2.164e-06	2.68701e-07
ENSG00000116785	1,2,3,4,5	01:03:00	1_196657414_A_G	0.704235	0.0255892	1.59316e-142	5.4137e-144	2.06622e-147	2.01928e-147
ENSG00000116785	1,2,3,4,5	02:03:00	1_196710916_T_C	-0.213494	0.0366619	6.66358e-09	1.49192e-18	0.000396098	3.12104e-21
ENSG00000116785	1,2,3,4,5	03:03:00	1_196709223_A_T	-0.163072	0.0320358	3.89514e-07	0.000753169	0.208052	3.89514e-07
ENSG00000244414	1,2,3,5	01:02:00	1_196831608_T_C	-0.323616	0.0383319	7.58782e-17	1.42861e-31	4.7337e-35	4.72032e-35
ENSG00000244414	1,2,3,5	02:02:00	1_196676935_A_T	-0.200678	0.0327757	1.18907e-09	2.51444e-07	5.17427e-28	1.18907e-09
ENSG00000116833	1,2,3,4,5	01:02:00	1_200022667_G_A	0.230353	0.0224878	4.63232e-24	7.07213e-19	2.67697e-22	2.67561e-22
ENSG00000116833	1,2,3,4,5	02:02:00	1_200068658_C_T	0.15951	0.018985	7.99248e-17	1.69735e-13	4.35442e-15	7.99248e-17
ENSG00000260088	1,2,3,5	01:03:00	1_200643454_T_C	-0.627861	0.025409	2.57711e-112	2.21958e-121	2.98575e-124	2.88396e-124
ENSG00000260088	1,2,3,5	02:03:00	1_200644595_A_T	-0.468991	0.0836187	2.44967e-08	2.97685e-31	4.71484e-52	1.13536e-34
ENSG00000260088	1,2,3,5	03:03:00	1_200655272_C_T	-0.346823	0.0653115	1.27015e-07	0.000672445	2.57674e-29	1.27015e-07
ENSG00000118197	1,2,3,4,5	01:02:00	1_200627312_C_A	-0.330647	0.0121761	2.27132e-139	3.07804e-177	6.95796e-181	6.72559e-181
ENSG00000118197	1,2,3,4,5	02:02:00	1_200633825_C_T	0.164349	0.0192272	2.38169e-17	1.1911e-14	3.89468e-53	2.38169e-17
ENSG00000118200	1,2,3,4,5	01:02:00	1_200640792_T_C	-0.0917505	0.0091734	4.87882e-23	3.25133e-33	4.53344e-36	4.52715e-36
ENSG00000118200	1,2,3,4,5	02:02:00	1_200697189_A_G	-0.0548548	0.0095409	1.02678e-08	9.44442e-06	3.49775e-22	1.02678e-08
ENSG00000116857	1,2,3,4,5	01:02:00	1_201125326_T_C	0.316526	0.00883118	8.7525e-220	2.43879e-215	8.0647e-219	7.68198e-219
ENSG00000116857	1,2,3,4,5	02:02:00	1_201105488_G_A	-0.0767031	0.011537	3.76759e-11	6.66645e-08	7.99749e-07	3.76759e-11
ENSG00000163395	1,2,3,4,5	01:02:00	1_201148020_G_A	0.221293	0.0198263	3.84935e-28	3.77266e-34	2.2617e-37	2.25832e-37
ENSG00000163395	1,2,3,4,5	02:02:00	1_201130286_T_A	-0.171904	0.0283055	1.4854e-09	1.59656e-06	1.21098e-18	1.4854e-09
ENSG00000081277	1,2,3,4,5	01:02:00	1_201295737_G_A	-0.412502	0.0237461	2.99462e-63	1.22833e-55	1.17208e-58	1.16771e-58
ENSG00000081277	1,2,3,4,5	02:02:00	1_201288564_A_G	0.156821	0.0312746	5.76975e-07	0.000371902	0.0247528	5.76975e-07
ENSG00000174307	1,2,3,4,5	01:02:00	1_201431247_T_C	-0.0510376	0.00998318	3.47093e-07	2.46038e-10	2.3178e-13	2.31741e-13
ENSG00000174307	1,2,3,4,5	02:02:00	1_201431175_G_C	0.100444	0.0191858	1.81171e-07	0.000199924	2.73731e-13	1.81171e-07
ENSG00000224536	1,2,3,5	01:02:00	1_201457214_T_A	-0.186181	0.028893	1.59359e-10	6.06053e-11	1.6402e-14	1.63948e-14
ENSG00000224536	1,2,3,5	02:02:00	1_201489640_G_C	0.372596	0.0725188	3.16576e-07	8.5027e-05	4.84062e-11	3.16576e-07
ENSG00000159176	1,2,3,4,5	01:02:00	1_201449926_C_G	0.0841977	0.0142998	4.54065e-09	3.3193e-05	1.90269e-08	1.90258e-08
ENSG00000159176	1,2,3,4,5	02:02:00	1_201391030_C_T	-0.151451	0.0276329	4.74389e-08	0.000151743	6.05139e-08	4.74389e-08
ENSG00000223396	1,2,3,4,5	01:02:00	1_201457214_T_A	-0.189918	0.0286507	4.29445e-11	1.84292e-29	4.93237e-33	4.92666e-33
ENSG00000223396	1,2,3,4,5	02:02:00	1_201473993_G_A	-0.18416	0.0279533	5.61834e-11	2.13324e-07	1.69421e-32	5.61834e-11
ENSG00000223774	1,2,3,4	01:02:00	1_201872264_C_T	-0.468446	0.0181556	8.96668e-124	1.09404e-130	2.73332e-134	2.6535e-134
ENSG00000223774	1,2,3,4	02:02:00	1_201884683_C_G	0.144336	0.0278483	2.45053e-07	0.000426985	3.71778e-17	2.45053e-07
ENSG00000163431	1,2,3,4,5	01:02:00	1_201872264_C_T	-0.393834	0.0137054	2.36517e-153	1.00397e-161	2.26514e-165	2.20119e-165
ENSG00000163431	1,2,3,4,5	02:02:00	1_201884683_C_G	0.13983	0.0216009	1.1907e-10	2.8755e-07	8.00269e-22	1.1907e-10
ENSG00000134375	1,2,3,4,5	01:03:00	1_201938995_C_T	0.16364	0.00882127	3.12452e-71	5.99815e-49	1.92891e-52	1.92317e-52
ENSG00000134375	1,2,3,4,5	02:03:00	1_201797535_C_T	-0.107283	0.00938339	2.09586e-29	8.77149e-25	4.53443e-15	6.55677e-28
ENSG00000134375	1,2,3,4,5	03:03:00	1_201949081_C_T	0.105152	0.0179796	5.74604e-09	3.38399e-06	0.0562935	5.74604e-09
ENSG00000176393	1,2,3,4,5	01:05:00	1_201954624_A_G	-0.443529	0.0177275	5.55913e-121	1.87634e-106	8.71748e-110	8.6051e-110
ENSG00000176393	1,2,3,4,5	02:05:00	1_201967453_G_A	-0.115777	0.0173863	3.5149e-11	5.42969e-29	0.352214	8.07068e-32
ENSG00000176393	1,2,3,4,5	03:05:00	1_201959473_G_A	-0.202247	0.0264428	3.08872e-14	2.78247e-12	3.62506e-07	1.28829e-15
ENSG00000176393	1,2,3,4,5	04:05:00	1_201960535_G_C	-0.223385	0.0282291	4.03978e-15	1.2151e-10	2.02528e-43	3.76797e-14
ENSG00000176393	1,2,3,4,5	05:05:00	1_201580519_T_G	0.199605	0.0300465	3.9074e-11	1.74641e-07	3.93685e-06	3.9074e-11
ENSG00000273478	1,2,3,4,5	01:02:00	1_201960535_G_C	-0.215432	0.0296101	4.85238e-13	1.96701e-10	4.42398e-14	4.42314e-14
ENSG00000273478	1,2,3,4,5	02:02:00	1_201959473_G_A	-0.149582	0.029999	6.66301e-07	0.000333071	2.68124e-08	6.66301e-07
ENSG00000143862	1,2,3,4,5	01:02:00	1_202112285_A_G	0.173232	0.0282042	9.72015e-10	1.09174e-11	5.02345e-15	5.02235e-15
ENSG00000143862	1,2,3,4,5	02:02:00	1_202114469_G_A	0.0701309	0.0131049	9.67674e-08	0.000134445	3.00451e-13	9.67674e-08
ENSG00000243323	1,2,3,4,5	01:02:00	1_202163364_C_G	0.271563	0.0226335	4.00104e-32	7.38492e-34	4.42155e-37	4.41506e-37
ENSG00000243323	1,2,3,4,5	02:02:00	1_202129826_T_C	0.126626	0.0200619	3.35759e-10	7.37228e-07	9.05193e-15	3.35759e-10
ENSG00000117139	1,2,3,4,5	01:02:00	1_202777215_G_A	0.229123	0.0308143	1.50936e-13	1.83361e-07	4.19053e-10	4.19015e-10
ENSG00000117139	1,2,3,4,5	02:02:00	1_202770295_C_G	0.086042	0.0144071	2.74335e-09	1.49861e-06	6.02065e-05	2.74335e-09
ENSG00000133048	1,2,3,4,5	01:04:00	1_203156080_T_C	0.467767	0.0181585	2.89843e-127	1.77165e-74	4.37667e-78	4.34776e-78
ENSG00000133048	1,2,3,4,5	02:04:00	1_203200313_G_A	-0.356182	0.0281383	1.96049e-35	3.86381e-23	2.77489e-12	9.90537e-27
ENSG00000133048	1,2,3,4,5	03:04:00	1_203102989_G_T	-0.174221	0.0166226	4.39223e-25	1.04075e-16	0.915659	1.30697e-19
ENSG00000133048	1,2,3,4,5	04:04:00	1_203169391_A_G	0.288394	0.0288448	5.08218e-23	2.041e-19	7.12489e-07	5.08218e-23
ENSG00000133063	1,2,3,4,5	01:02:00	1_203199081_T_G	0.689931	0.028241	3.51011e-116	6.55934e-113	3.18432e-116	3.13847e-116
ENSG00000133063	1,2,3,4,5	02:02:00	1_203174670_G_C	-0.247301	0.0201606	1.87431e-33	5.43439e-30	3.00293e-33	1.87431e-33
ENSG00000233791	2,3,5	01:02:00	1_203203559_A_G	0.865957	0.12099	1.55051e-12	1.70275e-09	1.65913e-12	1.65816e-12
ENSG00000233791	2,3,5	02:02:00	1_203275034_C_T	0.410399	0.0826408	7.97949e-07	0.000995868	1.80863e-06	7.97949e-07
ENSG00000122176	1,2,3,4,5	01:03:00	1_203317162_C_T	0.201815	0.0229678	3.14265e-18	4.11055e-18	1.43777e-21	1.43709e-21
ENSG00000122176	1,2,3,4,5	02:03:00	1_203314943_G_A	0.189604	0.0248289	3.37615e-14	6.20831e-10	1.01186e-17	2.34226e-13
ENSG00000122176	1,2,3,4,5	03:03:00	1_203336808_A_C	-0.105375	0.0155503	1.59749e-11	4.85651e-08	6.13875e-10	1.59749e-11
ENSG00000188783	1,2,3,4,5	01:03:00	1_203421205_C_T	-0.140824	0.0171404	3.64942e-16	4.39106e-19	1.85154e-22	1.85059e-22
ENSG00000188783	1,2,3,4,5	02:03:00	1_203447228_G_C	0.122765	0.0172161	1.36964e-12	1.54004e-07	1.51235e-18	5.35798e-11
ENSG00000188783	1,2,3,4,5	03:03:00	1_203336064_T_C	0.0832681	0.0153135	6.03378e-08	0.000174768	0.000136553	6.03378e-08
ENSG00000058668	1,2,3,4,5	01:03:00	1_203517292_A_G	0.257119	0.011551	1.13804e-98	1.48831e-137	3.47616e-141	3.40343e-141
ENSG00000058668	1,2,3,4,5	02:03:00	1_203495594_G_A	0.35139	0.0340329	2.07634e-24	9.07123e-15	7.49501e-33	3.83589e-18
ENSG00000058668	1,2,3,4,5	03:03:00	1_203586060_T_A	-0.0945951	0.0112412	7.18531e-17	1.43684e-13	4.73351e-31	7.18531e-17
ENSG00000143842	1,2,3,4,5	01:02:00	1_203913575_A_T	-0.0801525	0.0114943	4.13711e-12	8.58486e-07	9.83106e-10	9.83025e-10
ENSG00000143842	1,2,3,4,5	02:02:00	1_204064055_T_C	0.0739937	0.0124856	3.61308e-09	5.55241e-06	1.12167e-06	3.61308e-09
ENSG00000133056	1,2,3,4,5	01:02:00	1_204423811_G_A	0.356233	0.0299229	1.14388e-31	3.1187e-26	6.85709e-30	6.85065e-30
ENSG00000133056	1,2,3,4,5	02:02:00	1_204531836_C_T	0.270635	0.0394426	8.94458e-12	9.87045e-09	1.51941e-09	8.94458e-12
ENSG00000198625	1,2,3,4,5	01:02:00	1_204470096_G_T	-0.129215	0.011018	8.27255e-31	5.31794e-36	9.42679e-39	9.41163e-39
ENSG00000198625	1,2,3,4,5	02:02:00	1_204599400_C_T	0.155168	0.0304483	3.77812e-07	0.000511277	1.01282e-15	3.77812e-07
ENSG00000240219	1,2,3,4,5	01:02:00	1_204522489_C_T	0.231444	0.0265469	5.63866e-18	3.50843e-09	5.36076e-12	5.36005e-12
ENSG00000240219	1,2,3,4,5	02:02:00	1_204572071_G_A	-0.126743	0.0230086	4.06441e-08	5.86396e-05	0.0871626	4.06441e-08
ENSG00000170382	1,2,3,4,5	01:02:00	1_204655087_G_C	0.253304	0.0235436	2.58653e-26	3.75015e-23	2.14795e-26	2.14639e-26
ENSG00000170382	1,2,3,4,5	02:02:00	1_205413479_C_T	-0.181568	0.034005	1.03325e-07	0.000290054	3.65796e-08	1.03325e-07
ENSG00000184144	1,2,3,4,5	01:02:00	1_205034488_A_G	0.381167	0.0275771	1.19858e-41	2.09213e-111	5.35964e-115	5.28405e-115
ENSG00000184144	1,2,3,4,5	02:02:00	1_205015920_C_T	-0.285422	0.0243104	7.15745e-31	9.08183e-28	3.6433e-100	7.15745e-31
ENSG00000133059	1,2,3,4,5	01:02:00	1_205201325_A_C	0.299339	0.0120995	9.47072e-119	2.63723e-133	6.58261e-137	6.45273e-137
ENSG00000133059	1,2,3,4,5	02:02:00	1_205237544_C_A	-0.131647	0.0215207	1.13327e-09	1.96246e-06	3.4075e-25	1.13327e-09
ENSG00000133069	1,2,3,4,5	01:02:00	1_205144363_G_T	0.331182	0.0237668	2.83987e-42	1.08846e-33	2.58182e-36	2.57819e-36
ENSG00000133069	1,2,3,4,5	02:02:00	1_205125662_T_C	0.143434	0.0256216	2.45066e-08	8.81567e-06	0.0365883	2.45066e-08
ENSG00000163545	1,2,3,4,5	01:02:00	1_205274675_C_T	-0.111206	0.016155	7.68227e-12	3.96696e-16	5.11252e-19	5.11067e-19
ENSG00000163545	1,2,3,4,5	02:02:00	1_205261963_T_C	-0.0981636	0.0147131	3.22322e-11	8.5857e-08	1.41928e-18	3.22322e-11
ENSG00000117266	1,2,3,4,5	01:03:00	1_205476189_G_A	-0.0911099	0.0146628	6.22978e-10	2.83119e-10	8.97026e-14	8.96864e-14
ENSG00000117266	1,2,3,4,5	02:03:00	1_205473980_C_G	0.268663	0.0492152	5.35912e-08	4.67778e-05	1.42219e-09	5.44246e-08
ENSG00000117266	1,2,3,4,5	03:03:00	1_205498343_C_G	0.147451	0.0280055	1.54513e-07	0.000293726	1.23726e-09	1.54513e-07
ENSG00000174514	1,2,3,4,5	01:03:00	1_205512691_T_C	0.246664	0.0194471	1.43915e-35	8.27589e-45	3.31528e-48	3.30696e-48
ENSG00000174514	1,2,3,4,5	02:03:00	1_205554085_G_C	-0.203757	0.0178675	2.88343e-29	5.13379e-20	4.11574e-43	2.22842e-23
ENSG00000174514	1,2,3,4,5	03:03:00	1_205555145_G_A	0.11176	0.01949	1.12219e-08	3.00614e-05	3.38519e-09	1.12219e-08
ENSG00000158711	1,2,3,4,5	01:02:00	1_205562095_C_T	-0.075538	0.00866519	5.68212e-18	2.04121e-33	2.63933e-36	2.63562e-36
ENSG00000158711	1,2,3,4,5	02:02:00	1_205601199_G_A	-0.0480061	0.00900456	1.08006e-07	0.000157906	6.49221e-26	1.08006e-07
ENSG00000268313	1,2,3,4	01:02:00	1_205759195_G_A	-0.105545	0.009768	2.37928e-26	7.85899e-17	8.28009e-20	8.27493e-20
ENSG00000268313	1,2,3,4	02:02:00	1_205763861_C_A	0.173734	0.0250011	5.25901e-12	1.23025e-08	6.9801e-06	5.25901e-12
ENSG00000069275	1,2,3,4,5	01:03:00	1_205679887_G_T	-0.0658712	0.0110657	3.08526e-09	2.88436e-32	2.78645e-35	2.78275e-35
ENSG00000069275	1,2,3,4,5	02:03:00	1_205718264_G_C	0.156292	0.024357	1.71782e-10	9.08146e-07	0.00016936	3.82505e-10
ENSG00000069275	1,2,3,4,5	03:03:00	1_205719532_G_A	-0.0584356	0.0113092	2.60416e-07	0.000249303	4.23281e-35	2.60416e-07
ENSG00000117280	1,2,3,4,5	01:05:00	1_205744546_C_A	0.539911	0.0192982	1.90091e-146	3.42666e-134	2.39965e-137	2.35201e-137
ENSG00000117280	1,2,3,4,5	02:05:00	1_205643920_T_C	-0.417899	0.0381036	3.01257e-27	3.95544e-59	2.83643e-30	1.65165e-62
ENSG00000117280	1,2,3,4,5	03:05:00	1_205718264_G_C	0.350703	0.0383087	1.2664e-19	1.81507e-17	5.01125e-21	6.89872e-21
ENSG00000117280	1,2,3,4,5	04:05:00	1_205681595_C_G	-0.280755	0.0347479	1.08885e-15	1.4508e-06	8.60655e-17	1.08743e-09
ENSG00000117280	1,2,3,4,5	05:05:00	1_205698026_G_A	0.132918	0.0256086	2.3031e-07	0.000137313	3.21728e-54	2.3031e-07
ENSG00000133065	1,2,3,4,5	01:02:00	1_205788994_A_G	0.152593	0.0110276	9.84166e-42	1.90833e-37	1.60102e-40	1.5982e-40
ENSG00000133065	1,2,3,4,5	02:02:00	1_205826328_C_T	0.0741581	0.0123994	2.60439e-09	6.82626e-07	6.00018e-08	2.60439e-09
ENSG00000162877	1,2,3,4,5	01:04:00	1_205789282_G_A	-1.07017	0.0218525	7.14367e-349	1.65819e-322	7.149732e-326	6.46262e-326
ENSG00000162877	1,2,3,4,5	02:04:00	1_205857451_A_G	-0.213896	0.0281462	4.46615e-14	1.12729e-19	8.00148e-09	7.37062e-23
ENSG00000162877	1,2,3,4,5	03:04:00	1_205807753_T_A	-0.494158	0.0792494	5.43756e-10	1.13198e-05	0.909653	1.4717e-08
ENSG00000162877	1,2,3,4,5	04:04:00	1_205782397_G_T	-0.165244	0.0334348	8.33744e-07	0.000294259	8.11238e-11	8.33744e-07
ENSG00000143466	1,2,3,4	01:04:00	1_206643774_A_G	-0.251253	0.0151791	4.52079e-57	6.01326e-44	2.23333e-47	2.22485e-47
ENSG00000143466	1,2,3,4	02:04:00	1_206643795_C_T	-0.311069	0.0331197	1.87322e-20	2.21727e-15	6.1189e-11	8.21211e-19
ENSG00000143466	1,2,3,4	03:04:00	1_206643772_C_G	-0.113758	0.0194387	5.83769e-09	1.31749e-08	0.132086	5.00946e-12
ENSG00000143466	1,2,3,4	04:04:00	1_206643973_A_C	0.129232	0.0255789	4.84772e-07	0.000928539	4.18817e-18	4.84772e-07
ENSG00000162888	1,2,3,4,5	01:03:00	1_206643774_A_G	-0.17894	0.0261867	1.08548e-11	1.1582e-08	4.31264e-12	4.31205e-12
ENSG00000162888	1,2,3,4,5	02:03:00	1_206669465_C_T	-0.16623	0.0268252	6.92352e-10	5.7335e-05	1.79626e-09	3.14621e-08
ENSG00000162888	1,2,3,4,5	03:03:00	1_206643795_C_T	-0.288441	0.058057	7.30603e-07	0.00193417	0.000732572	7.30603e-07
ENSG00000143486	1,2,3,4,5	01:02:00	1_206775427_A_G	0.209519	0.0167959	1.68007e-34	2.95192e-112	1.14474e-115	1.12841e-115
ENSG00000143486	1,2,3,4,5	02:02:00	1_206778065_C_T	0.183392	0.0191742	3.04202e-21	3.55512e-18	1.90891e-103	3.04202e-21
ENSG00000143479	1,2,3,4,5	01:02:00	1_206812393_G_T	-0.19836	0.0220399	4.93758e-19	1.21123e-36	9.09147e-40	9.07606e-40
ENSG00000143479	1,2,3,4,5	02:02:00	1_206823367_T_A	-0.163898	0.0299956	5.20764e-08	7.13416e-05	2.48071e-27	5.20764e-08
ENSG00000123843	1,2,3,4,5	01:02:00	1_207263331_T_A	0.370566	0.0201938	7.34925e-70	4.4957e-64	2.63322e-67	2.62027e-67
ENSG00000123843	1,2,3,4,5	02:02:00	1_207549179_T_C	-0.129668	0.0206017	3.75629e-10	3.85139e-07	7.10248e-06	3.75629e-10
ENSG00000196352	1,2,3,4,5	01:02:00	1_207496129_C_T	-0.23696	0.0155598	9.51796e-50	4.17443e-39	9.23538e-42	9.21808e-42
ENSG00000196352	1,2,3,4,5	02:02:00	1_207498644_C_T	0.0936369	0.0146302	1.90868e-10	2.69893e-08	0.384858	1.90868e-10
ENSG00000117335	1,2,3,4,5	01:02:00	1_207941191_G_T	0.105347	0.011241	1.78555e-20	8.89907e-50	1.19788e-52	1.19429e-52
ENSG00000117335	1,2,3,4,5	02:02:00	1_207915180_G_A	0.0492754	0.00898183	4.60564e-08	9.24665e-06	2.22292e-37	4.60564e-08
ENSG00000196878	1,2,3,4,5	01:02:00	1_209822859_C_T	-0.198467	0.0192295	2.15331e-24	4.45416e-14	2.58592e-17	2.58516e-17
ENSG00000196878	1,2,3,4,5	02:02:00	1_209816371_G_A	-0.106248	0.0182702	6.98073e-09	1.03815e-05	0.393439	6.98073e-09
ENSG00000227591	1,2,3,4,5	01:03:00	1_209842279_A_G	0.168239	0.01437	1.0379e-30	1.31938e-27	6.01406e-31	6.00798e-31
ENSG00000227591	1,2,3,4,5	02:03:00	1_209846341_C_T	0.167114	0.0250423	3.19445e-11	7.02123e-09	1.48344e-16	1.6069e-12
ENSG00000227591	1,2,3,4,5	03:03:00	1_209834449_A_T	-0.0647648	0.0117947	4.48235e-08	0.000148559	6.82996e-06	4.48235e-08
ENSG00000117595	1,2,3,4,5	01:02:00	1_209979635_C_T	-0.324715	0.0239304	2.92299e-40	2.15592e-75	7.08041e-79	7.0327e-79
ENSG00000117595	1,2,3,4,5	02:02:00	1_210026816_C_T	-0.178983	0.0318515	2.17334e-08	2.38331e-05	7.84099e-47	2.17334e-08
ENSG00000082497	1,2,3,4,5	01:02:00	1_210413739_C_T	-0.121457	0.0157236	1.72819e-14	5.94248e-17	3.79291e-20	3.79135e-20
ENSG00000082497	1,2,3,4,5	02:02:00	1_210484981_G_A	-0.123521	0.016298	5.20095e-14	2.35907e-10	8.63969e-20	5.20095e-14
ENSG00000203706	1,2,3,4,5	01:02:00	1_210407031_G_T	0.219836	0.0184267	8.61435e-32	3.33621e-46	1.15874e-49	1.15565e-49
ENSG00000203706	1,2,3,4,5	02:02:00	1_210477579_A_T	-0.177193	0.0235205	7.30208e-14	2.1181e-10	1.60856e-32	7.30208e-14
ENSG00000153363	1,2,3,4,5	01:04:00	1_211556131_C_G	-0.722867	0.0314935	3.99293e-104	1.65872e-93	3.13524e-97	3.10335e-97
ENSG00000153363	1,2,3,4,5	02:04:00	1_211587701_A_G	0.198959	0.0187185	9.83997e-26	6.72207e-24	1.53602e-27	8.13243e-27
ENSG00000153363	1,2,3,4,5	03:04:00	1_211491152_A_G	-0.178211	0.0231958	2.37675e-14	2.3836e-13	7.21037e-13	4.64057e-17
ENSG00000153363	1,2,3,4,5	04:04:00	1_211570671_A_G	-0.163971	0.0235522	4.47758e-12	1.38196e-09	6.66264e-12	4.47758e-12
ENSG00000066027	1,2,3,4,5	01:02:00	1_212426732_G_A	0.133811	0.0134271	6.90567e-23	4.51022e-52	6.61079e-55	6.58919e-55
ENSG00000066027	1,2,3,4,5	02:02:00	1_212434815_G_A	-0.146062	0.0168762	9.66244e-18	2.18585e-14	3.01136e-50	9.66244e-18
ENSG00000065600	1,2,3,4,5	01:02:00	1_212587320_T_C	0.351003	0.0398078	2.41246e-18	1.42102e-15	1.17203e-18	1.17162e-18
ENSG00000065600	1,2,3,4,5	02:02:00	1_212475573_T_C	-0.144596	0.0263914	4.79439e-08	0.000142668	2.36537e-08	4.79439e-08
ENSG00000260805	1,2,3,4,5	01:04:00	1_212732260_C_T	0.591005	0.0619946	4.08363e-21	1.79669e-14	7.94782e-15	3.88726e-18
ENSG00000260805	1,2,3,4,5	02:04:00	1_212730334_T_C	0.195327	0.0218551	8.57189e-19	7.41423e-07	2.45966e-30	4.84062e-10
ENSG00000260805	1,2,3,4,5	03:04:00	1_212763439_T_C	0.210284	0.0262916	2.07496e-15	0.00156456	2.30097e-38	9.46037e-07
ENSG00000260805	1,2,3,4,5	04:04:00	1_212614788_T_C	-0.15633	0.0293681	1.12976e-07	0.000132263	3.75964e-08	1.12976e-07
ENSG00000123685	1,2,3,4,5	01:02:00	1_212871886_T_C	-0.137625	0.018608	2.01929e-13	1.71716e-06	7.94376e-10	7.94308e-10
ENSG00000123685	1,2,3,4,5	02:02:00	1_212864992_A_G	0.155745	0.0262315	3.38309e-09	1.23524e-05	0.000233523	3.38309e-09
ENSG00000203705	1,2,3,4,5	01:02:00	1_212965284_C_G	-0.55608	0.0196237	8.56553e-150	3.38434e-164	7.68414e-168	7.46106e-168
ENSG00000203705	1,2,3,4,5	02:02:00	1_213003372_A_T	-0.157206	0.0148738	1.79086e-25	2.03031e-22	2.61553e-44	1.79086e-25
ENSG00000198468	1,2,3,4,5	01:03:00	1_213032568_T_A	0.993664	0.0265615	7.13043e-235	3.06635e-528	3.581726e-531	2.82519e-531
ENSG00000198468	1,2,3,4,5	02:03:00	1_213031464_C_G	-0.3221	0.0364476	2.0357e-18	2.30679e-12	0.00102935	6.19648e-16
ENSG00000198468	1,2,3,4,5	03:03:00	1_213067641_G_A	0.153785	0.0266566	9.15762e-09	5.96209e-06	5.76982e-294	9.15762e-09
ENSG00000162769	1,2,3,4,5	01:02:00	1_213078181_A_T	0.368459	0.0181861	1.7384e-83	4.26122e-64	9.53603e-68	9.48854e-68
ENSG00000162769	1,2,3,4,5	02:02:00	1_212879500_A_C	0.142948	0.0155747	1.02046e-19	4.57983e-16	0.00873542	1.02046e-19
ENSG00000143494	1,2,3,4,5	01:03:00	1_213106765_G_A	-0.122528	0.0156848	8.85182e-15	4.90059e-13	4.03836e-16	4.03734e-16
ENSG00000143494	1,2,3,4,5	02:03:00	1_213151580_T_G	-0.116452	0.0176313	5.03375e-11	7.88775e-08	1.41197e-14	2.815e-11
ENSG00000143494	1,2,3,4,5	03:03:00	1_213097929_A_G	0.113835	0.0197595	9.60108e-09	4.02358e-05	2.29257e-06	9.60108e-09
ENSG00000174606	1,2,3,4,5	01:02:00	1_213168190_C_G	0.224077	0.0111703	5.17104e-82	2.63776e-130	6.29302e-134	6.17398e-134
ENSG00000174606	1,2,3,4,5	02:02:00	1_213329564_G_A	-0.233981	0.0189666	8.35582e-34	1.71931e-30	9.4296e-86	8.35582e-34
ENSG00000143499	1,2,3,4,5	01:03:00	1_214454931_C_G	-0.520013	0.0378621	3.67428e-41	3.3079e-24	1.24711e-27	1.24611e-27
ENSG00000143499	1,2,3,4,5	02:03:00	1_214457725_T_G	-0.205477	0.0192015	4.69898e-26	2.09401e-16	2.80283e-14	4.89025e-20
ENSG00000143499	1,2,3,4,5	03:03:00	1_214446357_T_C	0.121957	0.0174769	3.99976e-12	1.21643e-08	0.0622142	3.99976e-12
ENSG00000152104	1,2,3,4,5	01:04:00	1_214724668_G_A	0.156085	0.0104261	3.34422e-48	1.77472e-72	4.00435e-76	3.9792e-76
ENSG00000152104	1,2,3,4,5	02:04:00	1_214721975_C_G	-0.22095	0.0206461	4.68286e-26	1.98735e-22	7.38876e-52	1.09188e-25
ENSG00000152104	1,2,3,4,5	03:04:00	1_214512677_T_C	0.108597	0.0141067	2.11519e-14	6.18006e-10	5.49908e-17	4.06532e-13
ENSG00000152104	1,2,3,4,5	04:04:00	1_214581484_G_A	-0.0875766	0.0143275	1.16771e-09	1.28641e-06	3.37847e-05	1.16771e-09
ENSG00000117724	1,2,3,4,5	01:02:00	1_214776292_C_T	0.400394	0.0421619	5.6947e-21	3.02277e-16	1.05202e-19	1.0516e-19
ENSG00000117724	1,2,3,4,5	02:02:00	1_214818223_T_A	0.173639	0.0306815	1.7279e-08	1.85665e-05	4.01567e-07	1.7279e-08
ENSG00000196482	1,2,3,4,5	01:02:00	1_217262288_C_T	-0.197318	0.0226907	6.81665e-18	2.02784e-12	8.53675e-16	8.53467e-16
ENSG00000196482	1,2,3,4,5	02:02:00	1_217421431_G_A	-0.151858	0.0226685	2.68697e-11	3.1771e-08	7.66942e-10	2.68697e-11
ENSG00000228536	1,2,3,4,5	01:03:00	1_219617908_T_C	-0.257061	0.0274282	1.78192e-20	1.04453e-19	3.18454e-23	3.18278e-23
ENSG00000228536	1,2,3,4,5	02:03:00	1_219623458_G_A	-0.196876	0.0239367	3.39438e-16	1.85754e-10	0.00437273	1.33066e-13
ENSG00000228536	1,2,3,4,5	03:03:00	1_219578414_A_C	-0.124226	0.023107	8.46114e-08	5.88652e-05	7.87171e-16	8.46114e-08
ENSG00000230024	1,2,3,4	01:02:00	1_219614004_C_T	0.315538	0.0312093	2.31162e-23	1.68397e-26	1.21558e-29	1.21382e-29
ENSG00000230024	1,2,3,4	02:02:00	1_219623621_C_T	0.189228	0.0265044	1.39361e-12	1.02997e-09	5.796e-19	1.39361e-12
ENSG00000136628	1,2,3,4,5	01:04:00	1_220130882_G_A	0.06403	0.0102914	5.92808e-10	4.23509e-24	1.69867e-26	1.69743e-26
ENSG00000136628	1,2,3,4,5	02:04:00	1_220198127_C_T	-0.102241	0.0155571	6.25518e-11	9.79833e-08	1.34258e-23	2.38118e-10
ENSG00000136628	1,2,3,4,5	03:04:00	1_220790211_A_C	-0.196008	0.0366745	1.00561e-07	7.55754e-05	1.05614e-06	4.15409e-08
ENSG00000136628	1,2,3,4,5	04:04:00	1_220210106_G_A	0.0789109	0.0160778	9.9123e-07	0.000403048	1.59779e-13	9.9123e-07
ENSG00000117791	1,2,3,4,5	01:02:00	1_220949379_A_G	-0.190517	0.0165207	7.12394e-30	2.26308e-24	6.93426e-28	6.92862e-28
ENSG00000117791	1,2,3,4,5	02:02:00	1_220949178_T_C	-0.177243	0.0336851	1.57246e-07	0.000334784	2.04661e-05	1.57246e-07
ENSG00000221571	1,2,3,4,5	01:03:00	1_220991171_C_T	0.32351	0.0195148	4.41219e-58	9.35336e-96	2.12779e-99	2.10519e-99
ENSG00000221571	1,2,3,4,5	02:03:00	1_220994390_C_T	-0.153035	0.0271631	1.99988e-08	5.68903e-05	5.18321e-33	5.40843e-08
ENSG00000221571	1,2,3,4,5	03:03:00	1_221101692_A_C	0.121304	0.0246114	8.92666e-07	0.00191411	5.02274e-26	8.92666e-07
ENSG00000272823	1,2,3,4,5	01:04:00	1_221040171_T_G	0.562183	0.033682	8.47923e-59	2.25016e-227	5.34919e-231	5.06907e-231
ENSG00000272823	1,2,3,4,5	02:04:00	1_221057646_C_T	-0.20693	0.0199661	1.41282e-24	2.145e-26	2.92021e-55	7.62992e-30
ENSG00000272823	1,2,3,4,5	03:04:00	1_221118500_A_C	-0.28297	0.0547418	2.576e-07	0.000523085	9.81193e-06	5.78288e-07
ENSG00000272823	1,2,3,4,5	04:04:00	1_221038177_A_T	0.189538	0.0362953	1.94515e-07	0.000224348	4.8183e-166	1.94515e-07
ENSG00000238078	1,2,3,4,5	01:02:00	1_221040171_T_G	0.748121	0.0224553	1.24956e-195	1.62042e-214	3.83121e-218	3.65042e-218
ENSG00000238078	1,2,3,4,5	02:02:00	1_221057646_C_T	-0.243932	0.0221443	1.79876e-27	5.0464e-24	6.72093e-50	1.79876e-27
ENSG00000257551	1,2,3,4,5	01:02:00	1_221029841_T_C	0.195062	0.0257955	5.90875e-14	4.29555e-29	4.26996e-32	4.2653e-32
ENSG00000257551	1,2,3,4,5	02:02:00	1_221057662_G_A	-0.208622	0.0277291	7.86561e-14	1.25738e-10	9.23635e-31	7.86561e-14
ENSG00000234754	1,2,3,4,5	01:02:00	1_221487301_A_G	-0.241856	0.02845	3.51503e-17	4.06548e-25	4.23015e-28	4.22666e-28
ENSG00000234754	1,2,3,4,5	02:02:00	1_221538181_T_C	0.160528	0.024988	1.63632e-10	7.96773e-08	1.20843e-21	1.63632e-10
ENSG00000143512	1,2,3,4,5	01:02:00	1_222713750_G_A	-0.310814	0.0290417	4.62224e-26	3.78795e-16	5.88066e-19	5.87854e-19
ENSG00000143512	1,2,3,4,5	02:02:00	1_222771954_C_T	0.478195	0.0621159	2.1084e-14	5.42277e-11	1.35031e-07	2.1084e-14
ENSG00000225265	1,2,3,4,5	01:03:00	1_222725850_T_C	-0.499185	0.0357961	2.50331e-42	6.99542e-135	1.8303e-138	1.7934e-138
ENSG00000225265	1,2,3,4,5	02:03:00	1_222763661_T_A	-0.38244	0.0473279	1.07867e-15	1.10606e-06	3.65993e-100	5.95604e-10
ENSG00000225265	1,2,3,4,5	03:03:00	1_222742676_T_C	-0.140014	0.0257808	6.25817e-08	0.000185547	1.76625e-08	6.25817e-08
ENSG00000228106	1,2,3,4,5	01:03:00	1_223017226_G_A	0.383815	0.0298844	2.1524e-36	6.27013e-28	1.40214e-30	1.40076e-30
ENSG00000228106	1,2,3,4,5	02:03:00	1_222976701_T_C	-0.152481	0.019042	1.9229e-15	1.38998e-14	2.7395e-10	3.79714e-18
ENSG00000228106	1,2,3,4,5	03:03:00	1_223082306_G_A	-0.199582	0.0387647	2.87133e-07	9.69078e-05	6.38466e-12	2.87133e-07
ENSG00000154309	1,2,3,4,5	01:02:00	1_223009265_C_A	0.237549	0.0343839	6.46499e-12	3.56382e-05	1.55278e-08	1.55269e-08
[truncated: 32,777 more rows]

## Sheet: S4
Table S4. Conditionally distinct eQTL meta-analysis results from participants of European ancestry
Significant (P < 1e-6) lead variants per gene per signal from APEX meta-analysis. Each gene tested was present in at least two studies. 'gene' is the gencode v19 ENSEMBL ID. 'Studies' indicates the studies that had expression levels measured for the gene and included it in the eQTL analysis (1=METSIM (N), 2=METSIM (S), 3=FUSION, 4=TwinsUK, 5=GTEx). 'signal' indicates the signal number for the row…
gene	studies	signal	variant	beta	se	pval_joint	pval_signal	pval_marginal	pval_stepwise
ENSG00000272512	1,2,3,4,5	01:05:00	1_967658_C_T	0.589429	0.034862	4.9026e-60	5.21443e-151	3.178e-154	3.09318e-154
ENSG00000272512	1,2,3,4,5	02:05:00	1_988310_A_G	-0.311931	0.0474057	5.99268e-11	3.78076e-05	1.55563e-35	7.23746e-08
ENSG00000272512	1,2,3,4,5	03:05:00	1_1021415_A_G	0.439184	0.0383334	1.77275e-29	2.2849e-12	3.16944e-57	1.35009e-15
ENSG00000272512	1,2,3,4,5	04:05:00	1_1003053_C_T	-0.334361	0.0400061	1.18181e-16	2.30573e-05	1.06362e-55	1.4299e-08
ENSG00000272512	1,2,3,4,5	05:05:00	1_1009823_G_A	-0.276345	0.0437219	3.2068e-10	2.32258e-07	8.05642e-16	3.2068e-10
ENSG00000162571	1,2,3,4,5	01:02:00	1_1135651_C_T	-0.432336	0.0424604	8.9004e-24	1.08298e-15	2.38105e-18	2.38018e-18
ENSG00000162571	1,2,3,4,5	02:02:00	1_1117398_A_G	0.0991346	0.0151173	6.92722e-11	1.07658e-07	2.10806e-05	6.92722e-11
ENSG00000186891	1,2,3,4,5	01:02:00	1_1151232_T_C	-0.333127	0.019399	8.78951e-62	1.99605e-64	1.81261e-67	1.80293e-67
ENSG00000186891	1,2,3,4,5	02:02:00	1_1130480_G_A	0.213151	0.0238535	8.91988e-19	1.06503e-16	3.992e-25	8.91988e-19
ENSG00000186827	1,2,3,4,5	01:02:00	1_1148445_G_A	0.309863	0.033874	1.38742e-19	6.70796e-18	3.0814e-21	3.07987e-21
ENSG00000186827	1,2,3,4,5	02:02:00	1_1155321_C_T	-0.126472	0.0183905	8.12931e-12	1.24968e-09	2.92946e-13	8.12931e-12
ENSG00000162572	1,2,3,4,5	01:03:00	1_1299366_C_T	0.135386	0.0125096	1.43703e-26	2.14863e-29	2.1854e-32	2.18277e-32
ENSG00000162572	1,2,3,4,5	02:03:00	1_1214153_G_A	0.25081	0.0271247	5.74296e-20	4.31788e-17	3.41824e-22	2.78134e-19
ENSG00000162572	1,2,3,4,5	03:03:00	1_1219775_C_T	-0.284704	0.046154	8.31367e-10	9.05806e-07	4.69165e-13	8.31367e-10
ENSG00000242485	1,2,3,4,5	01:02:00	1_1342612_G_C	0.199387	0.0132814	2.29877e-48	5.05592e-125	1.92654e-128	1.89024e-128
ENSG00000242485	1,2,3,4,5	02:02:00	1_1297059_G_A	-0.0623766	0.0116693	1.00493e-07	4.82393e-05	1.43642e-85	1.00493e-07
ENSG00000235098	1,2,3,4,5	01:02:00	1_1353561_A_G	-1.23917	0.0225694	2.94681e-402	3.92219e-409	3.700916e-412	3.13952e-412
ENSG00000235098	1,2,3,4,5	02:02:00	1_1168843_C_T	0.306636	0.0609276	5.2643e-07	0.00120827	4.95305e-22	5.2643e-07
ENSG00000225285	1,2,3,4,5	01:02:00	1_1367193_G_T	0.540916	0.0192148	2.86233e-147	6.54926e-132	2.41814e-135	2.36777e-135
ENSG00000225285	1,2,3,4,5	02:02:00	1_1360157_T_A	0.230565	0.0311717	2.04073e-13	2.1997e-10	0.00532691	2.04073e-13
ENSG00000215915	1,2,3,4,5	01:03:00	1_1367735_G_A	-0.340865	0.0258252	3.32245e-38	2.29388e-34	1.57336e-37	1.5708e-37
ENSG00000215915	1,2,3,4,5	02:03:00	1_1404236_C_T	0.386905	0.0343595	1.45195e-28	5.94109e-20	1.67396e-20	4.69032e-23
ENSG00000215915	1,2,3,4,5	03:03:00	1_1379499_C_T	-0.370276	0.0600076	8.21473e-10	1.45829e-06	0.00575307	8.21473e-10
ENSG00000160072	1,2,3,4,5	01:03:00	1_1430584_T_C	0.142318	0.0141944	4.05087e-23	5.64237e-13	2.11658e-16	2.11597e-16
ENSG00000160072	1,2,3,4,5	02:03:00	1_1487059_G_A	-0.303562	0.0269112	1.17688e-28	2.09283e-18	1.92432e-12	2.0028e-21
ENSG00000160072	1,2,3,4,5	03:03:00	1_1493727_G_A	0.0572527	0.0111416	3.0361e-07	0.000368733	0.000146297	3.0361e-07
ENSG00000197785	1,2,3,4,5	01:02:00	1_1455318_T_C	-0.105661	0.00895611	4.15371e-31	1.28985e-20	4.34452e-24	4.3417e-24
ENSG00000197785	1,2,3,4,5	02:02:00	1_1436059_C_T	0.0949047	0.0186831	4.12947e-07	0.000413273	0.0109356	4.12947e-07
ENSG00000160075	1,2,3,4,5	01:02:00	1_1509034_T_C	0.190698	0.00945988	1.85932e-82	8.57561e-109	5.89165e-112	5.80644e-112
ENSG00000160075	1,2,3,4,5	02:02:00	1_1469033_C_T	0.0910535	0.0183235	7.29077e-07	0.000191218	2.32702e-32	7.29077e-07
ENSG00000248333	1,2,3,4,5	01:02:00	1_1899959_C_T	0.22355	0.0278348	1.62592e-15	3.07438e-18	1.4878e-21	1.48704e-21
ENSG00000248333	1,2,3,4,5	02:02:00	1_1674677_G_C	-0.101249	0.0162201	5.24846e-10	2.94824e-07	2.02147e-15	5.24846e-10
ENSG00000272004	1,2,3,4	01:05:00	1_1879084_C_T	-0.264768	0.0322085	4.05141e-16	2.28415e-09	1.28734e-12	1.28704e-12
ENSG00000272004	1,2,3,4	02:05:00	1_1217011_A_C	-0.296662	0.0501424	3.99173e-09	1.63006e-06	3.9309e-10	2.96548e-09
ENSG00000272004	1,2,3,4	03:05:00	1_2033109_C_T	0.212244	0.0311231	1.27683e-11	1.61284e-05	2.66742e-09	2.07299e-08
ENSG00000272004	1,2,3,4	04:05:00	1_1889199_T_C	-0.326644	0.0550016	3.49217e-09	0.000173323	0.002674	6.53485e-07
ENSG00000272004	1,2,3,4	05:05:00	1_1709119_C_T	-0.328184	0.0634691	2.61518e-07	0.000501028	0.108598	2.61518e-07
ENSG00000269737	1,2,3,4,5	01:03:00	1_1966659_A_G	-0.520857	0.0812368	1.79072e-10	1.83546e-11	7.77592e-15	7.77413e-15
ENSG00000269737	1,2,3,4,5	02:03:00	1_2575096_G_C	0.44256	0.0850873	2.18136e-07	3.19725e-06	2.1565e-14	1.71884e-09
ENSG00000269737	1,2,3,4,5	03:03:00	1_1820666_C_A	0.419945	0.0830931	4.72158e-07	0.000510388	1.28857e-08	4.72158e-07
ENSG00000269227	1,2,3,4	01:02:00	1_1966659_A_G	-0.717292	0.100708	1.57135e-12	6.58061e-09	2.01836e-12	2.0179e-12
ENSG00000269227	1,2,3,4	02:02:00	1_1820666_C_A	0.59084	0.107218	4.13588e-08	0.000130414	5.79294e-08	4.13588e-08
ENSG00000189339	1,2,3,4,5	01:04:00	1_1879084_C_T	-0.184972	0.0201675	1.12279e-19	2.62313e-10	9.51542e-14	9.51357e-14
ENSG00000189339	1,2,3,4,5	02:04:00	1_1889500_C_T	0.341376	0.0449991	5.01178e-14	4.95158e-10	1.3589e-08	1.54405e-13
ENSG00000189339	1,2,3,4,5	03:04:00	1_1966659_A_G	-0.656599	0.078724	1.35888e-16	5.0636e-09	1.29819e-08	1.57507e-12
ENSG00000189339	1,2,3,4,5	04:04:00	1_1968959_G_A	0.114786	0.0230724	7.08089e-07	0.000228839	0.000223696	7.08089e-07
ENSG00000008128	1,2,3,4,5	01:05:00	1_1757221_G_A	-0.564531	0.0437573	1.23468e-36	1.86332e-18	7.20794e-22	7.20413e-22
ENSG00000008128	1,2,3,4,5	02:05:00	1_1683900_G_A	-0.377139	0.0361563	7.70804e-25	1.76334e-20	6.228e-11	2.08947e-23
ENSG00000008128	1,2,3,4,5	03:05:00	1_1800364_C_T	-0.272956	0.0410378	3.73928e-11	4.92338e-10	4.24608e-17	3.2522e-13
ENSG00000008128	1,2,3,4,5	04:05:00	1_1867426_G_A	0.261529	0.0361281	6.42403e-13	1.16125e-10	0.239896	6.50991e-14
ENSG00000008128	1,2,3,4,5	05:05:00	1_2107090_G_A	-0.486146	0.074037	6.56033e-11	1.91535e-07	6.68815e-13	6.56033e-11
ENSG00000227775	1,2,3,4,5	01:03:00	1_1800364_C_T	-0.265561	0.0376828	2.49962e-12	1.67382e-07	5.19963e-11	5.19901e-11
ENSG00000227775	1,2,3,4,5	02:03:00	1_1431502_G_A	-0.247975	0.0415688	2.87722e-09	3.436e-05	6.73593e-07	4.88074e-08
ENSG00000227775	1,2,3,4,5	03:03:00	1_1997150_G_A	-0.146583	0.0261076	2.24504e-08	7.43624e-06	1.03435e-07	2.24504e-08
ENSG00000268575	1,2,3,4	01:06:00	1_1663831_C_T	0.620308	0.038005	1.24619e-55	4.67545e-37	4.5609e-40	4.54858e-40
ENSG00000268575	1,2,3,4	02:06:00	1_1800364_C_T	-0.52095	0.0546211	5.03948e-21	4.61517e-15	2.52304e-08	1.42271e-18
ENSG00000268575	1,2,3,4	03:06:00	1_1805858_G_C	0.968183	0.0702437	5.48627e-41	7.86648e-11	0.0246372	2.82305e-14
ENSG00000268575	1,2,3,4	04:06:00	1_1718642_C_A	-0.928675	0.105055	2.40515e-18	3.22531e-07	0.000366944	2.62949e-10
ENSG00000268575	1,2,3,4	05:06:00	1_2369408_C_T	-0.396227	0.0660608	2.45114e-09	1.51108e-09	4.86393e-11	6.08719e-13
ENSG00000268575	1,2,3,4	06:06:00	1_1687152_G_A	0.222233	0.038219	7.27863e-09	9.81218e-06	1.90202e-24	7.27863e-09
ENSG00000215790	1,2,3,4,5	01:02:00	1_1800364_C_T	-0.199472	0.0399082	6.28559e-07	2.28578e-08	7.27809e-12	7.27706e-12
ENSG00000215790	1,2,3,4,5	02:02:00	1_2235378_C_T	-0.473717	0.0918219	2.72562e-07	0.000576552	1.86923e-10	2.72562e-07
ENSG00000008130	1,2,3,4,5	01:02:00	1_1684472_C_T	-0.1059	0.0108867	6.93537e-22	2.1423e-33	1.31424e-36	1.3122e-36
ENSG00000008130	1,2,3,4,5	02:02:00	1_1709119_C_T	0.186947	0.0210048	1.21581e-18	3.94773e-15	5.37219e-33	1.21581e-18
ENSG00000078369	1,2,3,4,5	01:03:00	1_1852484_A_G	-0.101843	0.0128221	3.26534e-15	2.32161e-17	1.42061e-20	1.41995e-20
ENSG00000078369	1,2,3,4,5	02:03:00	1_1786684_G_A	0.188924	0.0219433	1.45665e-17	0.000412834	1.35361e-13	4.45181e-07
ENSG00000078369	1,2,3,4,5	03:03:00	1_1709119_C_T	-0.225423	0.030883	4.15038e-13	1.41486e-09	0.871102	4.15038e-13
ENSG00000231050	1,2,3,4,5	01:03:00	1_1706160_A_G	0.66259	0.0255775	7.1194e-128	1.27844e-169	4.08083e-173	3.94554e-173
ENSG00000231050	1,2,3,4,5	02:03:00	1_1776269_C_A	-0.217128	0.0203282	6.12379e-26	1.17042e-38	7.51708e-75	3.30985e-42
ENSG00000231050	1,2,3,4,5	03:03:00	1_1861126_C_G	0.229714	0.0456724	5.35249e-07	6.882e-05	3.55201e-06	5.35249e-07
ENSG00000169885	1,2,3,4,5	01:02:00	1_1841728_C_T	-0.423762	0.022836	4.44212e-71	4.29347e-97	3.84548e-100	3.8007e-100
ENSG00000169885	1,2,3,4,5	02:02:00	1_1835042_G_A	0.313175	0.0186701	3.31144e-59	2.75338e-56	4.02982e-89	3.31144e-59
ENSG00000067606	1,2,3,4,5	01:03:00	1_2121118_C_T	0.194161	0.0215992	5.61045e-19	1.18602e-68	2.99553e-72	2.97718e-72
ENSG00000067606	1,2,3,4,5	02:03:00	1_2137368_T_C	0.17516	0.0211913	2.4954e-16	5.49738e-08	3.003e-51	7.17473e-11
ENSG00000067606	1,2,3,4,5	03:03:00	1_2069681_C_T	0.169089	0.0318557	1.23123e-07	0.000434612	3.35285e-05	1.23123e-07
ENSG00000182873	1,2,3,4,5	01:06:00	1_2121118_C_T	0.255745	0.0307249	1.56349e-16	9.84831e-59	2.43022e-62	2.41914e-62
ENSG00000182873	1,2,3,4,5	02:06:00	1_2127434_C_A	0.347455	0.032552	6.67337e-26	2.09418e-07	2.64461e-46	1.4364e-10
ENSG00000182873	1,2,3,4,5	03:06:00	1_2134072_T_G	-0.240109	0.0359934	3.28419e-11	4.88404e-10	0.0171832	3.43594e-13
ENSG00000182873	1,2,3,4,5	04:06:00	1_2040453_G_A	0.296909	0.0519121	1.23043e-08	0.000618464	2.43036e-07	4.58792e-07
ENSG00000182873	1,2,3,4,5	05:06:00	1_2166406_C_T	0.268494	0.0455768	4.49532e-09	0.00010716	1.03007e-11	2.81531e-08
ENSG00000182873	1,2,3,4,5	06:06:00	1_1983128_A_T	-0.118234	0.0236866	6.50966e-07	0.000819962	0.322533	6.50966e-07
ENSG00000243558	1,2,3,4	01:02:00	1_2122723_C_G	0.308854	0.0383075	1.41407e-15	1.09398e-09	3.79089e-13	3.78992e-13
ENSG00000243558	1,2,3,4	02:02:00	1_2218100_C_T	0.151962	0.0280335	6.80578e-08	0.000130755	1.33846e-05	6.80578e-08
ENSG00000162585	1,2,3,4,5	01:03:00	1_2060058_C_T	-0.107119	0.00740619	3.56763e-45	3.08032e-56	1.87851e-59	1.87072e-59
ENSG00000162585	1,2,3,4,5	02:03:00	1_2121118_C_T	-0.0425421	0.00604048	2.57837e-12	2.30295e-09	4.74904e-28	6.21071e-13
ENSG00000162585	1,2,3,4,5	03:03:00	1_2255633_G_A	-0.0722838	0.0146957	9.42191e-07	0.00157702	2.02005e-05	9.42191e-07
ENSG00000203301	1,2,3,4	01:02:00	1_2127434_C_A	0.274043	0.0227902	5.35383e-32	6.01614e-07	4.54652e-19	1.38193e-09
ENSG00000203301	1,2,3,4	02:02:00	1_2140261_G_A	-0.22733	0.0281172	1.18313e-15	0.000241635	0.845048	7.54648e-08
ENSG00000269896	1,2,3,4,5	01:03:00	1_2286084_C_T	-0.220401	0.0346087	2.36221e-10	3.06314e-44	1.76373e-47	1.75909e-47
ENSG00000269896	1,2,3,4,5	02:03:00	1_2316315_A_G	0.133816	0.021318	4.21576e-10	0.000731611	1.67797e-20	3.29574e-07
ENSG00000269896	1,2,3,4,5	03:03:00	1_2300649_C_T	-0.12607	0.0253425	7.09386e-07	0.000739022	2.376e-27	7.09386e-07
ENSG00000272420	1,2,3,4,5	01:03:00	1_2281978_T_G	0.242066	0.0313072	1.66344e-14	8.40817e-36	4.93118e-39	4.92247e-39
ENSG00000272420	1,2,3,4,5	02:03:00	1_2299238_C_T	0.211009	0.0329745	1.93965e-10	0.000113765	4.15754e-32	2.49834e-07
ENSG00000272420	1,2,3,4,5	03:03:00	1_2302911_G_A	-0.154221	0.0311591	8.06375e-07	0.00209389	0.434933	8.06375e-07
ENSG00000271921	1,2,3	01:02:00	1_2273620_C_T	1.59672	0.131097	6.81619e-32	1.12576e-29	2.77307e-33	2.75881e-33
ENSG00000271921	1,2,3	02:02:00	1_2302911_G_A	-0.2268	0.0456218	7.83838e-07	0.00206325	3.07255e-08	7.83838e-07
ENSG00000271847	1,2,3	01:02:00	1_2309082_T_G	-0.538193	0.0344605	2.64814e-49	5.02569e-49	1.24636e-52	1.2303e-52
ENSG00000271847	1,2,3	02:02:00	1_2273620_C_T	0.622226	0.118931	2.04983e-07	0.000964734	1.03516e-10	2.04983e-07
ENSG00000157911	1,2,3,4,5	01:02:00	1_2336210_C_T	0.120313	0.00811098	2.58016e-47	6.76103e-51	1.65822e-54	1.65244e-54
ENSG00000157911	1,2,3,4,5	02:02:00	1_2332988_T_C	0.126755	0.0129904	5.22357e-22	5.42014e-19	4.25668e-29	5.22357e-22
ENSG00000228037	1,2,3,4,5	01:03:00	1_2553657_C_T	0.419266	0.0422801	1.16299e-22	1.67485e-13	3.80126e-17	3.80006e-17
ENSG00000228037	1,2,3,4,5	02:03:00	1_2534978_G_A	0.1611	0.0213625	7.01114e-14	9.38989e-14	1.33425e-09	5.91898e-16
ENSG00000228037	1,2,3,4,5	03:03:00	1_2581349_C_G	-0.435234	0.0742134	5.25206e-09	4.96548e-07	1.22411e-11	5.25206e-09
ENSG00000157870	1,2,3,4,5	01:02:00	1_2711633_G_A	-0.38686	0.0447363	1.05608e-17	1.21141e-13	7.96465e-16	7.96254e-16
ENSG00000157870	1,2,3,4,5	02:02:00	1_2551785_C_T	-0.101068	0.0150898	2.73839e-11	3.16321e-08	2.97055e-09	2.73839e-11
ENSG00000162591	1,2,3,4,5	01:04:00	1_3442422_G_A	0.147137	0.0194377	5.67609e-14	1.72168e-66	4.26465e-70	4.24006e-70
ENSG00000162591	1,2,3,4,5	02:04:00	1_3448360_G_A	-0.156319	0.0185646	7.06166e-17	5.33604e-11	4.20157e-64	9.28115e-15
ENSG00000162591	1,2,3,4,5	03:04:00	1_3476279_A_T	-0.107831	0.0154442	3.94465e-12	1.88378e-06	2.41046e-23	1.86269e-09
ENSG00000162591	1,2,3,4,5	04:04:00	1_3517573_G_C	-0.0883599	0.0170543	2.42792e-07	0.000977241	0.832974	2.42792e-07
ENSG00000227372	1,2,3,4,5	01:02:00	1_3657783_C_T	0.278744	0.0143367	2.71623e-77	2.79594e-69	2.27812e-72	2.26412e-72
ENSG00000227372	1,2,3,4,5	02:02:00	1_3646192_G_A	-0.0979881	0.0150169	8.57106e-11	1.45057e-07	3.15877e-05	8.57106e-11
ENSG00000235169	1,2,3,4,5	01:02:00	1_3688849_A_G	-0.262853	0.0268986	4.56327e-22	2.09347e-19	4.58362e-23	4.58091e-23
ENSG00000235169	1,2,3,4,5	02:02:00	1_3681831_T_C	0.165847	0.0266354	5.78845e-10	3.18121e-06	6.69058e-11	5.78845e-10
ENSG00000272153	1,2,3,4,5	01:02:00	1_3701490_C_T	0.35293	0.0442487	2.51223e-15	3.14095e-13	8.58199e-16	8.57973e-16
ENSG00000272153	1,2,3,4,5	02:02:00	1_3703337_G_C	-0.142561	0.0201431	2.02107e-12	1.28619e-08	6.56555e-13	2.02107e-12
ENSG00000130764	1,2,3,4,5	01:03:00	1_3697137_G_T	-0.162933	0.0176576	6.82074e-20	3.44047e-55	5.64855e-59	5.6255e-59
ENSG00000130764	1,2,3,4,5	02:03:00	1_3701490_C_T	0.346075	0.0342496	1.90122e-23	7.36769e-15	9.1557e-23	1.57208e-17
ENSG00000130764	1,2,3,4,5	03:03:00	1_3720332_G_C	0.0922309	0.0149097	7.4604e-10	1.81056e-06	3.34526e-28	7.4604e-10
ENSG00000116198	1,2,3,4,5	01:02:00	1_3771369_T_C	0.441606	0.0124302	5.76052e-215	1.05906e-166	1.21807e-169	1.17919e-169
ENSG00000116198	1,2,3,4,5	02:02:00	1_3779818_A_G	0.202038	0.0131973	3.99633e-50	3.44203e-47	0.149589	3.99633e-50
ENSG00000169598	1,2,3,4,5	01:02:00	1_3802018_T_C	-0.417006	0.0233868	3.86545e-66	6.17435e-67	1.48638e-70	1.4777e-70
ENSG00000169598	1,2,3,4,5	02:02:00	1_3711193_C_T	-0.135465	0.017065	3.38034e-15	5.06415e-12	8.88741e-19	3.38034e-15
ENSG00000236423	1,2,3,4,5	01:02:00	1_3825711_C_T	0.24687	0.0384212	1.63788e-10	1.15735e-08	3.32902e-12	3.32852e-12
ENSG00000236423	1,2,3,4,5	02:02:00	1_3783519_G_T	-0.298873	0.0540746	3.68058e-08	8.11509e-05	6.1892e-10	3.68058e-08
ENSG00000196581	1,2,3,4,5	01:02:00	1_4753613_G_A	-0.376788	0.0572927	6.1205e-11	3.08017e-10	3.30348e-13	3.30289e-13
ENSG00000196581	1,2,3,4,5	02:02:00	1_5002713_T_C	0.127704	0.0224093	1.38531e-08	1.97336e-05	4.82704e-10	1.38531e-08
ENSG00000069424	1,2,3,4,5	01:02:00	1_6076819_G_A	0.146177	0.0230583	2.8391e-10	1.36633e-06	3.40513e-09	3.40486e-09
ENSG00000069424	1,2,3,4,5	02:02:00	1_6102601_C_T	-0.0441129	0.00778104	1.64113e-08	4.50284e-05	3.72918e-07	1.64113e-08
ENSG00000131697	1,2,3,4,5	01:03:00	1_6009858_G_A	0.140239	0.0170944	4.11527e-16	2.64952e-27	6.589e-31	6.5818e-31
ENSG00000131697	1,2,3,4,5	02:03:00	1_5938189_C_A	-0.421159	0.0439864	2.88673e-21	8.52541e-19	5.39522e-26	2.03546e-21
ENSG00000131697	1,2,3,4,5	03:03:00	1_5959442_C_T	0.329976	0.0452211	4.22077e-13	1.90883e-09	6.30531e-25	4.22077e-13
ENSG00000158286	1,2,3,4,5	01:03:00	1_6260663_A_C	-0.218775	0.0231115	7.8505e-21	1.45461e-39	6.15731e-43	6.14409e-43
ENSG00000158286	1,2,3,4,5	02:03:00	1_6264772_T_C	-0.165327	0.028702	9.705e-09	4.92443e-05	4.31466e-17	2.31276e-08
ENSG00000158286	1,2,3,4,5	03:03:00	1_6232157_C_T	-0.267175	0.047296	1.8443e-08	4.81705e-05	5.90142e-24	1.8443e-08
ENSG00000116237	1,2,3,4,5	01:03:00	1_6281667_A_C	-0.839913	0.0324949	2.18386e-127	1.35672e-69	5.77311e-73	5.73706e-73
ENSG00000116237	1,2,3,4,5	02:03:00	1_6291810_A_G	0.931314	0.0593755	2.17931e-52	1.51354e-41	0.001204	1.00549e-44
ENSG00000116237	1,2,3,4,5	03:03:00	1_6323110_T_C	-0.598143	0.0665611	5.75265e-19	2.81468e-15	0.101358	5.75265e-19
ENSG00000158292	1,2,3,4,5	01:03:00	1_6308695_A_G	0.194016	0.0168705	1.09713e-29	5.45493e-35	1.40973e-38	1.4073e-38
ENSG00000158292	1,2,3,4,5	02:03:00	1_6323110_T_C	0.699379	0.0728395	2.24989e-21	2.55459e-16	1.64378e-24	1.0781e-19
ENSG00000158292	1,2,3,4,5	03:03:00	1_6297501_A_G	-0.300923	0.0569774	1.4206e-07	0.000670875	0.00169324	1.4206e-07
ENSG00000097021	1,2,3,4,5	01:03:00	1_6430592_T_C	1.13774	0.0362332	2.27591e-176	5.32936e-238	1.41835e-241	1.33181e-241
ENSG00000097021	1,2,3,4,5	02:03:00	1_6440435_G_A	-0.381782	0.0401821	5.6834e-21	4.05243e-18	1.28339e-57	8.88106e-22
ENSG00000097021	1,2,3,4,5	03:03:00	1_6399724_T_C	-0.128866	0.0243841	1.39495e-07	0.000198752	5.34263e-76	1.39495e-07
ENSG00000041988	1,2,3,4,5	01:02:00	1_6685851_C_A	-0.110569	0.00750823	1.07945e-46	3.28436e-80	3.3181e-83	3.29123e-83
ENSG00000041988	1,2,3,4,5	02:02:00	1_6719679_G_A	-0.0544756	0.00815184	3.03006e-11	8.99074e-09	2.3411e-49	3.03006e-11
ENSG00000171735	1,2,3,4,5	01:02:00	1_6947717_C_T	0.293183	0.015928	4.78009e-70	5.59876e-71	1.00322e-73	9.96824e-74
ENSG00000171735	1,2,3,4,5	02:02:00	1_7739250_T_C	0.134269	0.0131446	6.46536e-24	2.84075e-20	2.82753e-28	6.46536e-24
ENSG00000269978	1,2,3,5	01:02:00	1_7779534_G_A	-0.353201	0.0394983	1.24566e-18	3.55529e-11	4.53415e-14	4.53205e-14
ENSG00000269978	1,2,3,5	02:02:00	1_7753373_G_A	-0.445307	0.0589073	7.49931e-14	1.90218e-10	1.01445e-09	7.49931e-14
ENSG00000049245	1,2,3,4,5	01:02:00	1_7847836_T_C	0.130806	0.0123448	1.44804e-25	1.21562e-25	8.2302e-29	8.22243e-29
ENSG00000049245	1,2,3,4,5	02:02:00	1_8001850_C_T	0.144357	0.0281816	3.30514e-07	0.000536754	2.41513e-10	3.30514e-07
ENSG00000116288	1,2,3,4,5	01:02:00	1_8021778_T_C	0.115539	0.0073182	5.04999e-53	2.49572e-86	1.37554e-89	1.36266e-89
ENSG00000116288	1,2,3,4,5	02:02:00	1_8025275_C_T	0.0666575	0.00852973	8.80884e-15	6.72208e-12	1.2716e-51	8.80884e-15
ENSG00000142599	1,2,3,4,5	01:02:00	1_8468278_A_G	0.320813	0.0103159	1.09075e-173	6.37359e-160	9.05838e-163	8.79079e-163
ENSG00000142599	1,2,3,4,5	02:02:00	1_8476420_C_T	0.0952867	0.0110074	9.78212e-18	9.24696e-15	8.3731e-08	9.78212e-18
ENSG00000142583	1,2,3,4,5	01:02:00	1_9125398_G_A	0.324396	0.0391972	2.29152e-16	9.77781e-18	2.58148e-21	2.58019e-21
ENSG00000142583	1,2,3,4,5	02:02:00	1_9127159_C_A	0.114853	0.0182148	3.52295e-10	1.28073e-06	3.50789e-15	3.52295e-10
ENSG00000049239	1,2,3,4,5	01:05:00	1_9297492_G_A	-0.125916	0.0217889	8.70434e-09	2.7395e-25	2.68012e-59	1.85349e-28
ENSG00000049239	1,2,3,4,5	02:05:00	1_9333557_C_G	-0.417767	0.0186263	1.52934e-99	2.76086e-20	1.50103e-23	2.10846e-23
ENSG00000049239	1,2,3,4,5	03:05:00	1_9291666_T_C	-0.321173	0.0170464	5.20495e-73	4.40281e-25	5.37002e-69	1.59935e-28
ENSG00000049239	1,2,3,4,5	04:05:00	1_9281836_C_T	-0.280885	0.0237255	2.66921e-31	1.02966e-31	0.0291697	2.81182e-35
ENSG00000049239	1,2,3,4,5	05:05:00	1_9328086_G_A	-0.0882425	0.0160945	4.71836e-08	7.33988e-05	7.2934e-14	4.71836e-08
ENSG00000231789	1,2,3,4,5	01:02:00	1_9747743_C_T	0.630259	0.051154	1.11221e-33	2.44048e-25	6.2163e-29	6.21038e-29
ENSG00000231789	1,2,3,4,5	02:02:00	1_9704925_T_G	-0.148976	0.0274113	6.15141e-08	5.25599e-05	0.00818725	6.15141e-08
ENSG00000171603	1,2,3,4,5	01:02:00	1_9846341_T_C	0.170533	0.0229133	1.45621e-13	1.42499e-16	1.08253e-19	1.08208e-19
ENSG00000171603	1,2,3,4,5	02:02:00	1_9937041_C_T	-0.0659429	0.0124081	1.18806e-07	0.000432736	1.05865e-13	1.18806e-07
ENSG00000054523	1,2,3,4,5	01:02:00	1_10282431_G_A	-0.68433	0.0280206	1.4187e-115	3.53434e-98	1.67178e-100	1.65217e-100
ENSG00000054523	1,2,3,4,5	02:02:00	1_10285709_A_G	0.097707	0.00984265	1.04894e-22	5.24203e-20	2.3162e-07	1.04894e-22
ENSG00000142655	1,2,3,4,5	01:02:00	1_10537090_C_A	0.364412	0.0121973	1.30642e-162	1.60669e-291	4.54626e-295	4.15166e-295
ENSG00000142655	1,2,3,4,5	02:02:00	1_10564675_G_A	0.0897836	0.0136309	5.7213e-11	3.00015e-08	7.1823e-136	5.7213e-11
ENSG00000171824	1,2,3,4,5	01:02:00	1_11107439_G_T	-0.169382	0.0170231	8.39866e-23	3.02528e-37	4.5695e-40	4.56098e-40
ENSG00000171824	1,2,3,4,5	02:02:00	1_11134494_G_C	0.345592	0.0400444	1.22264e-17	1.51148e-15	4.95038e-36	1.22264e-17
ENSG00000116661	1,2,3,4,5	01:02:00	1_11714793_A_G	-0.132276	0.0253925	2.09009e-07	3.39981e-07	2.0485e-10	2.04829e-10
ENSG00000116661	1,2,3,4,5	02:02:00	1_11709339_C_T	0.207394	0.0411619	5.11165e-07	0.000547716	6.89523e-10	5.11165e-07
ENSG00000116663	1,2,3,4,5	01:04:00	1_11725908_A_G	-0.374681	0.0198547	3.1115e-73	5.27646e-81	1.66939e-84	1.65545e-84
ENSG00000116663	1,2,3,4,5	02:04:00	1_11724708_T_C	0.171427	0.0210628	6.93589e-16	1.94663e-20	0.322915	9.01922e-24
ENSG00000116663	1,2,3,4,5	03:04:00	1_11731177_G_C	-0.0976216	0.0190343	3.19872e-07	8.06254e-08	6.46744e-41	5.58265e-11
ENSG00000116663	1,2,3,4,5	04:04:00	1_11788763_A_G	-0.0933724	0.0183488	3.94136e-07	0.000529488	3.66792e-16	3.94136e-07
ENSG00000162490	1,2,3,4,5	01:03:00	1_11779499_T_C	-0.19245	0.0284908	1.86747e-11	7.76443e-09	1.8981e-12	1.8978e-12
ENSG00000162490	1,2,3,4,5	02:03:00	1_11807970_A_G	-0.174408	0.0299863	6.98796e-09	4.57115e-06	9.8649e-10	4.64541e-09
ENSG00000162490	1,2,3,4,5	03:03:00	1_11717300_T_C	-0.138586	0.0279063	7.40825e-07	0.000967306	8.57522e-08	7.40825e-07
ENSG00000177674	1,2,3,4,5	01:05:00	1_11809735_A_T	-0.07987	0.00935325	2.63505e-17	3.55362e-36	8.46473e-40	8.44917e-40
ENSG00000177674	1,2,3,4,5	02:05:00	1_11782506_T_C	-0.106975	0.00878352	5.76274e-33	1.04157e-13	3.76236e-22	6.38632e-17
ENSG00000177674	1,2,3,4,5	03:05:00	1_11796240_C_T	-0.165335	0.0211302	8.19215e-15	1.87241e-07	3.59803e-08	4.36897e-11
ENSG00000177674	1,2,3,4,5	04:05:00	1_11810505_C_T	0.0784013	0.0136138	9.77926e-09	2.15159e-07	2.90067e-15	3.46669e-10
ENSG00000177674	1,2,3,4,5	05:05:00	1_11793834_T_C	-0.112857	0.0219155	2.86685e-07	0.000901072	0.793782	2.86685e-07
ENSG00000215910	1,2,3,4	01:02:00	1_11899033_G_T	0.488919	0.0229889	5.45687e-89	3.16634e-170	8.0619e-174	7.68177e-174
ENSG00000215910	1,2,3,4	02:02:00	1_11863057_G_A	0.243575	0.0314843	1.76003e-14	2.07124e-12	3.26306e-95	1.76003e-14
ENSG00000011021	1,2,3,4,5	01:02:00	1_11883731_C_T	0.31259	0.0158036	1.04252e-79	3.02994e-63	3.27032e-66	3.25349e-66
ENSG00000011021	1,2,3,4,5	02:02:00	1_11860683_T_C	-0.126251	0.0147015	1.74929e-17	9.83246e-15	0.000542718	1.74929e-17
ENSG00000177000	1,2,3,4,5	01:02:00	1_11852300_C_T	0.470661	0.0162788	5.38302e-154	7.08371e-224	2.41461e-227	2.28252e-227
ENSG00000177000	1,2,3,4,5	02:02:00	1_11873512_A_G	0.147689	0.0271077	5.71205e-08	3.12975e-05	2.64396e-77	5.71205e-08
ENSG00000242349	1,2,3,4,5	01:03:00	1_11905633_T_C	-0.860939	0.03502	7.21429e-117	2.34977e-114	7.07673e-118	6.96366e-118
ENSG00000242349	1,2,3,4,5	02:03:00	1_11898859_G_A	0.351483	0.0363222	1.11778e-21	1.00641e-21	9.21449e-32	9.11629e-25
ENSG00000242349	1,2,3,4,5	03:03:00	1_11908167_C_T	-0.324552	0.0533285	1.38419e-09	5.57277e-06	1.07204e-06	1.38419e-09
ENSG00000175206	1,2,3,4,5	01:02:00	1_11905633_T_C	-0.719139	0.0379378	7.47841e-74	8.52169e-66	4.76887e-69	4.74219e-69
ENSG00000175206	1,2,3,4,5	02:02:00	1_11908167_C_T	-0.283934	0.054976	2.6464e-07	0.000122178	0.00143999	2.6464e-07
ENSG00000083444	1,2,3,4,5	01:02:00	1_12009956_G_A	0.187533	0.017835	3.28382e-25	1.55082e-31	1.69561e-34	1.69329e-34
ENSG00000083444	1,2,3,4,5	02:02:00	1_11973842_A_G	0.0715554	0.0121728	4.84063e-09	3.47303e-06	5.32553e-18	4.84063e-09
ENSG00000116688	1,2,3,4,5	01:02:00	1_12059412_C_T	-0.143607	0.00931802	9.67952e-51	3.29729e-37	8.86475e-41	8.84762e-41
ENSG00000116688	1,2,3,4,5	02:02:00	1_11968356_G_A	0.0908039	0.00934863	7.93975e-22	2.71446e-18	1.76692e-11	7.93975e-22
ENSG00000116691	1,2,3,4,5	01:02:00	1_12075075_G_A	0.0919805	0.0109847	1.0339e-16	4.83824e-10	5.18122e-13	5.18033e-13
ENSG00000116691	1,2,3,4,5	02:02:00	1_11999942_G_A	0.0530204	0.00674279	6.05425e-15	1.26757e-11	2.76253e-11	6.05425e-15
ENSG00000162493	1,2,3,4,5	01:03:00	1_13946586_G_A	-0.241684	0.0168053	1.04771e-44	2.3058e-37	6.67786e-41	6.66488e-41
ENSG00000162493	1,2,3,4,5	02:03:00	1_13920807_G_T	0.308068	0.0275693	3.63047e-28	5.562e-17	3.29763e-20	3.13633e-20
ENSG00000162493	1,2,3,4,5	03:03:00	1_13910417_C_T	-0.185703	0.0275082	1.91876e-11	4.38537e-08	1.08239e-06	1.91876e-11
ENSG00000228140	1,2,3,5	01:02:00	1_15733043_G_A	-0.243731	0.0294263	2.89902e-16	3.64808e-11	1.39847e-14	1.39777e-14
ENSG00000228140	1,2,3,5	02:02:00	1_16442847_A_G	0.152763	0.0305856	6.67734e-07	0.00143956	3.96916e-05	6.67734e-07
ENSG00000142634	1,2,3,4,5	01:02:00	1_15742807_G_C	-0.0957665	0.0098455	6.97101e-22	1.23652e-16	2.24406e-20	2.24304e-20
ENSG00000142634	1,2,3,4,5	02:02:00	1_15738365_A_C	-0.143192	0.0248414	9.47106e-09	5.31528e-05	1.90344e-06	9.47106e-09
ENSG00000116786	1,2,3,4,5	01:02:00	1_16046109_C_T	0.0817649	0.0100103	5.4753e-16	3.10023e-25	9.97083e-29	9.96148e-29
ENSG00000116786	1,2,3,4,5	02:02:00	1_15972597_C_T	0.0610407	0.0100262	1.36463e-09	4.19723e-07	5.02761e-23	1.36463e-09
ENSG00000162458	1,2,3,4,5	01:04:00	1_16089909_C_T	0.301684	0.016352	2.5847e-70	2.22748e-58	1.03512e-61	1.03049e-61
ENSG00000162458	1,2,3,4,5	02:04:00	1_16115333_C_G	-0.0950108	0.0155865	1.30398e-09	2.25868e-17	5.04937e-06	5.35396e-21
ENSG00000162458	1,2,3,4,5	03:04:00	1_16055039_C_T	0.127153	0.0206907	9.59933e-10	7.61925e-08	7.24571e-25	9.26692e-11
ENSG00000162458	1,2,3,4,5	04:04:00	1_16035434_A_G	-0.209082	0.0423062	8.37173e-07	0.000934839	0.0537504	8.37173e-07
ENSG00000179743	1,2,3,4,5	01:03:00	1_16155803_T_C	0.50298	0.0257872	1.01014e-77	4.43367e-56	1.16317e-58	1.15848e-58
ENSG00000179743	1,2,3,4,5	02:03:00	1_16141635_G_C	-0.168839	0.0177871	6.17615e-21	1.38473e-14	0.691755	3.07153e-17
ENSG00000179743	1,2,3,4,5	03:03:00	1_16158608_G_A	-0.241158	0.0463482	2.15898e-07	0.00073811	6.84983e-06	2.15898e-07
ENSG00000186510	1,2,3,4,5	01:02:00	1_16321010_A_G	-0.377404	0.0199086	7.34836e-74	6.97068e-87	1.65903e-90	1.64318e-90
ENSG00000186510	1,2,3,4,5	02:02:00	1_16296695_T_G	-0.182625	0.0297713	1.02747e-09	2.96671e-06	1.19019e-24	1.02747e-09
ENSG00000184908	1,2,3,4,5	01:03:00	1_16339772_C_G	0.268351	0.0252035	8.63729e-26	6.97783e-25	5.78728e-28	5.78215e-28
ENSG00000184908	1,2,3,4,5	02:03:00	1_16382649_T_C	0.21635	0.0270005	1.88357e-15	2.35549e-08	8.3438e-18	4.48103e-11
ENSG00000184908	1,2,3,4,5	03:03:00	1_16375210_G_A	-0.147195	0.0290408	4.37661e-07	0.00110003	0.00540548	4.37661e-07
ENSG00000142627	1,2,3,4,5	01:02:00	1_16509671_T_C	0.152873	0.0173217	2.31707e-18	5.04553e-18	1.27298e-20	1.27239e-20
ENSG00000142627	1,2,3,4,5	02:02:00	1_16508629_A_G	0.249665	0.0464302	8.44522e-08	0.000198518	5.05648e-10	8.44522e-08
ENSG00000142632	1,2,3,4,5	01:02:00	1_16533022_C_T	-0.96019	0.0159769	2.69494e-451	2.5697e-445	1.107800e-448	9.15586e-449
ENSG00000142632	1,2,3,4,5	02:02:00	1_16515805_T_C	0.112419	0.0141479	3.18058e-15	3.52495e-12	2.28617e-13	3.18058e-15
ENSG00000037637	1,2,3,4,5	01:02:00	1_16641899_C_T	0.139829	0.0253046	3.70556e-08	4.221e-31	1.20636e-33	1.20478e-33
ENSG00000037637	1,2,3,4,5	02:02:00	1_16599490_A_T	-0.139	0.0261027	1.12176e-07	9.75919e-06	4.57971e-33	1.12176e-07
ENSG00000157191	1,2,3,4,5	01:03:00	1_16796944_C_T	-0.15271	0.0133463	2.0617e-29	1.03029e-27	8.22422e-31	8.2153e-31
ENSG00000157191	1,2,3,4,5	02:03:00	1_16790312_T_C	-0.16812	0.023255	6.8675e-13	2.32222e-12	8.55337e-20	9.77687e-15
ENSG00000157191	1,2,3,4,5	03:03:00	1_16786604_C_T	0.150565	0.0261641	1.00215e-08	4.06544e-05	1.70304e-06	1.00215e-08
ENSG00000226029	1,2,3,4,5	01:02:00	1_16794115_G_C	0.329048	0.0235923	2.85387e-42	4.14096e-43	2.62162e-46	2.61506e-46
ENSG00000226029	1,2,3,4,5	02:02:00	1_16789682_A_G	-0.179825	0.0361896	7.3008e-07	0.000179289	4.9874e-11	7.3008e-07
ENSG00000224174	2,3	01:02:00	1_16847550_T_G	1.07997	0.139485	4.03347e-14	8.81681e-12	2.71624e-15	2.70926e-15
ENSG00000224174	2,3	02:02:00	1_16817131_T_C	-0.318134	0.0640456	8.81193e-07	7.83006e-05	1.08971e-07	8.81193e-07
ENSG00000233421	2,3,5	01:02:00	1_17299983_A_G	0.891188	0.104613	6.17267e-17	1.19586e-11	7.60374e-15	7.59614e-15
ENSG00000233421	2,3,5	02:02:00	1_16811071_T_C	0.238731	0.0462763	3.01931e-07	0.000278719	4.08954e-05	3.01931e-07
ENSG00000219481	1,2,3,4,5	01:10:00	1_16904121_T_G	0.281526	0.0234076	3.33594e-32	1.4999e-64	3.45822e-68	3.43935e-68
ENSG00000219481	1,2,3,4,5	02:10:00	1_17227183_C_T	-0.362379	0.032376	3.0825e-28	5.4051e-28	1.2721e-38	1.2397e-31
ENSG00000219481	1,2,3,4,5	03:10:00	1_17216244_C_T	-0.337589	0.0515642	7.4684e-11	5.45749e-12	1.63851e-25	1.35028e-15
ENSG00000219481	1,2,3,4,5	04:10:00	1_17348687_C_T	0.236704	0.0378672	4.98928e-10	2.66808e-08	2.28959e-16	7.57867e-12
ENSG00000219481	1,2,3,4,5	05:10:00	1_16466003_T_C	-0.194155	0.0356526	5.80441e-08	1.54518e-06	3.54789e-13	1.1244e-09
ENSG00000219481	1,2,3,4,5	06:10:00	1_16801091_C_T	-0.434424	0.0503658	1.29105e-17	5.10383e-06	2.55814e-11	3.90652e-09
ENSG00000219481	1,2,3,4,5	07:10:00	1_16844848_T_C	-0.252487	0.0231643	6.65392e-27	4.24669e-11	1.71719e-18	2.72729e-14
ENSG00000219481	1,2,3,4,5	08:10:00	1_16808520_C_G	-0.463392	0.066722	5.11717e-12	1.11942e-08	1.73291e-09	2.96783e-12
ENSG00000219481	1,2,3,4,5	09:10:00	1_16781026_A_T	-0.141953	0.0228842	6.72806e-10	4.22162e-06	0.000106621	2.85386e-09
ENSG00000219481	1,2,3,4,5	10:10:00	1_17476093_C_T	0.273731	0.0497837	4.33116e-08	0.000124744	4.08324e-05	4.33116e-08
ENSG00000215908	1,2,3,4,5	01:10:00	1_17237859_G_A	-0.651329	0.0306178	1.45009e-90	3.54171e-82	8.5588e-86	8.48519e-86
ENSG00000215908	1,2,3,4,5	02:10:00	1_16849660_G_C	-0.266795	0.0276437	1.44564e-21	5.50148e-31	3.38168e-47	4.34364e-34
ENSG00000215908	1,2,3,4,5	03:10:00	1_17366871_T_C	-0.205893	0.0236537	6.61385e-18	1.69403e-16	8.97844e-17	2.61337e-19
ENSG00000215908	1,2,3,4,5	04:10:00	1_16668240_C_T	0.671626	0.0578015	3.09817e-30	1.22219e-15	1.55788e-12	3.62113e-19
ENSG00000215908	1,2,3,4,5	05:10:00	1_17439963_A_G	-0.515403	0.0578214	1.09824e-18	3.55208e-17	1.59735e-05	8.34213e-21
ENSG00000215908	1,2,3,4,5	06:10:00	1_16801091_C_T	-0.356068	0.0630507	1.86639e-08	7.82767e-11	0.00157809	1.85245e-14
ENSG00000215908	1,2,3,4,5	07:10:00	1_16494015_C_G	0.245157	0.0412878	3.40657e-09	3.00222e-07	6.81743e-23	1.82058e-10
ENSG00000215908	1,2,3,4,5	08:10:00	1_16812796_G_A	0.510054	0.0635854	1.7742e-15	1.90439e-05	8.89134e-11	1.64012e-08
ENSG00000215908	1,2,3,4,5	09:10:00	1_16797588_G_A	0.188663	0.025662	2.85121e-13	7.27274e-06	1.54227e-19	2.12656e-09
ENSG00000215908	1,2,3,4,5	10:10:00	1_16787010_C_T	0.263023	0.0482808	5.73957e-08	0.000128002	0.0606239	5.73957e-08
ENSG00000186301	1,2,3,4,5	01:06:00	1_16831863_T_C	0.671429	0.0258565	2.82842e-128	5.73213e-71	2.09086e-74	2.07729e-74
ENSG00000186301	1,2,3,4,5	02:06:00	1_16850567_T_C	0.721723	0.0740416	5.80677e-22	6.52168e-24	1.01347e-11	2.97732e-27
ENSG00000186301	1,2,3,4,5	03:06:00	1_16817131_T_C	0.396741	0.0292688	4.20595e-40	4.00176e-22	0.00223796	9.25263e-26
ENSG00000186301	1,2,3,4,5	04:06:00	1_16458339_G_A	0.445319	0.0624838	1.42902e-12	6.90912e-06	0.206505	9.18201e-09
ENSG00000186301	1,2,3,4,5	05:06:00	1_16824467_T_C	-0.200145	0.0329701	1.52291e-09	0.00021118	3.31258e-07	3.0933e-07
ENSG00000186301	1,2,3,4,5	06:06:00	1_16730308_G_T	0.259605	0.0467463	3.17588e-08	0.000107087	2.94695e-05	3.17588e-08
ENSG00000268869	2,3	01:02:00	1_17265601_C_T	1.63952	0.123068	9.482e-36	2.27673e-37	6.78033e-41	6.64912e-41
ENSG00000268869	2,3	02:02:00	1_17006446_A_T	0.407638	0.0525682	3.70367e-14	1.60474e-10	2.5185e-19	3.70367e-14
ENSG00000058453	1,2,3,4,5	01:08:00	1_17289911_C_T	0.36859	0.0121848	1.44454e-165	8.70263e-141	2.05361e-144	2.00521e-144
ENSG00000058453	1,2,3,4,5	02:08:00	1_17302835_G_A	-0.349618	0.0323385	1.64827e-26	1.42551e-21	0.000845816	4.40962e-25
ENSG00000058453	1,2,3,4,5	03:08:00	1_17212165_T_C	-0.148341	0.0206366	9.26079e-13	2.63385e-15	1.99077e-21	1.75999e-18
ENSG00000058453	1,2,3,4,5	04:08:00	1_16787010_C_T	0.155651	0.0239405	1.00324e-10	1.71565e-11	7.47959e-26	7.97824e-15
ENSG00000058453	1,2,3,4,5	05:08:00	1_17249546_C_T	0.26894	0.0345176	1.06136e-14	3.44164e-10	0.000372891	2.42863e-13
ENSG00000058453	1,2,3,4,5	06:08:00	1_17282425_G_A	0.136502	0.0161146	4.68368e-17	9.7668e-11	0.193968	2.16192e-13
ENSG00000058453	1,2,3,4,5	07:08:00	1_17287666_G_A	0.278238	0.0411839	1.85885e-11	2.03445e-07	5.47612e-28	1.0621e-10
ENSG00000058453	1,2,3,4,5	08:08:00	1_17257840_C_G	0.170363	0.0260217	7.46014e-11	1.72609e-07	2.68053e-05	7.46014e-11
ENSG00000186715	1,2,3,4,5	01:07:00	1_17188391_T_C	-0.183521	0.0339594	7.29499e-08	2.87575e-72	1.19742e-75	1.18938e-75
ENSG00000186715	1,2,3,4,5	02:07:00	1_16904121_T_G	0.332	0.0343446	1.24108e-21	2.8099e-23	1.94299e-75	6.62389e-27
ENSG00000186715	1,2,3,4,5	03:07:00	1_17213369_C_T	0.248946	0.0386236	1.44294e-10	3.86204e-21	1.87699e-59	1.3411e-24
ENSG00000186715	1,2,3,4,5	04:07:00	1_16817131_T_C	-0.299322	0.0314691	5.22098e-21	1.23061e-20	7.80926e-36	2.8493e-24
ENSG00000186715	1,2,3,4,5	05:07:00	1_17453511_A_G	-0.200983	0.0294533	1.17365e-11	5.25926e-09	2.9242e-22	5.64573e-12
ENSG00000186715	1,2,3,4,5	06:07:00	1_16847550_T_G	0.373987	0.052845	2.03401e-12	1.07798e-07	8.34526e-27	4.91404e-11
ENSG00000186715	1,2,3,4,5	07:07:00	1_17227627_C_T	0.307502	0.0509925	1.94634e-09	7.97077e-06	2.70309e-28	1.94634e-09
ENSG00000228549	1,2,3,5	01:02:00	1_17236386_A_C	0.799473	0.0893645	1.20357e-18	1.92957e-14	8.43596e-17	8.43022e-17
ENSG00000228549	1,2,3,5	02:02:00	1_17451275_G_T	0.275545	0.0557557	8.7141e-07	0.000970856	5.98029e-05	8.7141e-07
ENSG00000235241	1,2,3,4,5	01:09:00	1_16802890_G_A	-0.480158	0.0214225	2.54319e-99	1.12704e-70	2.78917e-74	2.77112e-74
ENSG00000235241	1,2,3,4,5	02:09:00	1_17289911_C_T	0.269072	0.0213211	3.58929e-35	5.5569e-19	8.65689e-28	1.28306e-22
ENSG00000235241	1,2,3,4,5	03:09:00	1_17275018_C_A	0.52992	0.0502344	2.39212e-25	3.02704e-17	1.98551e-34	8.36454e-21
ENSG00000235241	1,2,3,4,5	04:09:00	1_16805181_T_C	0.395895	0.0408094	9.05059e-22	1.25846e-12	0.127026	3.30431e-16
ENSG00000235241	1,2,3,4,5	05:09:00	1_17250573_T_C	-0.293297	0.0308946	6.19774e-21	2.0662e-13	0.8049	2.29518e-16
ENSG00000235241	1,2,3,4,5	06:09:00	1_16850567_T_C	-0.529457	0.0632829	1.1069e-16	4.0939e-09	0.457386	2.01328e-12
ENSG00000235241	1,2,3,4,5	07:09:00	1_17232559_C_T	-0.45102	0.0571363	4.81935e-15	6.56882e-09	1.68081e-13	5.61598e-12
ENSG00000235241	1,2,3,4,5	08:09:00	1_16807123_G_T	-0.317491	0.0573241	3.45791e-08	3.70732e-05	0.587978	1.3532e-08
ENSG00000235241	1,2,3,4,5	09:09:00	1_16490699_G_A	0.247703	0.048717	4.03375e-07	0.000295062	0.000184086	4.03375e-07
ENSG00000238142	1,2,3,4,5	01:10:00	1_16802890_G_A	-0.456124	0.0182387	4.13403e-120	1.65131e-98	3.8443e-102	3.79777e-102
ENSG00000238142	1,2,3,4,5	02:10:00	1_16805181_T_C	0.370699	0.0350914	2.06758e-25	3.86962e-17	0.00127454	1.0161e-20
ENSG00000238142	1,2,3,4,5	03:10:00	1_17306699_T_A	-0.553135	0.054029	5.29861e-24	3.17091e-15	1.9021e-17	3.92685e-18
ENSG00000238142	1,2,3,4,5	04:10:00	1_17211854_C_T	0.426471	0.0441811	1.4246e-21	2.37423e-14	2.94084e-33	1.15884e-17
ENSG00000238142	1,2,3,4,5	05:10:00	1_17395521_G_A	-0.0839965	0.0170807	9.48581e-07	1.15462e-12	2.14155e-05	3.03666e-15
ENSG00000238142	1,2,3,4,5	06:10:00	1_17778571_T_G	-0.0849305	0.0166931	3.96752e-07	1.11944e-07	2.07746e-08	1.7259e-10
ENSG00000238142	1,2,3,4,5	07:10:00	1_16850567_T_C	-0.392672	0.0541271	5.76397e-13	1.97175e-06	0.43398	1.1518e-09
ENSG00000238142	1,2,3,4,5	08:10:00	1_16807123_G_T	-0.324862	0.0483641	2.41948e-11	2.83323e-07	0.91674	6.79529e-11
ENSG00000238142	1,2,3,4,5	09:10:00	1_17216244_C_T	-0.27544	0.0481391	1.21592e-08	8.33057e-05	2.81383e-19	5.83565e-08
ENSG00000238142	1,2,3,4,5	10:10:00	1_17310717_A_G	0.32108	0.053167	1.84785e-09	2.06495e-06	0.000249678	1.84785e-09
ENSG00000117122	1,2,3,4,5	01:02:00	1_17306923_C_T	-0.19329	0.0196131	2.07803e-22	1.65566e-67	4.01327e-71	3.98945e-71
ENSG00000117122	1,2,3,4,5	02:02:00	1_17327429_C_T	0.128731	0.0178519	7.82396e-13	1.49915e-09	5.2558e-60	7.82396e-13
ENSG00000117118	1,2,3,4,5	01:02:00	1_17350143_G_A	-0.0892608	0.00898658	9.92615e-23	2.61608e-18	1.05497e-20	1.05447e-20
ENSG00000117118	1,2,3,4,5	02:02:00	1_17281003_T_C	-0.0515229	0.0102361	5.24599e-07	0.00073339	4.1356e-05	5.24599e-07
ENSG00000179051	1,2,3,4,5	01:02:00	1_17717967_A_G	0.148654	0.0165676	6.47839e-19	3.13865e-13	9.81876e-16	9.8162e-16
ENSG00000179051	1,2,3,4,5	02:02:00	1_17574605_T_C	0.270597	0.0506168	1.00139e-07	0.000450891	0.000200881	1.00139e-07
ENSG00000117154	1,2,3,4,5	01:03:00	1_18434125_C_G	0.116118	0.0187778	7.5616e-10	1.02477e-13	8.32178e-17	8.31927e-17
ENSG00000117154	1,2,3,4,5	02:03:00	1_18367745_G_C	0.287788	0.0452602	2.51543e-10	3.84825e-08	4.10507e-15	6.59972e-11
ENSG00000117154	1,2,3,4,5	03:03:00	1_18441488_G_A	-0.148288	0.026543	2.62998e-08	0.00015425	4.63428e-13	2.62998e-08
ENSG00000179023	1,2,3,4,5	01:03:00	1_18806859_C_T	1.25854	0.0277587	0	1.37737e-332	5.056944e-336	4.50882e-336
ENSG00000179023	1,2,3,4,5	02:03:00	1_18809896_A_T	0.18454	0.0175748	3.81998e-25	4.75275e-24	6.80928e-64	1.19451e-27
ENSG00000179023	1,2,3,4,5	03:03:00	1_18772868_G_A	0.112101	0.0207301	7.14696e-08	5.85602e-05	0.621759	7.14696e-08
ENSG00000169991	1,2,3,4,5	01:02:00	1_19284564_T_C	-0.221659	0.0177875	2.17978e-34	2.31833e-23	2.10219e-26	2.10054e-26
ENSG00000169991	1,2,3,4,5	02:02:00	1_19309178_A_G	0.286867	0.0412115	4.56152e-12	4.01039e-09	0.000228903	4.56152e-12
ENSG00000272084	1,2,3,4,5	01:02:00	1_19534054_C_G	0.143273	0.0118589	1.71869e-32	2.09705e-21	4.64885e-24	4.64585e-24
ENSG00000272084	1,2,3,4,5	02:02:00	1_19414814_A_G	-0.0517539	0.00813394	2.44796e-10	8.81641e-08	0.0570005	2.44796e-10
ENSG00000127481	1,2,3,4,5	01:02:00	1_19531534_T_C	0.33196	0.0139514	1.83523e-110	1.27701e-100	6.46427e-104	6.38337e-104
ENSG00000127481	1,2,3,4,5	02:02:00	1_19440105_C_T	0.110924	0.0188692	4.83401e-09	2.18732e-05	0.0335688	4.83401e-09
ENSG00000053372	1,2,3,4,5	01:02:00	1_19585903_G_A	-0.176569	0.0105753	1.04408e-58	3.41966e-65	2.88554e-68	2.86976e-68
ENSG00000053372	1,2,3,4,5	02:02:00	1_19585545_G_A	-0.0590775	0.0112422	1.63749e-07	0.000124213	2.60528e-15	1.63749e-07
ENSG00000127463	1,2,3,4,5	01:03:00	1_19558584_T_C	-0.339666	0.022093	1.64801e-50	6.80255e-243	3.27398e-246	3.06731e-246
ENSG00000127463	1,2,3,4,5	02:03:00	1_19554099_T_G	-0.290359	0.0171108	1.87242e-60	2.01437e-57	2.41529e-208	3.48476e-61
ENSG00000127463	1,2,3,4,5	03:03:00	1_19555783_A_G	-0.133325	0.0220518	1.76632e-09	4.67343e-06	1.64483e-135	1.76632e-09
ENSG00000211454	1,2,3,4,5	01:03:00	1_19638090_G_C	0.223804	0.0216956	2.40296e-24	5.51072e-24	9.40095e-28	9.39274e-28
ENSG00000211454	1,2,3,4,5	02:03:00	1_19644218_G_A	-0.381816	0.0500879	3.80178e-14	0.000165066	9.44181e-09	3.93551e-07
ENSG00000211454	1,2,3,4,5	03:03:00	1_19585207_G_A	0.208773	0.0326026	1.8854e-10	2.20095e-07	0.0221503	1.8854e-10
ENSG00000162482	1,2,3,4,5	01:03:00	1_19638257_G_A	-0.340204	0.0417461	6.36886e-16	1.4442e-13	3.00069e-16	2.99985e-16
ENSG00000162482	1,2,3,4,5	02:03:00	1_19638090_G_C	0.15271	0.0217921	3.29869e-12	2.46808e-10	4.77662e-16	4.56081e-14
ENSG00000162482	1,2,3,4,5	03:03:00	1_19607083_G_C	-0.331589	0.0525944	3.54272e-10	1.17136e-07	2.69356e-10	3.54272e-10
ENSG00000270728	1,2,3,4,5	01:02:00	1_19639995_G_A	0.146488	0.0222082	5.37889e-11	7.65508e-14	3.87938e-17	3.87816e-17
ENSG00000270728	1,2,3,4,5	02:02:00	1_19626028_T_A	-0.107672	0.0204008	1.44828e-07	0.000311996	6.74477e-14	1.44828e-07
ENSG00000053371	1,2,3,4,5	01:05:00	1_19638090_G_C	0.342287	0.0134799	1.72724e-123	2.64601e-178	4.61668e-182	4.44857e-182
ENSG00000053371	1,2,3,4,5	02:05:00	1_19644218_G_A	-0.363968	0.0284678	4.93735e-36	4.66763e-32	1.16295e-36	2.30769e-35
ENSG00000053371	1,2,3,4,5	03:05:00	1_19638309_A_G	0.129033	0.0133699	1.42959e-21	2.48505e-12	1.70775e-45	4.2732e-16
ENSG00000053371	1,2,3,4,5	04:05:00	1_19636991_A_G	-0.085217	0.0116625	3.93397e-13	3.02722e-09	1.90416e-05	5.46696e-13
ENSG00000053371	1,2,3,4,5	05:05:00	1_19473295_C_T	-0.140707	0.0268642	1.797e-07	0.000505944	8.58959e-12	1.797e-07
ENSG00000040487	1,2,3,4,5	01:02:00	1_19648143_A_C	0.160821	0.0107639	6.06605e-48	7.62224e-40	3.31244e-43	3.30523e-43
ENSG00000040487	1,2,3,4,5	02:02:00	1_19648300_G_A	-0.126141	0.020947	2.04411e-09	9.35041e-06	0.000312196	2.04411e-09
ENSG00000270136	1,2,3,4	01:03:00	1_19963047_T_C	-0.189482	0.018459	5.19274e-24	5.4499e-41	1.37654e-44	1.37192e-44
ENSG00000270136	1,2,3,4	02:03:00	1_19977525_A_T	-0.0918797	0.0135718	1.78153e-11	3.79779e-09	2.46256e-20	1.97421e-12
ENSG00000270136	1,2,3,4	03:03:00	1_19837304_C_T	-0.190663	0.0356737	1.03157e-07	0.000118313	5.05568e-25	1.03157e-07
ENSG00000158747	1,2,3,4,5	01:04:00	1_19963047_T_C	-0.200914	0.0141634	1.36215e-43	6.37573e-54	1.26456e-57	1.25964e-57
ENSG00000158747	1,2,3,4,5	02:04:00	1_19977525_A_T	-0.107452	0.0125333	1.97833e-17	6.32482e-10	1.19373e-21	3.57728e-13
ENSG00000158747	1,2,3,4,5	03:04:00	1_19740609_G_C	-0.0686859	0.0118335	7.49583e-09	3.07131e-08	7.79304e-13	2.4343e-10
ENSG00000158747	1,2,3,4,5	04:04:00	1_19890331_C_G	0.0687176	0.0125144	4.50417e-08	6.6335e-05	0.00326105	4.50417e-08
ENSG00000162542	1,2,3,4,5	01:02:00	1_20145302_A_G	-0.22255	0.0238252	2.44789e-20	3.30522e-18	1.20821e-21	1.20759e-21
ENSG00000162542	1,2,3,4,5	02:02:00	1_20122806_C_T	-0.5281	0.0589834	7.65894e-19	8.71721e-16	3.41457e-20	7.65894e-19
ENSG00000169914	1,2,3,4,5	01:03:00	1_20237348_G_A	1.3051	0.04376	4.50605e-162	1.08575e-171	7.50709e-175	7.25354e-175
ENSG00000169914	1,2,3,4,5	02:03:00	1_20218726_G_A	-0.593536	0.0435592	1.68382e-40	8.30288e-37	5.9543e-33	1.05318e-39
ENSG00000169914	1,2,3,4,5	03:03:00	1_20249777_A_C	-0.196247	0.0278038	2.31394e-12	1.15165e-09	4.06719e-55	2.31394e-12
ENSG00000127472	1,2,3,4,5	01:03:00	1_20354769_A_G	0.95963	0.0361777	3.85322e-133	1.1918e-109	5.07109e-113	4.99639e-113
ENSG00000127472	1,2,3,4,5	02:03:00	1_20387575_G_T	-0.69201	0.0385014	4.34477e-67	1.99055e-43	4.30924e-46	8.82663e-46
ENSG00000127472	1,2,3,4,5	03:03:00	1_20367678_C_T	-0.217527	0.0197927	2.52065e-27	2.88457e-24	0.625526	2.52065e-27
ENSG00000227066	1,2,3,5	01:02:00	1_20480668_G_T	0.304732	0.0434164	3.55345e-12	1.76585e-32	3.44351e-36	3.43182e-36
ENSG00000227066	1,2,3,5	02:02:00	1_20486451_C_T	0.308874	0.057479	9.09658e-08	8.55755e-05	1.52821e-31	9.09658e-08
ENSG00000162545	1,2,3,4,5	01:05:00	1_20782019_G_A	-0.221158	0.0248445	1.20689e-18	3.91842e-21	1.25002e-23	1.24924e-23
ENSG00000162545	1,2,3,4,5	02:05:00	1_20541999_G_C	-0.216984	0.0215219	2.3797e-23	2.66e-19	1.3405e-23	4.11688e-22
ENSG00000162545	1,2,3,4,5	03:05:00	1_20871181_G_T	0.191293	0.0238504	1.77713e-15	4.41164e-15	2.43026e-23	1.40484e-18
ENSG00000162545	1,2,3,4,5	04:05:00	1_20643013_C_G	-0.122206	0.0186625	7.38707e-11	2.58833e-09	2.17398e-13	5.87611e-12
ENSG00000162545	1,2,3,4,5	05:05:00	1_20352955_A_G	-0.11821	0.0185099	2.1084e-10	2.97982e-07	1.56832e-11	2.1084e-10
ENSG00000090432	1,2,3,4,5	01:05:00	1_20798620_A_G	0.42318	0.0278261	1.67195e-49	2.79096e-173	5.80135e-177	5.60097e-177
ENSG00000090432	1,2,3,4,5	02:05:00	1_20828900_G_C	0.393795	0.0389299	1.71979e-23	7.33619e-25	1.33969e-120	1.95925e-28
ENSG00000090432	1,2,3,4,5	03:05:00	1_20905050_G_A	-0.26551	0.0357362	1.60509e-13	2.86103e-18	1.48165e-38	5.79045e-22
ENSG00000090432	1,2,3,4,5	04:05:00	1_20826685_T_A	-0.12634	0.0149752	6.1811e-17	9.97349e-12	4.79734e-33	4.00434e-15
ENSG00000090432	1,2,3,4,5	05:05:00	1_20618796_C_T	-0.199832	0.0330462	1.75675e-09	2.22171e-06	0.617593	1.75675e-09
ENSG00000183114	1,2,3,4,5	01:03:00	1_20877026_A_G	-0.309169	0.0253554	4.82992e-33	1.80997e-24	2.25332e-27	2.25141e-27
ENSG00000183114	1,2,3,4,5	02:03:00	1_20884151_C_T	0.236421	0.026647	1.55041e-18	9.72994e-14	3.46993e-06	1.9637e-17
ENSG00000183114	1,2,3,4,5	03:03:00	1_20888709_A_G	0.108619	0.0201167	7.47739e-08	8.78827e-05	1.34703e-11	7.47739e-08
ENSG00000158825	1,2,3,4,5	01:04:00	1_20915418_C_G	0.193406	0.0238204	8.10497e-16	1.0169e-85	2.03868e-89	2.01966e-89
ENSG00000158825	1,2,3,4,5	02:04:00	1_20935358_A_C	0.228598	0.01758	3.59795e-37	7.15253e-23	1.72135e-46	3.20034e-26
ENSG00000158825	1,2,3,4,5	03:04:00	1_20916238_G_A	0.223916	0.0267583	1.0844e-16	4.65267e-17	7.78012e-76	1.48338e-20
ENSG00000158825	1,2,3,4,5	04:04:00	1_21152092_C_G	-0.418538	0.0614082	1.23778e-11	2.78897e-08	0.000266224	1.23778e-11
ENSG00000244038	1,2,3,4,5	01:02:00	1_20960928_C_T	-0.153387	0.0185519	2.44545e-16	1.68326e-18	1.3846e-21	1.38389e-21
ENSG00000244038	1,2,3,4,5	02:02:00	1_20953858_T_G	0.0862334	0.0138385	5.61533e-10	4.07133e-07	2.47342e-15	5.61533e-10
ENSG00000117245	1,2,3,4,5	01:03:00	1_21013081_C_T	0.705376	0.035034	2.92503e-82	8.27242e-86	2.56985e-89	2.54593e-89
ENSG00000117245	1,2,3,4,5	02:03:00	1_21012097_G_A	-0.327859	0.0257461	8.90504e-36	4.19059e-32	5.60174e-31	1.33416e-35
ENSG00000117245	1,2,3,4,5	03:03:00	1_21017520_G_A	0.0770095	0.0131095	4.95851e-09	1.45546e-05	4.3305e-17	4.95851e-09
ENSG00000075151	1,2,3,4,5	01:02:00	1_21028647_T_G	0.0676731	0.0122517	3.75315e-08	0.00254353	2.48659e-06	2.4865e-06
ENSG00000075151	1,2,3,4,5	02:02:00	1_21385436_T_C	-0.0709813	0.0134286	1.38727e-07	0.000388598	9.28753e-06	1.38727e-07
ENSG00000117298	1,2,3,4,5	01:02:00	1_21702291_G_T	-0.194739	0.0231826	8.30256e-17	1.85444e-11	2.90762e-14	2.90701e-14
ENSG00000117298	1,2,3,4,5	02:02:00	1_21588116_G_A	-0.0716974	0.0124478	9.71847e-09	1.6983e-05	6.39327e-06	9.71847e-09
ENSG00000227001	1,2,3,4,5	01:03:00	1_21814390_C_A	1.07493	0.0291797	2.47758e-227	3.81976e-178	1.14894e-181	1.10727e-181
ENSG00000227001	1,2,3,4,5	02:03:00	1_21766663_G_C	-0.334374	0.0245438	1.73539e-40	1.10227e-36	2.81659e-13	2.92012e-40
ENSG00000227001	1,2,3,4,5	03:03:00	1_21718145_T_C	-0.0990311	0.0196434	5.03558e-07	0.00102972	0.00580059	5.03558e-07
ENSG00000142794	1,2,3,4,5	01:03:00	1_21770035_C_T	-0.627075	0.0148595	4.72405e-279	7.75964e-434	3.524946e-437	2.93775e-437
ENSG00000142794	1,2,3,4,5	02:03:00	1_21799489_T_C	-0.703571	0.0176794	9.32616e-256	2.79571e-250	8.902033e-421	4.74038e-253
ENSG00000142794	1,2,3,4,5	03:03:00	1_21705436_T_C	-0.11992	0.0119537	3.83177e-23	1.88091e-19	0.000314924	3.83177e-23
ENSG00000162551	1,2,3,4,5	01:02:00	1_21901457_A_G	0.187016	0.0278218	2.32887e-11	4.02674e-13	5.49326e-16	5.49178e-16
ENSG00000162551	1,2,3,4,5	02:02:00	1_21890386_G_A	-0.157282	0.0233316	2.04646e-11	1.04449e-07	5.98682e-16	2.04646e-11
ENSG00000090686	1,2,3,4,5	01:03:00	1_22099511_A_G	-0.293741	0.0201712	9.67106e-46	2.60576e-50	1.14106e-52	1.13735e-52
ENSG00000090686	1,2,3,4,5	02:03:00	1_22090856_C_T	-0.42123	0.0350562	3.62914e-32	8.13412e-22	1.60898e-17	1.93658e-25
ENSG00000090686	1,2,3,4,5	03:03:00	1_22022176_T_G	0.0947546	0.012567	7.07826e-14	1.57209e-10	2.40603e-18	7.07826e-14
ENSG00000142798	1,2,3,4,5	01:02:00	1_22160654_T_C	0.4498	0.0267579	1.94994e-59	1.02144e-54	4.55458e-57	4.53717e-57
ENSG00000142798	1,2,3,4,5	02:02:00	1_22176333_C_A	0.0786914	0.0151724	2.35828e-07	0.000986076	0.000124886	2.35828e-07
ENSG00000228397	1,2,3,4,5	01:02:00	1_22350834_T_C	0.480558	0.0256358	2.18881e-72	3.72135e-85	1.03532e-88	1.02581e-88
ENSG00000228397	1,2,3,4,5	02:02:00	1_22365937_T_C	0.418303	0.0428524	5.03745e-22	2.70738e-19	8.39546e-39	5.03745e-22
ENSG00000218510	1,2,3,4,5	01:02:00	1_22352108_C_T	0.924212	0.0152482	4.46758e-456	1.68278e-410	4.455755e-414	3.77481e-414
ENSG00000218510	1,2,3,4,5	02:02:00	1_22358457_T_C	-0.219949	0.0153456	1.95059e-44	8.38912e-41	1.88516e-06	1.95059e-44
ENSG00000070831	1,2,3,4,5	01:03:00	1_22426187_C_A	-0.233094	0.0177431	7.05402e-38	3.10023e-64	1.21359e-67	1.20707e-67
ENSG00000070831	1,2,3,4,5	02:03:00	1_22472573_A_G	-0.191786	0.0192647	8.01838e-23	9.54144e-19	9.05532e-47	6.0778e-22
ENSG00000070831	1,2,3,4,5	03:03:00	1_22348587_C_A	0.0859468	0.0169989	4.67014e-07	0.000736359	1.31178e-20	4.67014e-07
ENSG00000133216	1,2,3,4,5	01:02:00	1_23060951_A_G	-0.162386	0.020526	4.17008e-15	1.2136e-10	1.02689e-13	1.02669e-13
ENSG00000133216	1,2,3,4,5	02:02:00	1_22955721_G_T	-0.144339	0.0270127	1.01578e-07	0.000276179	2.89682e-06	1.01578e-07
ENSG00000004487	1,2,3,4,5	01:02:00	1_23614032_T_C	-0.35673	0.0498844	1.19991e-12	1.29461e-08	4.24195e-12	4.24133e-12
ENSG00000004487	1,2,3,4,5	02:02:00	1_24119627_C_T	-0.286015	0.0533567	9.25535e-08	9.06815e-05	2.2276e-07	9.25535e-08
ENSG00000169641	1,2,3,4,5	01:02:00	1_23495320_C_A	0.172747	0.0176139	3.26616e-22	1.61792e-35	6.55952e-39	6.54801e-39
ENSG00000169641	1,2,3,4,5	02:02:00	1_23514714_T_C	-0.0840166	0.0123613	1.40546e-11	3.37945e-09	3.56669e-28	1.40546e-11
ENSG00000125945	1,2,3,4,5	01:02:00	1_23698120_C_G	0.748956	0.0245272	1.44886e-168	5.07607e-184	1.45216e-187	1.39629e-187
ENSG00000125945	1,2,3,4,5	02:02:00	1_23710475_C_T	-0.0690816	0.0121637	1.54897e-08	2.52833e-05	3.95078e-25	1.54897e-08
ENSG00000204219	1,2,3,4,5	01:03:00	1_23720185_C_T	0.104974	0.018712	2.30409e-08	7.56326e-70	2.26264e-73	2.24835e-73
ENSG00000204219	1,2,3,4,5	02:03:00	1_23700811_C_T	-0.325114	0.0257141	2.60664e-35	8.35814e-19	7.189e-44	3.63002e-22
ENSG00000204219	1,2,3,4,5	03:03:00	1_23735241_G_T	0.278118	0.0225711	1.10612e-33	3.99973e-30	1.04403e-64	1.10612e-33
ENSG00000088280	1,2,3,4,5	01:02:00	1_23810360_T_C	0.4279	0.0180029	2.95324e-110	5.935e-122	1.6369e-125	1.60738e-125
ENSG00000088280	1,2,3,4,5	02:02:00	1_23734016_T_A	0.110183	0.0221774	7.32823e-07	0.00104929	1.62168e-22	7.32823e-07
ENSG00000179163	1,2,3,4,5	01:02:00	1_24194748_G_C	0.364969	0.0277183	4.8586e-38	1.33782e-25	4.88538e-28	4.88103e-28
ENSG00000179163	1,2,3,4,5	02:02:00	1_24166536_T_G	-0.10969	0.0124965	3.49383e-18	2.07433e-15	2.37426e-07	3.49383e-18
ENSG00000189266	1,2,3,4,5	01:04:00	1_24387114_A_G	0.342548	0.0340474	2.9092e-23	3.50261e-25	3.14169e-16	1.40245e-28
ENSG00000189266	1,2,3,4,5	02:04:00	1_24382035_G_A	-0.494349	0.0153168	2.51678e-184	6.89324e-21	2.00431e-26	1.94177e-24
ENSG00000189266	1,2,3,4,5	03:04:00	1_24019585_G_A	0.703959	0.0584012	2.3764e-32	1.12009e-15	0.000377653	6.95551e-19
ENSG00000189266	1,2,3,4,5	04:04:00	1_24378420_T_A	0.211218	0.0373576	1.79321e-08	3.41777e-05	6.64988e-17	1.79321e-08
ENSG00000142677	1,2,3,4,5	01:02:00	1_24468431_G_C	-0.252501	0.0343316	2.77061e-13	7.95988e-16	6.91785e-19	6.91517e-19
ENSG00000142677	1,2,3,4,5	02:02:00	1_24447116_C_T	0.159052	0.0255545	5.88078e-10	1.56376e-06	9.66877e-16	5.88078e-10
ENSG00000169504	1,2,3,4,5	01:03:00	1_25053082_G_A	-0.0990407	0.00741126	4.40398e-39	2.93378e-80	2.58029e-83	2.55934e-83
ENSG00000169504	1,2,3,4,5	02:03:00	1_25051102_C_T	0.0685509	0.00842648	7.13347e-16	4.67848e-24	1.14736e-69	1.31027e-26
ENSG00000169504	1,2,3,4,5	03:03:00	1_25065940_C_T	0.126521	0.0165529	3.25709e-14	6.70306e-11	6.02078e-36	3.25709e-14
ENSG00000261349	1,2,3,5	01:03:00	1_25583610_C_G	-0.964945	0.028075	1.00502e-185	1.84547e-153	5.36087e-157	5.04742e-157
ENSG00000261349	1,2,3,5	02:03:00	1_25570081_T_C	-0.365415	0.0307709	5.52545e-31	4.89123e-24	0.0177085	1.33604e-27
ENSG00000261349	1,2,3,5	03:03:00	1_25517902_T_A	-0.507582	0.070863	1.30515e-12	4.77649e-09	6.58056e-09	1.30515e-12
ENSG00000187010	1,2,3,4,5	01:03:00	1_25583610_C_G	-1.09972	0.0181792	1.49418e-454	2.91518e-428	9.509518e-432	7.95634e-432
ENSG00000187010	1,2,3,4,5	02:03:00	1_25517902_T_A	-0.647474	0.0535445	1.52861e-32	1.47183e-23	1.58123e-12	4.02139e-27
ENSG00000187010	1,2,3,4,5	03:03:00	1_26147811_C_T	0.331476	0.0661085	5.79647e-07	0.00134629	0.028041	5.79647e-07
ENSG00000224183	1,2,3,5	01:02:00	1_25561667_G_A	-0.831963	0.0254805	2.78376e-172	3.9426e-167	1.22242e-170	1.13943e-170
ENSG00000224183	1,2,3,5	02:02:00	1_25517902_T_A	-0.36054	0.0711493	4.60085e-07	0.00169133	3.97843e-06	4.60085e-07
ENSG00000183726	1,2,3,4,5	01:03:00	1_25570081_T_C	-0.131966	0.0144184	1.32899e-19	4.24136e-16	2.39843e-18	2.39756e-18
ENSG00000183726	1,2,3,4,5	02:03:00	1_25677605_G_A	-0.125746	0.0190932	5.75846e-11	1.58999e-11	9.20655e-09	8.27463e-15
ENSG00000183726	1,2,3,4,5	03:03:00	1_25687308_C_G	0.187466	0.028086	3.19603e-11	8.19216e-08	9.4717e-18	3.19603e-11
ENSG00000117643	1,2,3,4,5	01:03:00	1_26025617_G_A	0.303436	0.0378942	1.96501e-15	4.28427e-12	4.55168e-15	4.5506e-15
ENSG00000117643	1,2,3,4,5	02:03:00	1_26015367_T_C	-0.119736	0.017037	2.86103e-12	4.35605e-05	2.21946e-06	4.65922e-08
ENSG00000117643	1,2,3,4,5	03:03:00	1_25979960_T_C	0.104706	0.0180568	7.74678e-09	7.23863e-06	1.45465e-05	7.74678e-09
ENSG00000162430	1,2,3,4,5	01:02:00	1_26129631_C_T	0.185374	0.0133226	4.35205e-42	1.58821e-27	9.0303e-31	9.02053e-31
ENSG00000162430	1,2,3,4,5	02:02:00	1_26132541_C_T	-0.480286	0.0403159	1.14626e-31	3.96804e-28	1.39012e-20	1.14626e-31
ENSG00000228172	1,2,3,4,5	01:03:00	1_26129438_G_T	0.176298	0.0175675	3.70723e-23	2.44653e-12	2.2803e-15	2.27974e-15
ENSG00000228172	1,2,3,4,5	02:03:00	1_26132541_C_T	-0.235898	0.0444633	1.24802e-07	0.00105004	0.000189354	4.05753e-07
ENSG00000228172	1,2,3,4,5	03:03:00	1_26128008_G_A	0.102816	0.0206001	6.52347e-07	0.00138285	0.357145	6.52347e-07
ENSG00000142684	1,2,3,4	01:02:00	1_26497340_A_C	-0.230272	0.0102131	1.8696e-98	1.17229e-152	4.16415e-156	4.00305e-156
ENSG00000142684	1,2,3,4	02:02:00	1_26496455_C_T	-0.132193	0.00871639	9.19324e-49	2.68902e-45	1.90302e-104	9.19324e-49
ENSG00000236782	1,2,3,4,5	01:02:00	1_26497340_A_C	-0.225727	0.0100677	1.48297e-99	7.85242e-156	2.75545e-159	2.6773e-159
ENSG00000236782	1,2,3,4,5	02:02:00	1_26496455_C_T	-0.13137	0.00860909	7.90751e-50	2.31136e-46	5.25871e-106	7.90751e-50
ENSG00000142675	1,2,3,4,5	01:02:00	1_26497340_A_C	0.666264	0.0223672	8.24448e-162	2.14122e-197	7.61289e-201	7.28059e-201
ENSG00000142675	1,2,3,4,5	02:02:00	1_26504196_C_G	0.177501	0.0225251	5.31196e-15	1.23523e-12	1.78363e-52	5.31196e-15
ENSG00000130695	1,2,3,4,5	01:02:00	1_26559306_G_T	-0.182147	0.0162981	3.55167e-28	5.26329e-41	2.19996e-44	2.19491e-44
ENSG00000130695	1,2,3,4,5	02:02:00	1_26675261_G_A	0.121693	0.0180417	1.99282e-11	6.50542e-09	2.02559e-27	1.99282e-11
ENSG00000169442	1,2,3,4,5	01:03:00	1_26146348_C_A	0.391499	0.0391353	5.03457e-23	3.57334e-31	1.20786e-34	1.20619e-34
ENSG00000169442	1,2,3,4,5	02:03:00	1_26577985_G_A	-0.135218	0.0126863	7.70765e-26	6.35474e-26	2.04653e-29	8.59207e-28
ENSG00000169442	1,2,3,4,5	03:03:00	1_26701853_C_G	0.0927692	0.0182983	4.34792e-07	5.18302e-05	1.29058e-17	4.34792e-07
ENSG00000158062	1,2,3,4,5	01:02:00	1_26592573_A_G	-0.11781	0.0126424	2.99416e-20	2.02674e-13	1.96749e-15	1.967e-15
ENSG00000158062	1,2,3,4,5	02:02:00	1_26663362_C_T	0.0372653	0.00647836	1.01567e-08	4.76727e-06	0.00186127	1.01567e-08
ENSG00000198830	1,2,3,4,5	01:04:00	1_26858353_C_T	0.883343	0.0364358	4.76465e-114	7.51837e-110	2.57477e-113	2.53665e-113
ENSG00000198830	1,2,3,4,5	02:04:00	1_27284913_C_T	0.352458	0.0427806	3.1079e-16	3.66834e-16	1.55242e-13	1.6977e-19
ENSG00000198830	1,2,3,4,5	03:04:00	1_26903412_C_T	0.0821669	0.0139962	5.07016e-09	1.09717e-08	1.10422e-19	8.824e-12
ENSG00000198830	1,2,3,4,5	04:04:00	1_26848624_T_C	0.159123	0.0323428	9.3673e-07	0.000169541	7.86203e-12	9.3673e-07
ENSG00000204160	1,2,3,4,5	01:02:00	1_27284913_C_T	0.312709	0.0420235	1.46959e-13	2.09484e-21	1.01499e-23	1.01436e-23
ENSG00000204160	1,2,3,4,5	02:02:00	1_27104612_T_C	0.0987507	0.0194136	3.98271e-07	2.66488e-05	1.11041e-16	3.98271e-07
ENSG00000090273	1,2,3,4,5	01:02:00	1_27238235_G_C	-0.165378	0.0136792	1.5631e-32	1.28295e-28	2.27995e-31	2.27738e-31
ENSG00000090273	1,2,3,4,5	02:02:00	1_27248275_C_T	-0.0997191	0.0200299	6.95369e-07	0.000975676	1.14522e-05	6.95369e-07
ENSG00000142733	1,2,3,4,5	01:04:00	1_27684396_G_A	-0.365243	0.0133735	7.59053e-140	8.49926e-109	3.68408e-112	3.63061e-112
ENSG00000142733	1,2,3,4,5	02:04:00	1_27332637_T_G	-0.540211	0.0473165	2.71914e-29	4.57511e-55	1.33501e-31	2.91682e-58
ENSG00000142733	1,2,3,4,5	03:04:00	1_27873001_G_C	0.291565	0.0348961	1.20488e-16	4.70097e-05	8.30012e-11	1.01043e-07
ENSG00000142733	1,2,3,4,5	04:04:00	1_27833185_C_T	-0.228465	0.035894	2.41475e-10	1.23289e-07	0.476953	2.41475e-10
ENSG00000130775	1,2,3,4,5	01:02:00	1_28209305_A_G	-0.166869	0.0100418	3.3203e-58	8.28017e-58	7.11184e-61	7.0809e-61
ENSG00000130775	1,2,3,4,5	02:02:00	1_28185325_T_C	-0.0769024	0.0151129	3.94468e-07	0.000559388	1.08372e-09	3.94468e-07
ENSG00000158156	1,2,3,4,5	01:02:00	1_28290746_A_G	0.180117	0.0169774	1.2673e-25	2.34181e-34	9.22813e-38	9.21289e-38
ENSG00000158156	1,2,3,4,5	02:02:00	1_28286477_C_T	-0.386255	0.0409192	9.99228e-21	1.42735e-18	1.08468e-34	9.99228e-21
ENSG00000158161	1,2,3,4,5	01:02:00	1_28366015_A_G	0.256944	0.0176458	9.70184e-46	9.37845e-41	1.6319e-43	1.6283e-43
ENSG00000158161	1,2,3,4,5	02:02:00	1_28417199_C_T	0.264	0.0430768	1.06406e-09	7.4133e-07	5.66545e-08	1.06406e-09
ENSG00000169403	1,2,3,4,5	01:02:00	1_28520233_C_G	-0.351754	0.0302075	2.25486e-30	9.41007e-27	2.69396e-29	2.69133e-29
ENSG00000169403	1,2,3,4,5	02:02:00	1_28303028_T_G	-0.1591	0.0310477	3.27098e-07	0.000144394	4.5856e-06	3.27098e-07
ENSG00000130770	1,2,3,4,5	01:02:00	1_28570233_G_C	-0.13733	0.0100405	8.71446e-41	9.15783e-35	4.74975e-37	4.74221e-37
ENSG00000130770	1,2,3,4,5	02:02:00	1_28563008_G_T	-0.161737	0.02928	3.74758e-08	9.77148e-05	0.00123718	3.74758e-08
ENSG00000204138	1,2,3,4,5	01:05:00	1_28675583_A_G	-0.407864	0.0129918	3.71498e-176	1.73797e-171	1.12643e-174	1.08846e-174
ENSG00000204138	1,2,3,4,5	02:05:00	1_28712368_C_T	-0.256187	0.0320052	2.01589e-15	4.89596e-15	8.59747e-36	1.03918e-16
ENSG00000204138	1,2,3,4,5	03:05:00	1_29143516_T_C	0.486349	0.0496606	3.75742e-22	7.12726e-11	3.97488e-12	2.15011e-13
ENSG00000204138	1,2,3,4,5	04:05:00	1_28700592_C_T	0.348548	0.0451327	1.78867e-14	8.66401e-10	0.138258	6.40067e-13
ENSG00000204138	1,2,3,4,5	05:05:00	1_29141687_C_T	-0.374045	0.0618314	1.73106e-09	2.80035e-06	8.75804e-06	1.73106e-09
ENSG00000180198	1,2,3,4,5	01:03:00	1_28532125_G_A	0.994526	0.0560158	1.28794e-65	5.54796e-65	3.51996e-68	3.50076e-68
ENSG00000180198	1,2,3,4,5	02:03:00	1_28640773_C_T	0.160164	0.016356	3.77425e-22	2.66284e-11	7.5095e-17	1.25912e-14
ENSG00000180198	1,2,3,4,5	03:03:00	1_28889564_C_T	-0.286452	0.032787	4.96345e-18	1.48127e-14	9.19877e-10	4.96345e-18
ENSG00000242125	1,2,3,4	01:02:00	1_28846894_G_A	0.559667	0.0411216	4.46449e-40	3.75102e-33	8.67401e-35	8.65647e-35
ENSG00000242125	1,2,3,4	02:02:00	1_28700592_C_T	0.677463	0.0603273	2.93407e-28	3.23752e-25	3.217e-23	2.93407e-28
ENSG00000197989	1,2,3,4,5	01:02:00	1_28894275_T_A	-0.137689	0.0138469	8.93654e-23	8.13045e-23	1.56574e-25	1.5646e-25
ENSG00000197989	1,2,3,4,5	02:02:00	1_28938930_G_A	0.197854	0.0370931	1.06894e-07	4.04832e-05	2.48044e-10	1.06894e-07
ENSG00000159023	1,2,3,4,5	01:02:00	1_29209107_C_T	0.201215	0.0264893	4.64786e-14	7.23992e-98	2.33801e-101	2.31013e-101
ENSG00000159023	1,2,3,4,5	02:02:00	1_29411250_A_G	0.182078	0.0257101	1.95726e-12	1.17362e-09	7.13472e-100	1.95726e-12
ENSG00000116353	1,2,3,4,5	01:02:00	1_29524715_C_T	0.136074	0.0150616	3.76383e-19	1.89758e-19	1.30514e-22	1.3044e-22
ENSG00000116353	1,2,3,4,5	02:02:00	1_29195941_G_A	-0.134551	0.0189737	1.83084e-12	1.2134e-09	1.01952e-15	1.83084e-12
ENSG00000060656	1,2,3,4,5	01:03:00	1_29564614_C_T	-0.198082	0.0266121	1.44937e-13	8.56144e-30	2.17292e-33	2.17013e-33
ENSG00000060656	1,2,3,4,5	02:03:00	1_29473838_G_C	-0.141692	0.0180793	7.41075e-15	3.19748e-10	1.32042e-20	8.35548e-13
ENSG00000060656	1,2,3,4,5	03:03:00	1_29639817_C_T	-0.103523	0.0169658	1.25489e-09	2.02222e-06	8.74247e-19	1.25489e-09
ENSG00000162511	1,2,3,4,5	01:03:00	1_31230007_G_C	0.13957	0.0114965	8.86762e-33	9.64744e-32	7.07493e-35	7.06501e-35
ENSG00000162511	1,2,3,4,5	02:03:00	1_31221991_A_T	-0.0605415	0.00959188	3.3869e-10	4.44269e-08	5.73442e-13	8.57269e-12
ENSG00000162511	1,2,3,4,5	03:03:00	1_31216969_G_A	0.0484859	0.00987188	9.76914e-07	0.00108613	8.02971e-10	9.76914e-07
ENSG00000162512	1,2,3,4,5	01:03:00	1_31350566_T_C	0.153653	0.0192272	2.22873e-15	5.57692e-12	1.16187e-15	1.16157e-15
ENSG00000162512	1,2,3,4,5	02:03:00	1_31320381_G_T	0.141591	0.015866	9.88912e-19	1.43739e-11	2.3349e-11	2.90971e-15
ENSG00000162512	1,2,3,4,5	03:03:00	1_31353409_T_C	0.171931	0.0234489	3.26924e-13	1.30976e-09	5.52591e-14	3.26924e-13
ENSG00000121766	1,2,3,4,5	01:02:00	1_31836214_T_A	-0.160355	0.0208651	2.36906e-14	8.29346e-31	1.5074e-33	1.50545e-33
ENSG00000121766	1,2,3,4,5	02:02:00	1_31782052_A_G	0.0939594	0.0165724	1.63803e-08	3.10833e-05	1.23041e-27	1.63803e-08
ENSG00000168528	1,2,3,4,5	01:04:00	1_31883789_A_G	-0.613715	0.0288498	1.07914e-90	1.96784e-70	1.02509e-73	1.01855e-73
ENSG00000168528	1,2,3,4,5	02:04:00	1_32065156_A_G	0.728014	0.0569645	5.20757e-36	2.47245e-19	1.74505e-18	6.39867e-23
ENSG00000168528	1,2,3,4,5	03:04:00	1_31721327_C_G	-0.475207	0.0570745	1.52898e-16	3.70235e-12	0.000289138	1.22876e-15
ENSG00000168528	1,2,3,4,5	04:04:00	1_31913337_G_A	-0.244563	0.0401334	1.31967e-09	5.07392e-06	0.000209493	1.31967e-09
ENSG00000268950	1,2,3	01:03:00	1_31897643_G_A	-0.632676	0.0497364	1.98298e-34	6.35824e-28	4.2682e-31	4.2491e-31
ENSG00000268950	1,2,3	02:03:00	1_32065156_A_G	1.01999	0.108419	3.45974e-20	1.80807e-10	7.00151e-13	4.74809e-14
ENSG00000268950	1,2,3	03:03:00	1_31703318_G_C	-0.721069	0.114989	5.3705e-10	9.59477e-07	0.00198719	5.3705e-10
ENSG00000084636	1,2,3,4,5	01:02:00	1_32168879_A_G	-0.195975	0.0163124	3.68926e-32	8.87782e-49	1.21066e-51	1.20688e-51
ENSG00000084636	1,2,3,4,5	02:02:00	1_32165059_C_T	0.0637791	0.0125374	3.97336e-07	0.000230093	4.33624e-27	3.97336e-07
ENSG00000134668	1,2,3,4,5	01:02:00	1_32291249_A_G	0.0884896	0.0175601	5.09228e-07	3.34643e-08	3.56851e-11	3.56807e-11
ENSG00000134668	1,2,3,4,5	02:02:00	1_32272137_C_T	0.0641639	0.0130106	8.8226e-07	0.000716273	4.73812e-11	8.8226e-07
ENSG00000160055	1,2,3,4,5	01:02:00	1_32771372_C_T	0.167397	0.0293579	1.35973e-08	1.05018e-05	1.63304e-07	1.63296e-07
ENSG00000160055	1,2,3,4,5	02:02:00	1_32502430_T_A	0.113807	0.0213071	1.02749e-07	5.14704e-06	1.87581e-06	1.02749e-07
ENSG00000220785	1,2,3,4,5	01:03:00	1_32715641_G_T	-0.265061	0.017875	2.78542e-47	3.8092e-38	1.28775e-41	1.28516e-41
ENSG00000220785	1,2,3,4,5	02:03:00	1_32487186_T_A	-0.269001	0.0349342	2.11829e-14	2.13774e-10	1.55534e-10	1.0593e-13
ENSG00000220785	1,2,3,4,5	03:03:00	1_32760752_C_G	-0.206292	0.0383904	8.61898e-08	0.000151606	0.000151099	8.61898e-08
ENSG00000183615	1,2,3,4,5	01:02:00	1_32715641_G_T	-0.192944	0.0185225	8.77943e-25	1.08869e-17	3.69354e-21	3.69172e-21
ENSG00000183615	1,2,3,4,5	02:02:00	1_32728240_C_G	-0.209706	0.0293863	1.3341e-12	9.06168e-10	3.55595e-09	1.3341e-12
ENSG00000175130	1,2,3,4,5	01:02:00	1_32760752_C_G	0.54566	0.0468912	2.45752e-30	4.31294e-29	1.71802e-32	1.71594e-32
ENSG00000175130	1,2,3,4,5	02:02:00	1_32715641_G_T	-0.115578	0.0217258	1.15417e-07	0.000242065	2.07517e-09	1.15417e-07
ENSG00000160094	1,2,3,4,5	01:02:00	1_33795572_G_A	0.0806086	0.0119932	2.34063e-11	2.32258e-11	9.24276e-14	9.24096e-14
ENSG00000160094	1,2,3,4,5	02:02:00	1_33719287_T_A	-0.204436	0.0322573	2.87158e-10	3.85914e-07	7.91162e-13	2.87158e-10
ENSG00000121904	1,2,3,4,5	01:02:00	1_34361831_G_A	0.155329	0.0232816	3.2582e-11	1.61956e-10	4.69665e-14	4.69569e-14
ENSG00000121904	1,2,3,4,5	02:02:00	1_34030841_G_T	0.119166	0.0215876	3.82612e-08	2.36108e-05	2.21135e-10	3.82612e-08
ENSG00000189280	1,2,3,5	01:02:00	1_35265877_C_T	0.383163	0.0351125	1.29402e-26	3.51986e-20	5.11563e-23	5.10883e-23
ENSG00000189280	1,2,3,5	02:02:00	1_35278478_A_G	0.200444	0.0331247	1.86578e-09	1.18524e-06	0.000828053	1.86578e-09
ENSG00000187513	1,2,3,4,5	01:03:00	1_35255962_G_A	0.16198	0.0139924	4.79362e-30	7.87684e-27	1.15126e-29	1.1501e-29
ENSG00000187513	1,2,3,4,5	02:03:00	1_35308591_A_G	-0.216252	0.025534	4.70618e-17	1.72403e-08	1.32216e-15	4.65452e-12
ENSG00000187513	1,2,3,4,5	03:03:00	1_35309131_C_G	-0.086755	0.013238	7.12698e-11	2.63911e-07	0.00468531	7.12698e-11
ENSG00000163866	1,2,3,4,5	01:02:00	1_35311455_G_A	0.256823	0.0118965	3.94482e-93	2.30333e-64	6.45089e-68	6.41597e-68
ENSG00000163866	1,2,3,4,5	02:02:00	1_35317856_G_A	0.330171	0.0220579	4.18028e-48	1.49863e-44	3.21085e-24	4.18028e-48
ENSG00000241014	1,2,3,4,5	01:03:00	1_36199648_T_C	0.356221	0.0553139	1.49143e-10	1.60781e-06	7.1524e-10	7.15174e-10
ENSG00000241014	1,2,3,4,5	02:03:00	1_35591453_T_G	0.253036	0.0455965	3.24562e-08	1.77861e-05	1.78325e-07	6.83353e-08
ENSG00000241014	1,2,3,4,5	03:03:00	1_35583616_G_A	0.199665	0.0371381	8.48989e-08	0.000115483	2.08725e-06	8.48989e-08
ENSG00000243749	1,2,3,4,5	01:02:00	1_35367221_G_A	0.49465	0.0423468	1.5114e-30	6.6726e-26	1.96389e-29	1.96195e-29
ENSG00000243749	1,2,3,4,5	02:02:00	1_35450360_T_C	0.198146	0.0347733	1.38915e-08	1.92337e-05	4.55359e-07	1.38915e-08
ENSG00000126067	1,2,3,4,5	01:02:00	1_35664566_A_G	-0.212956	0.0331114	1.57445e-10	0.0429318	0.000245021	0.000245017
ENSG00000126067	1,2,3,4,5	02:02:00	1_35662957_G_C	0.214437	0.0408213	1.65409e-07	0.000171395	0.45178	1.65409e-07
ENSG00000116883	1,2,3,4,5	01:02:00	1_36789546_A_G	0.365016	0.0173707	8.78434e-89	6.90557e-105	3.69903e-108	3.649e-108
ENSG00000116883	1,2,3,4,5	02:02:00	1_36711643_A_G	0.204748	0.0277812	2.47907e-13	4.04961e-11	2.11752e-31	2.47907e-13
ENSG00000142694	1,2,3,4,5	01:02:00	1_36789356_G_C	-0.0971156	0.0122114	3.01333e-15	2.44276e-21	8.66175e-25	8.65578e-25
ENSG00000142694	1,2,3,4,5	02:02:00	1_36757801_G_T	0.0455835	0.00726631	4.31701e-10	6.00919e-07	2.13694e-19	4.31701e-10
ENSG00000116885	1,2,3,4,5	01:02:00	1_36911913_T_C	0.30895	0.0174699	3.66793e-65	1.01096e-67	5.97176e-71	5.93649e-71
ENSG00000116885	1,2,3,4,5	02:02:00	1_36865560_C_T	-0.320807	0.0404831	3.76164e-15	1.21552e-11	1.01754e-20	3.76164e-15
ENSG00000233621	1,2,3,4,5	01:03:00	1_37939999_G_A	-0.634386	0.0201045	8.83991e-178	1.40373e-396	3.734038e-400	3.19392e-400
ENSG00000233621	1,2,3,4,5	02:03:00	1_37921596_G_A	0.174473	0.0221754	5.84892e-15	4.40949e-33	2.37465e-143	2.69562e-36
ENSG00000233621	1,2,3,4,5	03:03:00	1_37921066_G_A	0.129517	0.0249024	2.18442e-07	0.000296264	1.21873e-244	2.18442e-07
ENSG00000163875	1,2,3,4,5	01:02:00	1_37984812_C_T	0.151914	0.0122126	2.82556e-34	2.45902e-62	1.08163e-65	1.07615e-65
ENSG00000163875	1,2,3,4,5	02:02:00	1_37970297_C_T	-0.234398	0.0198796	4.47832e-31	5.53781e-29	4.14234e-62	4.47832e-31
ENSG00000163879	1,2,3,4,5	01:03:00	1_38032164_C_A	-0.691007	0.0352135	1.43873e-78	1.66803e-82	8.09102e-85	8.02297e-85
ENSG00000163879	1,2,3,4,5	02:03:00	1_37998578_C_G	-0.144072	0.0239303	2.0626e-09	9.51405e-31	0.000165019	2.02836e-33
ENSG00000163879	1,2,3,4,5	03:03:00	1_37990218_G_A	0.152285	0.0278101	4.9002e-08	1.89066e-05	3.66644e-42	4.9002e-08
ENSG00000116922	1,2,3,4,5	01:02:00	1_38148765_A_G	0.116432	0.0145343	1.91066e-15	8.68689e-21	2.09785e-24	2.09645e-24
ENSG00000116922	1,2,3,4,5	02:02:00	1_38149193_C_T	0.0724101	0.0135422	9.96023e-08	2.62588e-05	2.10359e-16	9.96023e-08
ENSG00000197982	1,2,3,4,5	01:02:00	1_38346405_T_C	0.139368	0.00876349	9.89198e-54	2.80973e-40	4.21487e-43	4.20574e-43
ENSG00000197982	1,2,3,4,5	02:02:00	1_38278579_C_T	0.0648873	0.00906382	1.13513e-12	1.62834e-09	0.299271	1.13513e-12
ENSG00000230955	1,2,3,4	01:03:00	1_38353403_C_T	0.37892	0.0156603	4.79688e-111	4.32987e-188	8.27085e-191	7.80883e-191
ENSG00000230955	1,2,3,4	02:03:00	1_38409073_A_G	-0.0882951	0.0164783	9.57975e-08	1.25606e-29	2.29785e-21	1.10521e-32
ENSG00000230955	1,2,3,4	03:03:00	1_38322418_C_T	-0.101529	0.0200665	4.66662e-07	0.000149111	2.44626e-109	4.66662e-07
ENSG00000204084	1,2,3,4,5	01:03:00	1_38353403_C_T	0.673602	0.0189249	1.73907e-215	8.80542e-412	2.342611e-415	1.98283e-415
ENSG00000204084	1,2,3,4,5	02:03:00	1_38322418_C_T	-0.312871	0.0164979	6.72777e-74	4.52118e-69	4.29359e-192	5.27183e-72
ENSG00000204084	1,2,3,4,5	03:03:00	1_38428566_C_T	0.167192	0.0229638	4.74763e-13	3.05962e-10	1.86628e-118	4.74763e-13
ENSG00000183431	1,2,3,4,5	01:02:00	1_38463504_C_T	0.396436	0.0142926	1.19602e-143	5.88813e-158	2.38932e-161	2.31989e-161
ENSG00000183431	1,2,3,4,5	02:02:00	1_38394318_C_T	-0.154459	0.0252378	1.12082e-09	3.06109e-07	7.39032e-29	1.12082e-09
ENSG00000183386	1,2,3,4,5	01:02:00	1_38455891_G_C	-0.284327	0.0151123	7.27103e-73	7.31024e-98	1.65412e-101	1.63435e-101
ENSG00000183386	1,2,3,4,5	02:02:00	1_38465315_G_A	0.110182	0.0195623	2.02717e-08	7.4476e-05	2.98753e-34	2.02717e-08
ENSG00000183520	1,2,3,4,5	01:02:00	1_38461821_C_T	-0.108535	0.0151563	1.11798e-12	1.58192e-09	2.17645e-12	2.17611e-12
ENSG00000183520	1,2,3,4,5	02:02:00	1_38483498_A_G	0.250703	0.0386499	1.10285e-10	3.02412e-08	1.44181e-10	1.10285e-10
ENSG00000116954	1,2,3,4,5	01:02:00	1_39310639_A_G	0.24913	0.0152422	1.76756e-56	4.41019e-56	3.47114e-59	3.45687e-59
ENSG00000116954	1,2,3,4,5	02:02:00	1_39464566_T_A	-0.0810896	0.0164079	8.36824e-07	0.00283397	2.95587e-09	8.36824e-07
ENSG00000228436	1,2,3,4,5	01:03:00	1_39310639_A_G	0.529438	0.022371	2.11131e-109	3.43828e-99	2.78901e-102	2.75516e-102
ENSG00000228436	1,2,3,4,5	02:03:00	1_39325796_A_G	0.265612	0.0460321	9.15496e-09	3.73828e-07	6.64926e-06	1.40431e-10
ENSG00000228436	1,2,3,4,5	03:03:00	1_39295494_G_A	0.0857594	0.0160527	1.02165e-07	8.17935e-05	0.000390855	1.02165e-07
ENSG00000158315	1,2,3,4,5	01:02:00	1_39312160_G_A	0.439799	0.0232972	2.62515e-73	4.8978e-61	2.70728e-64	2.69414e-64
ENSG00000158315	1,2,3,4,5	02:02:00	1_39391986_G_C	-0.140903	0.0172246	4.96205e-16	1.16566e-12	9.33042e-08	4.96205e-16
ENSG00000168653	1,2,3,4,5	01:02:00	1_39506141_A_G	-0.126784	0.00915053	9.21097e-42	4.39692e-85	3.64643e-88	3.61334e-88
ENSG00000168653	1,2,3,4,5	02:02:00	1_39501276_G_T	0.0740643	0.00768228	1.55776e-21	4.23449e-19	3.3755e-60	1.55776e-21
ENSG00000127603	1,2,3,4,5	01:02:00	1_39742869_T_G	-0.110111	0.0113385	8.08057e-22	1.98263e-22	2.51711e-25	2.51529e-25
ENSG00000127603	1,2,3,4,5	02:02:00	1_39498322_A_G	-0.0832878	0.0147617	1.91729e-08	3.55412e-06	7.35874e-12	1.91729e-08
ENSG00000183682	1,2,3,4,5	01:03:00	1_40020020_C_A	-0.820335	0.0512283	2.10442e-54	2.12619e-56	5.3204e-60	5.29792e-60
ENSG00000183682	1,2,3,4,5	02:03:00	1_40032239_T_C	-0.256484	0.0283794	3.6689e-19	1.44794e-35	5.61463e-43	5.57041e-39
ENSG00000183682	1,2,3,4,5	03:03:00	1_39948224_A_G	-0.160677	0.0278431	9.1208e-09	9.9752e-06	2.92741e-34	9.1208e-09
ENSG00000237624	1,2,3,5	01:02:00	1_40069939_G_A	0.457665	0.0319493	2.1511e-43	1.78504e-63	4.97479e-67	4.91671e-67
ENSG00000237624	1,2,3,5	02:02:00	1_40001813_C_T	-0.441757	0.0395939	1.06837e-27	4.32262e-24	1.69856e-51	1.06837e-27
ENSG00000182109	1,2,3,4,5	01:03:00	1_40020020_C_A	-0.927986	0.0386918	5.71631e-112	3.85681e-126	9.5728e-130	9.38888e-130
ENSG00000182109	1,2,3,4,5	02:03:00	1_39989926_T_C	-0.205361	0.0199491	2.96954e-24	2.03276e-40	6.73947e-58	1.43862e-43
ENSG00000182109	1,2,3,4,5	03:03:00	1_40069939_G_A	0.129061	0.0205041	3.78006e-10	8.05381e-07	6.97845e-39	3.78006e-10
ENSG00000243970	1,2,3,4,5	01:02:00	1_40020020_C_A	-0.957568	0.0486071	3.89636e-79	7.72342e-85	1.87756e-88	1.86041e-88
ENSG00000243970	1,2,3,4,5	02:02:00	1_39991588_G_T	0.161507	0.0231339	3.95581e-12	3.44459e-09	3.71966e-21	3.95581e-12
ENSG00000090621	1,2,3,4,5	01:04:00	1_40035928_G_T	-0.244302	0.0255742	3.54914e-21	6.38093e-90	1.54117e-93	1.52546e-93
ENSG00000090621	1,2,3,4,5	02:04:00	1_40020020_C_A	0.16746	0.0288229	7.25361e-09	5.97173e-07	2.04409e-13	3.49401e-10
ENSG00000090621	1,2,3,4,5	03:04:00	1_40037354_C_G	-0.14547	0.0243415	2.69704e-09	2.13959e-05	8.86864e-81	2.10456e-08
ENSG00000090621	1,2,3,4,5	04:04:00	1_39684641_C_T	-0.255749	0.0448789	1.38677e-08	2.66641e-05	0.00018523	1.38677e-08
ENSG00000163909	1,2,3,4,5	01:02:00	1_40132795_T_G	-0.118345	0.0192209	8.92228e-10	6.55418e-11	9.41819e-14	9.41636e-14
ENSG00000163909	1,2,3,4,5	02:02:00	1_39944488_T_G	0.307739	0.0519333	3.65087e-09	1.03117e-06	2.36898e-13	3.65087e-09
ENSG00000116983	1,2,3,5	01:02:00	1_40159658_C_T	0.36856	0.0358211	6.05933e-24	6.22927e-16	3.59786e-19	3.59461e-19
ENSG00000116983	1,2,3,5	02:02:00	1_40154183_A_G	0.148175	0.0296931	6.82806e-07	0.000916239	0.0938043	6.82806e-07
ENSG00000084072	1,2,3,4,5	01:02:00	1_40214944_A_G	0.792718	0.0167628	8.75349e-329	4.83091e-508	6.837807e-511	5.39072e-511
ENSG00000084072	1,2,3,4,5	02:02:00	1_40223140_T_G	-0.0975147	0.0190102	3.18279e-07	0.000423252	5.50016e-175	3.18279e-07
ENSG00000198754	1,2,3,5	01:02:00	1_39550621_T_C	0.277621	0.0361161	2.91082e-14	4.98813e-14	1.38471e-17	1.38367e-17
ENSG00000198754	1,2,3,5	02:02:00	1_39995110_C_T	0.283819	0.052787	8.94943e-08	0.00011336	2.28611e-11	8.94943e-08
ENSG00000116985	1,2,3,4,5	01:03:00	1_40219065_C_T	0.195026	0.0243187	1.78612e-15	1.67191e-33	2.76484e-36	2.76063e-36
ENSG00000116985	1,2,3,4,5	02:03:00	1_40223128_T_C	-0.258359	0.033697	2.72299e-14	2.16979e-13	8.23e-31	5.28166e-17
ENSG00000116985	1,2,3,4,5	03:03:00	1_39975408_T_C	0.139748	0.0223746	5.1333e-10	4.90713e-07	4.48572e-23	5.1333e-10
ENSG00000043514	1,2,3,4,5	01:04:00	1_40317445_C_G	-0.832932	0.0337692	1.67937e-117	1.82043e-107	2.51059e-110	2.4753e-110
ENSG00000043514	1,2,3,4,5	02:04:00	1_40319587_A_C	0.19078	0.0220641	1.06816e-17	1.32694e-55	1.14106e-06	2.08235e-58
ENSG00000043514	1,2,3,4,5	03:04:00	1_40300843_T_A	0.358148	0.0381152	1.48581e-20	7.65046e-12	8.92606e-34	9.1059e-15
ENSG00000043514	1,2,3,4,5	04:04:00	1_40316155_C_T	0.232328	0.0351522	4.94056e-11	2.0456e-07	4.34117e-27	4.94056e-11
ENSG00000131238	1,2,3,4,5	01:02:00	1_40565524_C_A	0.213327	0.0168649	2.41766e-35	5.10616e-26	5.16371e-29	5.15877e-29
ENSG00000131238	1,2,3,4,5	02:02:00	1_40564887_G_A	0.11198	0.0136813	4.78285e-16	1.24555e-12	3.03351e-10	4.78285e-16
ENSG00000084073	1,2,3,4,5	01:02:00	1_40687368_T_C	-0.153509	0.0189894	1.07151e-15	1.44877e-11	4.02196e-14	4.02113e-14
ENSG00000084073	1,2,3,4,5	02:02:00	1_40740206_A_G	-0.17719	0.0232013	3.41294e-14	1.40665e-11	1.60739e-12	3.41294e-14
ENSG00000049089	1,2,3,4,5	01:02:00	1_40781974_C_T	-0.270176	0.0277597	6.60662e-22	4.95387e-13	3.28463e-16	3.28372e-16
ENSG00000049089	1,2,3,4,5	02:02:00	1_40771973_C_G	0.176865	0.0321442	4.22901e-08	9.94785e-05	0.00649417	4.22901e-08
ENSG00000187815	1,2,3,4,5	01:02:00	1_40959506_G_T	-0.68535	0.0236833	3.19296e-154	5.49988e-113	1.30042e-116	1.28007e-116
ENSG00000187815	1,2,3,4,5	02:02:00	1_41018167_T_C	0.371809	0.0275995	1.14569e-39	3.74599e-36	0.507649	1.14569e-39
ENSG00000238287	1,2,3,4,5	01:02:00	1_40959506_G_T	-0.882278	0.0232575	5.75607e-238	1.80162e-245	4.03215e-249	3.77223e-249
ENSG00000238287	1,2,3,4,5	02:02:00	1_40938682_A_G	0.449292	0.059699	7.85008e-14	2.29936e-11	3.70093e-23	7.85008e-14
ENSG00000117010	1,2,3,4,5	01:02:00	1_41029533_T_C	-0.292051	0.0249471	1.13649e-30	8.24533e-32	1.73639e-34	1.73401e-34
ENSG00000117010	1,2,3,4,5	02:02:00	1_40938668_A_G	0.341375	0.0512552	3.51596e-11	3.86168e-08	1.46957e-14	3.51596e-11
ENSG00000179862	1,2,3,4,5	01:02:00	1_41396274_C_T	0.21207	0.010647	1.03805e-80	5.46263e-84	1.37668e-87	1.36434e-87
ENSG00000179862	1,2,3,4,5	02:02:00	1_41396600_C_T	-0.142836	0.0113848	8.10041e-35	3.55159e-31	1.79868e-41	8.10041e-35
ENSG00000171793	1,2,3,4,5	01:02:00	1_41453453_G_T	-0.0930391	0.0162432	1.17034e-08	2.04816e-18	5.26072e-22	5.2579e-22
ENSG00000171793	1,2,3,4,5	02:02:00	1_41433853_A_G	0.0883296	0.0171441	2.82653e-07	0.0003092	1.2059e-20	2.82653e-07
ENSG00000010803	1,2,3,4,5	01:03:00	1_41508490_C_T	-0.584077	0.0307978	6.66377e-74	2.18647e-53	7.0775e-56	7.05158e-56
ENSG00000010803	1,2,3,4,5	02:03:00	1_41587412_A_T	0.250848	0.0235403	7.90456e-26	1.30766e-14	7.43044e-06	1.12807e-16
ENSG00000010803	1,2,3,4,5	03:03:00	1_41621479_C_T	0.103432	0.0153806	2.28557e-11	2.67411e-09	0.0615301	2.28557e-11
ENSG00000235358	1,2,3,5	01:02:00	1_41515320_T_G	0.831839	0.054821	4.33531e-48	5.07394e-30	5.17801e-33	5.16345e-33
ENSG00000235358	1,2,3,5	02:02:00	1_41556655_G_A	0.29925	0.0345133	1.22843e-17	3.24212e-15	0.00627262	1.22843e-17
ENSG00000177181	1,2,3,4,5	01:03:00	1_42855090_T_C	-0.417686	0.0401637	1.04507e-24	1.94372e-18	9.8657e-21	9.86104e-21
ENSG00000177181	1,2,3,4,5	02:03:00	1_42870895_G_C	0.15434	0.0265479	7.0961e-09	7.68445e-06	0.00468697	2.63562e-08
ENSG00000177181	1,2,3,4,5	03:03:00	1_42528062_A_G	0.392963	0.0713993	4.19503e-08	0.000134099	1.16809e-07	4.19503e-08
ENSG00000066185	1,2,3,4,5	01:02:00	1_42937842_T_G	-0.590136	0.0317655	3.1734e-71	1.86326e-71	1.62442e-74	1.61384e-74
ENSG00000066185	1,2,3,4,5	02:02:00	1_42897797_G_A	0.29773	0.0265797	2.71035e-28	1.55857e-25	4.07866e-31	2.71035e-28
ENSG00000186409	1,2,3,4,5	01:02:00	1_43001615_T_C	0.568449	0.0331495	1.26626e-61	1.60577e-48	5.10117e-51	5.08563e-51
ENSG00000186409	1,2,3,4,5	02:02:00	1_43011832_G_A	-0.148202	0.0215209	7.62321e-12	4.41218e-09	0.373975	7.62321e-12
ENSG00000228452	1,2,3,4,5	01:02:00	1_43251363_A_G	0.393106	0.0270243	1.18098e-45	7.49513e-37	1.54479e-39	1.54199e-39
ENSG00000228452	1,2,3,4,5	02:02:00	1_43073521_A_T	0.197828	0.0345278	1.15908e-08	1.10152e-06	0.0520575	1.15908e-08
ENSG00000164010	1,2,3,4,5	01:02:00	1_43311563_A_G	-0.328883	0.0208956	1.00162e-52	7.82843e-34	5.27581e-37	5.26745e-37
ENSG00000164010	1,2,3,4,5	02:02:00	1_43296173_C_T	0.15046	0.0164934	1.7326e-19	1.79617e-16	0.00749935	1.7326e-19
ENSG00000177868	1,2,3,4,5	01:03:00	1_43267970_T_C	0.497152	0.0130714	8.89971e-239	6.01719e-261	2.9713e-264	2.75864e-264
ENSG00000177868	1,2,3,4,5	02:03:00	1_43271684_C_T	-0.27416	0.0436127	3.98015e-10	8.02564e-07	0.0178866	2.29417e-09
ENSG00000177868	1,2,3,4,5	03:03:00	1_43284458_A_G	-0.0795119	0.01397	1.44382e-08	2.11797e-05	1.18574e-37	1.44382e-08
ENSG00000227533	1,2,3,4,5	01:03:00	1_43424812_C_G	1.10344	0.0236408	1.44767e-322	4.95401e-318	2.172793e-321	1.9544e-321
ENSG00000227533	1,2,3,4,5	02:03:00	1_43436051_G_A	0.167929	0.019495	1.40426e-17	0.000174786	2.62211e-17	8.59048e-08
ENSG00000227533	1,2,3,4,5	03:03:00	1_43397396_A_C	0.461398	0.0593973	1.26286e-14	1.27198e-06	1.97404e-06	3.55309e-10
ENSG00000243710	1,2,3,4,5	01:02:00	1_43697968_G_A	-0.786072	0.0185535	7.32825e-281	1.59743e-323	4.473923e-327	4.01063e-327
ENSG00000243710	1,2,3,4,5	02:02:00	1_43694561_T_C	0.258773	0.0379748	1.24735e-11	3.98727e-08	1.98599e-51	1.24735e-11
ENSG00000198198	1,2,3,4,5	01:02:00	1_43975238_G_A	-0.107343	0.0104563	3.91579e-24	9.85297e-33	1.10688e-35	1.10526e-35
ENSG00000198198	1,2,3,4,5	02:02:00	1_43916642_T_C	-0.0581692	0.0101898	1.30868e-08	4.41918e-05	6.14615e-20	1.30868e-08
ENSG00000178922	1,2,3,4	01:03:00	1_43916642_T_C	-0.152635	0.0103737	3.70999e-46	2.97046e-61	7.69687e-65	7.64209e-65
ENSG00000178922	1,2,3,4	02:03:00	1_43984627_G_C	-0.113336	0.0107332	2.84655e-25	6.61572e-31	5.93012e-59	5.26487e-34
ENSG00000178922	1,2,3,4	03:03:00	1_44355737_A_C	-0.146233	0.0260078	2.20182e-08	3.68488e-05	1.08808e-05	2.20182e-08
ENSG00000126091	1,2,3,4,5	01:03:00	1_44220747_G_A	0.148664	0.0120816	1.34474e-33	2.41942e-28	2.48554e-31	2.48275e-31
ENSG00000126091	1,2,3,4,5	02:03:00	1_44328017_A_G	-0.196683	0.0187434	4.08807e-25	8.02808e-28	5.71071e-18	3.60391e-30
ENSG00000126091	1,2,3,4,5	03:03:00	1_44409943_A_G	0.127142	0.0149768	3.98417e-17	2.28147e-14	2.14579e-29	3.98417e-17
ENSG00000142937	1,2,3,4,5	01:02:00	1_45241285_C_G	-0.191929	0.00947802	3.99528e-83	3.29122e-89	1.2166e-92	1.20443e-92
ENSG00000142937	1,2,3,4,5	02:02:00	1_45180896_G_T	0.0520074	0.00773405	2.28914e-11	1.52204e-08	1.10924e-21	2.28914e-11
ENSG00000126107	1,2,3,4,5	01:03:00	1_45456464_A_G	-0.158335	0.0134789	7.33231e-31	1.57816e-35	3.49803e-38	3.49212e-38
ENSG00000126107	1,2,3,4,5	02:03:00	1_45463294_C_T	0.16059	0.0250294	1.74003e-10	4.9129e-07	7.24855e-17	2.94959e-10
ENSG00000126107	1,2,3,4,5	03:03:00	1_45569403_G_A	-0.222691	0.0409613	6.09219e-08	0.000200867	2.56907e-08	6.09219e-08
ENSG00000126088	1,2,3,4,5	01:02:00	1_45478433_C_T	-0.326577	0.00847115	6.76228e-244	4.17198e-229	1.35159e-232	1.27455e-232
ENSG00000126088	1,2,3,4,5	02:02:00	1_45254826_G_C	-0.067054	0.00999389	2.53116e-11	3.84663e-09	0.142514	2.53116e-11
ENSG00000132781	1,2,3,4,5	01:02:00	1_45802670_A_C	0.192953	0.014018	2.90722e-41	6.06849e-31	1.89588e-34	1.89329e-34
ENSG00000132781	1,2,3,4,5	02:02:00	1_45829549_T_G	-0.22644	0.0280413	1.1483e-15	3.3397e-12	1.11667e-08	1.1483e-15
ENSG00000132763	1,2,3,4,5	01:02:00	1_45951380_A_G	0.160863	0.0187309	1.74261e-17	1.26365e-25	1.34088e-28	1.33963e-28
ENSG00000132763	1,2,3,4,5	02:02:00	1_45957609_G_A	0.125842	0.0215737	6.32474e-09	6.24636e-07	5.84282e-20	6.32474e-09
ENSG00000117450	1,2,3,4,5	01:02:00	1_45987574_C_A	-0.347449	0.0167278	5.70743e-87	1.37259e-98	4.15118e-102	4.10097e-102
ENSG00000117450	1,2,3,4,5	02:02:00	1_45999282_G_A	-0.104143	0.00972501	4.60146e-26	1.70652e-23	1.53147e-40	4.60146e-26
ENSG00000117472	1,2,3,4,5	01:02:00	1_46649046_C_T	0.19876	0.0305134	9.22822e-11	2.32287e-10	1.31989e-13	1.31964e-13
ENSG00000117472	1,2,3,4,5	02:02:00	1_45788479_A_G	-0.152928	0.0297132	2.90792e-07	9.79788e-05	2.14284e-10	2.90792e-07
ENSG00000171357	1,2,3,4,5	01:02:00	1_46664249_A_G	0.744094	0.0261694	9.28448e-150	1.69733e-31	6.67606e-68	5.04586e-35
ENSG00000171357	1,2,3,4,5	02:02:00	1_46670259_A_G	0.522454	0.019894	6.14146e-131	3.04392e-58	8.8765e-52	1.69947e-61
ENSG00000085998	1,2,3,4,5	01:02:00	1_46664249_A_G	-0.150521	0.0137999	5.94899e-27	5.54714e-30	1.70748e-33	1.70528e-33
ENSG00000085998	1,2,3,4,5	02:02:00	1_46649046_C_T	0.0896199	0.0137854	1.00299e-10	3.30385e-07	6.95852e-17	1.00299e-10
ENSG00000117480	1,2,3,4,5	01:03:00	1_46882118_A_G	0.171208	0.0133367	2.61592e-36	1.09829e-32	3.84204e-36	3.83624e-36
ENSG00000117480	1,2,3,4,5	02:03:00	1_46828110_C_A	0.235912	0.0329571	1.14237e-12	5.25634e-06	1.71892e-10	9.71218e-09
ENSG00000117480	1,2,3,4,5	03:03:00	1_46795720_G_A	-0.223267	0.0453544	9.23294e-07	0.00165957	0.00500335	9.23294e-07
ENSG00000079277	1,2,3,4,5	01:02:00	1_47040594_C_T	-0.488223	0.0587188	1.67427e-16	6.66069e-10	3.05058e-13	3.05003e-13
ENSG00000079277	1,2,3,4,5	02:02:00	1_47065426_T_C	-0.13866	0.0167921	2.66404e-16	9.7551e-13	4.52098e-13	2.66404e-16
ENSG00000142973	1,2,3,4,5	01:03:00	1_47280859_G_A	-0.477204	0.0193687	2.61105e-117	2.06025e-91	7.97003e-95	7.8866e-95
ENSG00000142973	1,2,3,4,5	02:03:00	1_47272185_T_C	-0.156893	0.0156049	3.09867e-23	8.11249e-15	5.13997e-05	4.1023e-18
ENSG00000142973	1,2,3,4,5	03:03:00	1_47484246_G_A	0.252859	0.0284659	1.41515e-18	0.000307553	2.45141e-06	2.33522e-07
ENSG00000154198	1,2,3,4,5	01:02:00	1_47292705_A_T	-0.182532	0.0240524	4.90353e-14	2.89976e-22	2.50137e-25	2.49956e-25
ENSG00000154198	1,2,3,4,5	02:02:00	1_47419655_T_C	0.261532	0.0397524	6.02187e-11	3.11124e-08	4.09242e-23	6.02187e-11
ENSG00000187048	1,2,3,4,5	01:02:00	1_47395973_G_A	-0.638408	0.0262818	1.68968e-114	4.32747e-109	1.22584e-111	1.20821e-111
ENSG00000187048	1,2,3,4,5	02:02:00	1_47344250_A_G	-0.314632	0.0580418	6.64722e-08	5.43152e-05	0.000351491	6.64722e-08
ENSG00000186377	1,2,3,4,5	01:02:00	1_47317842_A_G	-0.284358	0.0234828	1.25324e-32	9.92388e-30	2.41405e-32	2.41115e-32
ENSG00000186377	1,2,3,4,5	02:02:00	1_47500909_C_G	-0.206549	0.0174263	2.24935e-31	2.71765e-28	4.50462e-31	2.24935e-31
ENSG00000186160	1,2,3,4,5	01:02:00	1_47285150_G_A	-0.544504	0.0298624	7.28372e-69	1.8283e-63	3.29495e-66	3.27799e-66
ENSG00000186160	1,2,3,4,5	02:02:00	1_47500909_C_G	-0.226819	0.0220577	3.30629e-24	3.28816e-21	6.85299e-22	3.30629e-24
ENSG00000162365	1,2,3,4,5	01:02:00	1_47329647_C_T	-0.366377	0.0266839	4.48971e-41	3.44137e-57	9.59391e-61	9.55236e-61
ENSG00000162365	1,2,3,4,5	02:02:00	1_47613062_T_A	-0.178523	0.024178	2.24316e-13	8.75793e-11	8.1446e-32	2.24316e-13
ENSG00000237424	1,2,3,4,5	01:02:00	1_48105228_C_T	-0.390242	0.0505998	1.92997e-14	2.9319e-13	7.79385e-16	7.79179e-16
ENSG00000237424	1,2,3,4,5	02:02:00	1_47882497_C_T	-0.134828	0.0223758	1.99818e-09	7.7801e-07	5.76794e-11	1.99818e-09
ENSG00000269113	1,2,3,4,5	01:02:00	1_48558974_G_T	-0.218076	0.0249633	4.99304e-18	1.74922e-15	5.85251e-19	5.85022e-19
ENSG00000269113	1,2,3,4,5	02:02:00	1_48297930_G_A	0.0885397	0.0176811	5.9925e-07	9.15304e-05	1.91576e-07	5.9925e-07
ENSG00000242267	1,2,3,5	01:02:00	1_48724257_G_C	-0.542345	0.0376869	9.42039e-44	3.56314e-33	3.42049e-36	3.40887e-36
ENSG00000242267	1,2,3,5	02:02:00	1_48691564_G_A	0.22043	0.0389603	1.87457e-08	3.3879e-05	0.330331	1.87457e-08
ENSG00000117834	1,2,3,4,5	01:03:00	1_48768448_G_A	0.548885	0.0356317	1.08836e-50	1.32893e-163	1.24928e-166	1.21072e-166
ENSG00000117834	1,2,3,4,5	02:03:00	1_48556937_A_C	0.484822	0.0509459	4.94612e-21	4.86467e-18	0.0241245	5.01254e-21
ENSG00000117834	1,2,3,4,5	03:03:00	1_48673057_A_G	0.21761	0.0370027	4.76833e-09	4.4323e-06	5.72264e-133	4.76833e-09
ENSG00000272491	1,2,3,4,5	01:02:00	1_48768448_G_A	0.612815	0.0249377	8.10995e-117	7.82913e-194	7.27052e-197	6.96463e-197
ENSG00000272491	1,2,3,4,5	02:02:00	1_48678422_T_G	-0.220404	0.026027	4.73385e-17	9.32917e-14	1.15397e-95	4.73385e-17
ENSG00000085832	1,2,3,4,5	01:03:00	1_51866769_T_C	0.988373	0.033879	2.95296e-156	1.52186e-277	1.22174e-280	1.12455e-280
ENSG00000085832	1,2,3,4,5	02:03:00	1_51842822_G_C	-0.23095	0.0252892	1.59066e-19	1.35772e-19	7.37512e-106	8.91222e-22
ENSG00000085832	1,2,3,4,5	03:03:00	1_51997843_A_C	0.049144	0.00935358	1.64599e-07	7.45578e-05	6.61919e-55	1.64599e-07
ENSG00000117859	1,2,3,4,5	01:02:00	1_52152107_G_C	-0.16009	0.0141366	7.2887e-29	2.91832e-26	8.25785e-29	8.25006e-29
ENSG00000117859	1,2,3,4,5	02:02:00	1_52181521_C_A	0.251468	0.0347439	6.46108e-13	5.32663e-10	5.51237e-13	6.46108e-13
ENSG00000078618	1,2,3,4,5	01:03:00	1_52284110_G_A	0.310015	0.0254867	6.77725e-33	4.52966e-27	6.39083e-30	6.38431e-30
ENSG00000078618	1,2,3,4,5	02:03:00	1_52349008_A_G	0.0800761	0.01287	5.9615e-10	8.21162e-09	7.00416e-12	1.14084e-11
ENSG00000078618	1,2,3,4,5	03:03:00	1_52057949_G_A	0.162672	0.0309267	1.59485e-07	0.000209148	1.58205e-06	1.59485e-07
ENSG00000272100	1,2,3,4,5	01:02:00	1_52818188_G_A	0.271468	0.0234987	6.18249e-30	4.86697e-34	1.46529e-37	1.46289e-37
ENSG00000272100	1,2,3,4,5	02:02:00	1_52780335_G_C	-0.313863	0.0518082	1.63928e-09	1.29161e-07	1.14072e-16	1.63928e-09
ENSG00000154222	1,2,3,4,5	01:02:00	1_52745680_C_G	0.633086	0.0300384	2.98034e-89	2.22161e-109	4.91127e-112	4.84014e-112
ENSG00000154222	1,2,3,4,5	02:02:00	1_52818188_G_A	0.220272	0.0137316	1.38738e-54	4.30505e-51	1.17047e-79	1.38738e-54
ENSG00000116157	1,2,3,4,5	01:05:00	1_53070393_C_T	-0.989892	0.0185389	7.66116e-387	2.41282e-430	8.871814e-434	7.41202e-434
ENSG00000116157	1,2,3,4,5	02:05:00	1_53041325_T_G	-0.486095	0.0393111	6.78588e-34	1.48054e-18	0.000548789	4.50835e-22
ENSG00000116157	1,2,3,4,5	03:05:00	1_53049269_T_C	-0.31355	0.0344867	2.28493e-19	1.9977e-10	8.87952e-12	3.31679e-13
ENSG00000116157	1,2,3,4,5	04:05:00	1_52190019_G_A	-0.287639	0.0511941	2.19533e-08	3.93864e-05	0.000290008	3.76826e-08
ENSG00000116157	1,2,3,4,5	05:05:00	1_53067083_T_C	0.126798	0.0237883	1.09176e-07	3.79936e-05	3.6524e-62	1.09176e-07
ENSG00000121310	1,2,3,4,5	01:03:00	1_53361928_A_G	0.36861	0.0267045	1.80167e-41	1.99989e-31	2.14315e-34	2.14023e-34
ENSG00000121310	1,2,3,4,5	02:03:00	1_53633248_A_G	0.0827704	0.00965945	2.05105e-17	9.23566e-12	1.10165e-10	5.49569e-15
ENSG00000121310	1,2,3,4,5	03:03:00	1_53386869_G_A	0.137459	0.0251911	5.45306e-08	0.000190371	0.00026189	5.45306e-08
ENSG00000116171	1,2,3,4,5	01:02:00	1_53609496_C_T	0.0700685	0.00796779	3.03818e-18	1.97646e-12	9.57772e-16	9.57522e-16
ENSG00000116171	1,2,3,4,5	02:02:00	1_53482078_G_A	0.116795	0.0201591	7.97574e-09	1.29221e-06	2.08357e-06	7.97574e-09
ENSG00000174348	1,2,3,4,5	01:02:00	1_53527619_T_A	0.282081	0.0359488	6.88004e-15	3.00952e-11	2.6394e-14	2.63884e-14
ENSG00000174348	1,2,3,4,5	02:02:00	1_53589801_A_G	-0.103854	0.0164894	3.68777e-10	1.21352e-06	2.35926e-09	3.68777e-10
ENSG00000235563	1,2,3,4,5	01:04:00	1_53544597_T_C	-0.444318	0.0356489	2.1528e-34	7.63618e-26	3.13288e-29	3.12984e-29
ENSG00000235563	1,2,3,4,5	02:04:00	1_53565946_T_C	-0.421462	0.0482407	4.97757e-18	1.07213e-11	1.9087e-10	2.61588e-14
ENSG00000235563	1,2,3,4,5	03:04:00	1_53589404_G_T	0.189466	0.0299652	3.15786e-10	3.30096e-06	9.5474e-12	5.00531e-09
ENSG00000235563	1,2,3,4,5	04:04:00	1_53572065_G_A	-0.283983	0.049321	9.83918e-09	1.68487e-05	0.0169525	9.83918e-09
ENSG00000162383	1,2,3,4,5	01:04:00	1_53609496_C_T	0.530801	0.0188976	1.30051e-146	1.0738e-153	3.89939e-157	3.79158e-157
ENSG00000162383	1,2,3,4,5	02:04:00	1_53554305_G_A	0.528371	0.0386669	1.04588e-40	1.42009e-37	9.23069e-23	9.45904e-41
ENSG00000162383	1,2,3,4,5	03:04:00	1_53589801_A_G	-0.20433	0.0213079	2.52673e-21	7.33119e-17	3.60174e-48	2.01282e-20
ENSG00000162383	1,2,3,4,5	04:04:00	1_53573320_G_C	0.145055	0.0208739	4.9556e-12	8.82924e-09	0.00501703	4.9556e-12
ENSG00000230138	1,2,3,5	01:02:00	1_53829511_C_G	0.294085	0.030951	9.23032e-21	9.58597e-30	6.74404e-33	6.72521e-33
ENSG00000230138	1,2,3,5	02:02:00	1_53814440_C_T	0.188099	0.0376245	6.5169e-07	0.000229708	1.98596e-18	6.5169e-07
ENSG00000174332	1,2,3,4,5	01:02:00	1_54203608_C_T	0.37293	0.0237118	1.1806e-52	3.40818e-55	9.52102e-58	9.48376e-58
ENSG00000174332	1,2,3,4,5	02:02:00	1_54007612_T_C	-0.0945791	0.0151486	5.20868e-10	2.81186e-07	7.97008e-15	5.20868e-10
ENSG00000058799	1,2,3,4,5	01:02:00	1_54583318_A_T	-0.439476	0.0528673	1.69854e-16	2.58284e-06	6.61477e-10	6.61415e-10
ENSG00000058799	1,2,3,4,5	02:02:00	1_54568531_C_A	0.384038	0.0635466	1.79371e-09	1.99176e-07	0.058587	1.79371e-09
ENSG00000272091	1,2,3,4	01:02:00	1_54400259_C_T	-0.80269	0.0560311	5.54642e-44	1.78471e-36	3.5328e-40	3.5232e-40
ENSG00000272091	1,2,3,4	02:02:00	1_54583318_A_T	-0.453816	0.0518573	5.07146e-18	2.01006e-14	6.48931e-14	5.07146e-18
ENSG00000116209	1,2,3,4,5	01:02:00	1_54522645_C_G	0.349262	0.0506638	7.25039e-12	0.0212858	0.000163725	0.000163722
ENSG00000116209	1,2,3,4,5	02:02:00	1_54494702_G_T	-0.236912	0.0378548	4.73932e-10	2.37203e-06	0.153917	4.73932e-10
ENSG00000212670	1,2,3,4	01:02:00	1_54562444_A_G	1.18689	0.0507766	9.75293e-105	9.38601e-73	2.00023e-76	1.98053e-76
ENSG00000212670	1,2,3,4	02:02:00	1_54572243_C_A	-0.289947	0.020431	3.07985e-43	7.02928e-40	6.7665e-13	3.07985e-43
ENSG00000248835	1,2,3,4	01:02:00	1_54620197_G_A	-1.09469	0.0446318	1.14714e-113	2.4419e-124	5.26291e-128	5.12251e-128
ENSG00000248835	1,2,3,4	02:02:00	1_54662346_T_G	-0.169718	0.0205159	2.65398e-16	4.83508e-13	4.02055e-29	2.65398e-16
ENSG00000116221	1,2,3,4,5	01:02:00	1_54673943_C_T	0.0913518	0.0120223	4.56297e-14	1.2214e-16	9.84169e-20	9.83751e-20
ENSG00000116221	1,2,3,4,5	02:02:00	1_54688516_T_C	-0.0373082	0.00718316	2.26815e-07	0.000318914	3.1795e-13	2.26815e-07
ENSG00000215883	1,2,3,4,5	01:02:00	1_54665124_T_C	0.193282	0.0293747	5.9873e-11	4.98882e-05	3.93365e-12	1.5238e-08
ENSG00000215883	1,2,3,4,5	02:02:00	1_54641579_C_T	-0.104449	0.0164533	2.68492e-10	1.79361e-05	6.32868e-10	5.51904e-09
ENSG00000162390	1,2,3,4,5	01:02:00	1_55014099_C_T	-0.324665	0.0213165	1.17262e-49	8.23845e-50	1.91257e-53	1.90616e-53
ENSG00000162390	1,2,3,4,5	02:02:00	1_55032262_A_T	-0.111682	0.0181394	8.93456e-10	1.68648e-06	4.26789e-15	8.93456e-10
ENSG00000162391	1,2,3,4,5	01:04:00	1_55090281_T_C	0.291405	0.0224334	4.23517e-37	7.49069e-14	6.20122e-17	6.19932e-17
ENSG00000162391	1,2,3,4,5	02:04:00	1_55138291_A_G	-0.449276	0.0415293	1.50772e-26	5.87238e-14	7.04617e-10	1.12714e-17
ENSG00000162391	1,2,3,4,5	03:04:00	1_55014099_C_T	-0.154621	0.0238958	1.22369e-10	6.89394e-08	9.46956e-07	2.37367e-11
ENSG00000162391	1,2,3,4,5	04:04:00	1_55122430_G_A	-0.28373	0.0474505	2.64407e-09	9.3127e-06	0.0642893	2.64407e-09
ENSG00000271723	1,2,3,4	01:02:00	1_55212984_A_C	0.856275	0.0374454	7.13924e-101	2.33659e-102	3.79522e-104	3.72692e-104
ENSG00000271723	1,2,3,4	02:02:00	1_55063923_C_G	0.11681	0.0172998	2.00662e-11	2.35773e-08	6.85041e-14	2.00662e-11
ENSG00000184313	1,2,3,4,5	01:04:00	1_55077870_T_C	0.341858	0.0174394	2.10203e-78	3.96827e-64	8.45909e-68	8.41345e-68
ENSG00000184313	1,2,3,4,5	02:04:00	1_55014099_C_T	-0.21549	0.0204384	2.48275e-25	2.57595e-28	1.04551e-22	7.98926e-32
ENSG00000184313	1,2,3,4,5	03:04:00	1_55013860_C_T	-0.276982	0.0405977	1.18071e-11	1.0009e-11	4.09546e-26	1.94241e-15
ENSG00000184313	1,2,3,4,5	04:04:00	1_55032262_A_T	-0.106306	0.0180602	4.62236e-09	1.05602e-05	0.000724977	4.62236e-09
ENSG00000116133	1,2,3,4,5	01:02:00	1_55376746_G_A	-0.149933	0.022598	4.16503e-11	1.79849e-10	4.03743e-14	4.0366e-14
ENSG00000116133	1,2,3,4,5	02:02:00	1_55387125_C_T	0.104268	0.0167613	6.00126e-10	9.40541e-07	7.28026e-13	6.00126e-10
ENSG00000162402	1,2,3,4,5	01:02:00	1_55572867_G_A	0.22013	0.0124759	6.80141e-65	8.30477e-65	5.07504e-68	5.04748e-68
ENSG00000162402	1,2,3,4,5	02:02:00	1_55719011_A_G	0.0637764	0.0128931	8.18167e-07	0.00216105	1.21413e-10	8.18167e-07
ENSG00000260971	1,2,3,5	01:02:00	1_56893898_C_T	-0.189614	0.0280733	2.13908e-11	1.55904e-08	2.89809e-11	2.89727e-11
ENSG00000260971	1,2,3,5	02:02:00	1_56799648_T_C	-0.145707	0.0284318	3.41745e-07	0.000295369	5.47922e-07	3.41745e-07
ENSG00000223956	2,3	01:02:00	1_56894311_T_C	0.38305	0.0519945	5.64595e-13	4.66755e-07	7.1903e-10	7.18324e-10
ENSG00000223956	2,3	02:02:00	1_56859419_C_A	0.524037	0.0930933	2.75658e-08	6.52251e-05	3.59983e-05	2.75658e-08
ENSG00000162407	1,2,3,4,5	01:03:00	1_56622011_C_T	-0.0734167	0.0126517	7.55639e-09	2.4649e-10	2.60345e-13	2.60298e-13
ENSG00000162407	1,2,3,4,5	02:03:00	1_56684251_A_G	0.148459	0.0259191	1.17124e-08	1.23604e-05	7.32375e-12	4.43926e-09
ENSG00000162407	1,2,3,4,5	03:03:00	1_56941900_C_A	-0.0632017	0.0120799	1.85207e-07	0.000112547	1.24415e-09	1.85207e-07
ENSG00000162600	1,2,3,4,5	01:03:00	1_59007186_G_C	-0.932703	0.0550397	2.64877e-60	5.20943e-49	1.11739e-52	1.11376e-52
ENSG00000162600	1,2,3,4,5	02:03:00	1_58997077_T_C	-0.204769	0.0263184	1.14791e-14	2.85957e-10	3.55543e-10	1.25016e-12
ENSG00000162600	1,2,3,4,5	03:03:00	1_58946045_C_T	-0.114494	0.0224513	3.723e-07	0.00100351	0.0122141	3.723e-07
ENSG00000162601	1,2,3,4,5	01:02:00	1_59143924_C_A	-0.109522	0.0125156	4.39411e-18	1.24951e-20	2.03909e-23	2.03784e-23
ENSG00000162601	1,2,3,4,5	02:02:00	1_59133268_A_G	-0.066255	0.0080606	3.61641e-16	5.10023e-14	6.58587e-22	3.61641e-16
ENSG00000232453	1,2,3,4,5	01:02:00	1_59372464_C_T	0.27679	0.0250914	1.63383e-27	4.31822e-59	1.00782e-62	1.00316e-62
ENSG00000232453	1,2,3,4,5	02:02:00	1_59358721_G_C	0.301292	0.0341154	2.19983e-18	2.44647e-15	9.09678e-53	2.19983e-18
ENSG00000172456	1,2,3,4,5	01:02:00	1_60221804_A_G	-0.288622	0.0277473	1.01854e-24	1.06903e-19	3.05275e-23	3.05091e-23
ENSG00000172456	1,2,3,4,5	02:02:00	1_59983885_G_A	0.423537	0.0580245	4.14671e-13	1.10035e-10	1.9351e-11	4.14671e-13
ENSG00000134709	1,2,3,4,5	01:02:00	1_60255318_A_C	0.782811	0.0446592	3.99855e-64	2.54389e-59	6.74362e-63	6.7123e-63
ENSG00000134709	1,2,3,4,5	02:02:00	1_60220432_T_C	0.18743	0.0321386	6.36924e-09	1.09408e-05	9.25756e-07	6.36924e-09
ENSG00000162599	1,2,3,4,5	01:02:00	1_61927289_A_T	0.177693	0.0202666	3.80291e-18	7.94093e-17	2.81624e-20	2.81497e-20
ENSG00000162599	1,2,3,4,5	02:02:00	1_61788002_C_T	0.122718	0.016527	1.6533e-13	1.0047e-10	2.24533e-15	1.6533e-13
ENSG00000132849	1,2,3,4,5	01:03:00	1_62483623_A_G	-0.420413	0.0247539	1.51211e-60	2.18769e-35	5.17609e-39	5.16696e-39
ENSG00000132849	1,2,3,4,5	02:03:00	1_62635081_T_C	-0.172418	0.0137469	8.54265e-35	6.88613e-27	2.14189e-11	3.01687e-30
ENSG00000132849	1,2,3,4,5	03:03:00	1_62345267_G_C	0.158934	0.0156136	9.18935e-24	1.83214e-20	5.56281e-19	9.18935e-24
ENSG00000240563	1,2,3,4,5	01:05:00	1_62650045_G_A	0.905553	0.0226927	1.68477e-256	2.52029e-176	5.71867e-180	5.51486e-180
ENSG00000240563	1,2,3,4,5	02:05:00	1_62687866_A_G	1.16316	0.0782459	1.74477e-47	4.13707e-85	1.73824e-34	9.06259e-89
ENSG00000240563	1,2,3,4,5	03:05:00	1_62676091_C_A	-0.342508	0.0344596	9.38807e-23	4.29266e-12	0.176386	2.02295e-15
ENSG00000240563	1,2,3,4,5	04:05:00	1_62649147_C_T	0.305448	0.0523544	6.29008e-09	2.5932e-05	0.933401	1.80727e-08
ENSG00000240563	1,2,3,4,5	05:05:00	1_62803497_C_G	-0.157339	0.0296437	1.23388e-07	0.000243453	4.80888e-05	1.23388e-07
ENSG00000132854	1,2,3,4,5	01:03:00	1_62851754_T_C	-0.263576	0.0113938	3.86008e-105	3.97849e-85	9.31233e-89	9.2267e-89
ENSG00000132854	1,2,3,4,5	02:03:00	1_62859782_G_A	0.220583	0.0253682	7.06457e-18	5.14261e-15	8.82094e-10	1.15332e-18
ENSG00000132854	1,2,3,4,5	03:03:00	1_62803497_C_G	-0.122198	0.0148797	3.83881e-16	6.15356e-13	2.32055e-10	3.83881e-16
ENSG00000116641	1,2,3,4,5	01:02:00	1_63149840_C_T	-0.230334	0.00888357	4.14828e-128	8.70704e-121	1.94348e-124	1.90901e-124
ENSG00000116641	1,2,3,4,5	02:02:00	1_63181548_G_A	-0.0750912	0.014782	4.12525e-07	0.000683609	0.492662	4.12525e-07
ENSG00000088035	1,2,3,4,5	01:02:00	1_63891972_T_C	0.0791225	0.0141031	2.29957e-08	1.2936e-07	5.24492e-10	5.24442e-10
ENSG00000088035	1,2,3,4,5	02:02:00	1_63931690_T_C	-0.255643	0.0489474	1.94443e-07	0.00013245	5.42167e-09	1.94443e-07
ENSG00000203965	1,2,3,4,5	01:02:00	1_63946264_A_G	0.152574	0.0149568	7.40127e-24	2.23281e-14	3.88869e-17	3.88747e-17
ENSG00000203965	1,2,3,4,5	02:02:00	1_64017168_A_G	0.123106	0.0190617	1.32418e-10	8.73766e-08	0.000266458	1.32418e-10
ENSG00000079739	1,2,3,4,5	01:06:00	1_63999868_T_C	0.344729	0.014846	9.55964e-106	1.33181e-94	2.99979e-98	2.96613e-98
ENSG00000079739	1,2,3,4,5	02:06:00	1_64078425_A_G	-0.21351	0.0136499	4.19597e-52	1.25132e-57	6.51488e-74	3.87235e-61
ENSG00000079739	1,2,3,4,5	03:06:00	1_63861461_C_A	0.359917	0.035466	1.25478e-23	2.591e-19	2.80788e-15	1.30048e-22
ENSG00000079739	1,2,3,4,5	04:06:00	1_64074959_C_T	-0.2859	0.0370822	1.97453e-14	9.24805e-12	7.14793e-12	8.75785e-15
ENSG00000079739	1,2,3,4,5	05:06:00	1_64107284_C_T	0.121547	0.0131398	5.58945e-20	1.02561e-07	9.70074e-07	5.57898e-11
ENSG00000079739	1,2,3,4,5	06:06:00	1_64125383_G_A	-0.226406	0.0281672	1.55076e-15	6.72876e-12	9.05175e-09	1.55076e-15
ENSG00000142856	1,2,3,4,5	01:03:00	1_63988904_G_A	0.706797	0.0158931	3.8886e-301	2.82745e-307	1.375197e-310	1.24481e-310
ENSG00000142856	1,2,3,4,5	02:03:00	1_63999868_T_C	0.221095	0.0196409	1.50919e-28	3.39594e-32	3.59822e-07	7.87069e-36
ENSG00000142856	1,2,3,4,5	03:03:00	1_64078425_A_G	-0.12158	0.0174354	4.19034e-12	6.78539e-09	1.59882e-32	4.19034e-12
ENSG00000244256	1,2,3,4,5	01:02:00	1_64124002_C_A	-0.198085	0.0286482	6.28981e-12	8.49658e-11	1.34144e-13	1.34119e-13
ENSG00000244256	1,2,3,4,5	02:02:00	1_63982198_C_T	-0.181526	0.0338321	9.00335e-08	1.7629e-05	1.93772e-09	9.00335e-08
ENSG00000185483	1,2,3,4,5	01:02:00	1_64294072_A_G	0.118781	0.0178503	3.65924e-11	9.89674e-07	1.01866e-09	1.01857e-09
ENSG00000185483	1,2,3,4,5	02:02:00	1_64222918_A_G	-0.084916	0.016074	1.40988e-07	0.000111983	4.55873e-06	1.40988e-07
ENSG00000162437	1,2,3,4,5	01:03:00	1_65214219_G_A	-0.222969	0.0233399	3.52444e-21	2.01244e-19	4.52364e-22	4.5212e-22
ENSG00000162437	1,2,3,4,5	02:03:00	1_64962168_C_T	0.285315	0.0467409	1.23708e-09	1.01243e-06	2.12538e-11	2.56036e-10
ENSG00000162437	1,2,3,4,5	03:03:00	1_65728976_C_G	0.24141	0.0483949	6.61459e-07	0.00151009	8.02041e-08	6.61459e-07
ENSG00000162433	1,2,3,4,5	01:03:00	1_65569765_T_C	0.243298	0.0120653	1.73383e-82	1.93957e-82	4.48195e-86	4.44315e-86
ENSG00000162433	1,2,3,4,5	02:03:00	1_65639627_G_C	-0.29446	0.0281434	5.55585e-25	1.51492e-16	4.31518e-09	2.92287e-19
ENSG00000162433	1,2,3,4,5	03:03:00	1_65638930_T_C	0.0789606	0.0128522	9.69515e-10	2.50046e-07	2.27757e-13	9.69515e-10
ENSG00000116678	1,2,3,4,5	01:05:00	1_65933206_C_T	-0.202099	0.0215802	1.98172e-20	1.84907e-65	3.13575e-68	3.11862e-68
ENSG00000116678	1,2,3,4,5	02:05:00	1_65909606_A_G	0.209272	0.0272728	2.60436e-14	4.24075e-06	2.95357e-05	6.20548e-09
ENSG00000116678	1,2,3,4,5	03:05:00	1_65983626_C_T	-0.237663	0.0265683	8.26088e-19	4.07175e-05	0.000365023	5.39405e-08
ENSG00000116678	1,2,3,4,5	04:05:00	1_66153363_C_G	-0.128659	0.0148804	1.07395e-17	1.13697e-06	0.73768	4.75571e-09
ENSG00000116678	1,2,3,4,5	05:05:00	1_65945906_T_C	-0.138526	0.022905	1.7479e-09	0.000312581	4.04534e-41	6.88048e-07
ENSG00000213625	1,2,3,4,5	01:03:00	1_65897747_A_G	-0.117875	0.0141392	1.39935e-16	5.79697e-17	4.5969e-20	4.59488e-20
ENSG00000213625	1,2,3,4,5	02:03:00	1_65888231_G_A	0.0498995	0.00748325	3.33853e-11	1.53092e-07	1.79135e-14	3.74726e-11
ENSG00000213625	1,2,3,4,5	03:03:00	1_65897869_G_A	0.0865347	0.0160992	8.54556e-08	2.31351e-05	3.86135e-09	8.54556e-08
ENSG00000118473	1,2,3,4,5	01:03:00	1_67028481_G_A	0.363546	0.0193775	1.75618e-72	2.22778e-74	1.35382e-77	1.34427e-77
ENSG00000118473	1,2,3,4,5	02:03:00	1_67152165_G_A	0.184675	0.0245105	7.37158e-14	2.71595e-15	1.29856e-05	2.29154e-18
ENSG00000118473	1,2,3,4,5	03:03:00	1_67190274_A_T	-0.12804	0.0241673	1.2989e-07	0.000207167	6.4917e-28	1.2989e-07
ENSG00000248458	1,2,3,4,5	01:02:00	1_67142675_T_C	0.255296	0.0317787	1.59721e-15	5.73658e-15	1.50313e-18	1.50257e-18
ENSG00000248458	1,2,3,4,5	02:02:00	1_67101105_A_G	-0.277309	0.0384705	7.97944e-13	3.32421e-09	6.58077e-16	7.97944e-13
ENSG00000152760	1,2,3,4,5	01:03:00	1_67236874_C_A	-0.656384	0.0338659	7.61666e-77	9.3776e-50	1.05599e-52	1.05255e-52
ENSG00000152760	1,2,3,4,5	02:03:00	1_67195184_C_G	-0.274957	0.0227316	1.46826e-32	9.5568e-32	2.0514e-09	8.18538e-35
ENSG00000152760	1,2,3,4,5	03:03:00	1_67321770_C_T	0.346606	0.0659126	1.6064e-07	0.000435011	4.9812e-10	1.6064e-07
ENSG00000152763	1,2,3,4,5	01:02:00	1_67352960_T_C	0.37021	0.0321418	8.99839e-30	2.66245e-30	4.19551e-33	4.19023e-33
ENSG00000152763	1,2,3,4,5	02:02:00	1_67419517_T_C	0.145888	0.0258006	1.78705e-08	2.18675e-06	5.15839e-12	1.78705e-08
ENSG00000081985	1,2,3,4,5	01:02:00	1_67889571_C_G	0.171894	0.0243822	2.45018e-12	0.00294615	3.28471e-06	3.28461e-06
ENSG00000081985	1,2,3,4,5	02:02:00	1_67773649_T_C	0.162857	0.0237192	8.76392e-12	2.56116e-08	4.16929e-05	8.76392e-12
ENSG00000142864	1,2,3,4,5	01:02:00	1_67856400_A_G	-0.174099	0.0146149	1.15414e-31	1.08007e-22	7.06197e-26	7.05665e-26
ENSG00000142864	1,2,3,4,5	02:02:00	1_67910765_C_T	-0.110019	0.0182165	1.83636e-09	4.17644e-06	0.00791642	1.83636e-09
ENSG00000116717	1,2,3,4,5	01:04:00	1_68038230_G_C	0.27684	0.0180803	3.97102e-50	3.47042e-28	1.88694e-31	1.8848e-31
ENSG00000116717	1,2,3,4,5	02:04:00	1_68191527_T_C	0.261608	0.0300305	6.17118e-18	5.29421e-27	5.11232e-18	9.50165e-30
ENSG00000116717	1,2,3,4,5	03:04:00	1_68159266_A_T	-0.186272	0.0222359	1.00697e-16	1.96863e-08	6.62398e-07	1.99817e-11
ENSG00000116717	1,2,3,4,5	04:04:00	1_68057756_A_G	0.102524	0.0185464	3.66361e-08	1.70807e-05	4.30351e-07	3.66361e-08
ENSG00000232284	1,2,3,4,5	01:02:00	1_68591104_A_G	-0.175429	0.0245182	1.16676e-12	1.90475e-09	3.65238e-12	3.65183e-12
ENSG00000232284	1,2,3,4,5	02:02:00	1_68719016_C_T	0.135157	0.0263544	3.20193e-07	0.000380425	6.60818e-07	3.20193e-07
ENSG00000172380	1,2,3,4,5	01:02:00	1_68336500_C_G	-0.125305	0.0106372	5.05578e-31	9.87909e-29	1.24779e-31	1.24636e-31
ENSG00000172380	1,2,3,4,5	02:02:00	1_68032115_G_A	0.048972	0.00917438	1.04639e-07	0.000283163	2.13885e-08	1.04639e-07
ENSG00000162595	1,2,3,4,5	01:02:00	1_68583286_C_A	0.488238	0.055399	2.57764e-18	2.43306e-17	5.38316e-21	5.38055e-21
ENSG00000162595	1,2,3,4,5	02:02:00	1_68595593_T_A	-0.132487	0.0266731	7.37172e-07	0.000980352	2.7317e-09	7.37172e-07
ENSG00000116729	1,2,3,4,5	01:05:00	1_68714135_T_C	-0.247399	0.0237121	7.50927e-25	6.85853e-25	1.64015e-28	1.63863e-28
ENSG00000116729	1,2,3,4,5	02:05:00	1_68666290_G_T	0.385673	0.0588499	7.13377e-11	4.06644e-09	0.00119655	6.99332e-12
ENSG00000116729	1,2,3,4,5	03:05:00	1_68804530_T_C	-0.145943	0.0199395	3.59651e-13	2.41977e-08	1.0343e-05	5.22143e-11
ENSG00000116729	1,2,3,4,5	04:05:00	1_68742931_T_C	0.141042	0.0204421	6.97754e-12	8.67228e-05	5.01105e-10	7.94773e-08
ENSG00000116729	1,2,3,4,5	05:05:00	1_68686315_G_A	0.129084	0.0250359	2.77274e-07	0.00021117	1.02156e-09	2.77274e-07
ENSG00000197568	1,2,3,4,5	01:02:00	1_70821757_A_G	-0.375465	0.0178101	2.70043e-89	4.99228e-93	1.2377e-96	1.22425e-96
ENSG00000197568	1,2,3,4,5	02:02:00	1_70858933_G_T	0.195975	0.0246177	2.83274e-15	2.86543e-12	2.9435e-22	2.83274e-15
ENSG00000269933	1,2,3,4,5	01:02:00	1_71413498_G_A	-0.203275	0.0236886	1.84764e-17	7.2698e-07	2.78971e-10	2.78942e-10
ENSG00000269933	1,2,3,4,5	02:02:00	1_71506064_C_G	0.132001	0.0234169	1.97458e-08	7.43661e-06	0.222099	1.97458e-08
ENSG00000050628	1,2,3,4,5	01:02:00	1_71413498_G_A	-0.197684	0.01248	2.42074e-53	1.07689e-92	2.99404e-96	2.96177e-96
ENSG00000050628	1,2,3,4,5	02:02:00	1_71415708_C_T	0.138804	0.0188225	2.40173e-13	2.70453e-10	9.48446e-57	2.40173e-13
ENSG00000254685	1,2,3,4,5	01:02:00	1_74668101_C_A	-0.226624	0.0195043	2.97943e-30	1.67966e-49	2.98328e-52	2.97373e-52
ENSG00000254685	1,2,3,4,5	02:02:00	1_74665742_A_T	-0.133894	0.0122705	5.67831e-27	6.48694e-24	6.23521e-52	5.67831e-27
ENSG00000259030	1,2,3,4	01:03:00	1_74699912_G_A	0.837193	0.0432223	1.5982e-75	3.02184e-201	8.41775e-205	7.88376e-205
ENSG00000259030	1,2,3,4	02:03:00	1_74688364_A_G	-0.322004	0.0191105	6.22776e-59	6.25323e-55	0.604091	9.60256e-58
ENSG00000259030	1,2,3,4	03:03:00	1_74570102_G_A	0.363418	0.0487531	1.44737e-13	1.48565e-11	1.76566e-171	1.44737e-13
ENSG00000116783	1,2,3,4,5	01:04:00	1_74699912_G_A	0.393345	0.0314685	1.41676e-34	5.75178e-197	1.56888e-200	1.50059e-200
ENSG00000116783	1,2,3,4,5	02:04:00	1_74666507_T_C	0.19427	0.0252358	2.15361e-14	3.42947e-67	1.01934e-102	3.21058e-70
ENSG00000116783	1,2,3,4,5	03:04:00	1_74540820_G_A	-0.453011	0.0460361	2.40457e-22	2.30414e-11	4.29866e-165	6.8534e-14
ENSG00000116783	1,2,3,4,5	04:04:00	1_74678285_A_G	-0.158941	0.0253138	4.17204e-10	8.30459e-07	8.42497e-13	4.17204e-10
ENSG00000237324	1,2,3,5	01:02:00	1_74699912_G_A	0.638674	0.0424584	2.3771e-47	4.71358e-29	1.696e-32	1.69138e-32
ENSG00000237324	1,2,3,5	02:02:00	1_74693329_A_G	-0.254407	0.0332654	3.89768e-14	7.71444e-11	0.143503	3.89768e-14
ENSG00000272864	1,2,3,4,5	01:03:00	1_75170352_T_C	-0.384486	0.0298244	1.36568e-36	4.111e-155	1.29272e-158	1.25634e-158
ENSG00000272864	1,2,3,4,5	02:03:00	1_75217752_C_T	-0.237758	0.026539	7.31727e-19	4.42755e-30	2.43658e-103	6.88091e-33
ENSG00000272864	1,2,3,4,5	03:03:00	1_75248466_C_T	-0.161338	0.0321831	5.82527e-07	0.000219132	1.38331e-141	5.82527e-07
ENSG00000162623	1,2,3,4,5	01:02:00	1_75197533_A_G	-0.267861	0.016544	1.62897e-55	9.82372e-49	4.03562e-51	4.02326e-51
ENSG00000162623	1,2,3,4,5	02:02:00	1_75239966_T_C	-0.129842	0.0243231	1.04459e-07	8.55252e-05	0.00744848	1.04459e-07
ENSG00000116791	1,2,3,4,5	01:04:00	1_75208034_C_G	-0.35306	0.0146213	2.93108e-113	7.99051e-264	1.02496e-266	9.50391e-267
ENSG00000116791	1,2,3,4,5	02:04:00	1_75205344_A_C	-0.423426	0.018132	7.41774e-107	4.1366e-71	1.47209e-261	9.91577e-74
ENSG00000116791	1,2,3,4,5	03:04:00	1_75167477_T_C	-0.504466	0.0383454	5.66766e-38	1.58604e-60	4.13887e-47	4.19699e-64
ENSG00000116791	1,2,3,4,5	04:04:00	1_75171109_A_T	0.19193	0.0166298	7.0551e-30	9.31008e-27	1.37131e-46	7.0551e-30
ENSG00000137968	1,2,3,4,5	01:05:00	1_75858646_C_T	-0.542561	0.0256831	1.46327e-89	7.49508e-85	5.74342e-88	5.69153e-88
ENSG00000137968	1,2,3,4,5	02:05:00	1_75865589_C_T	0.698401	0.0679095	3.29655e-24	7.32428e-24	3.80502e-39	1.56111e-27
ENSG00000137968	1,2,3,4,5	03:05:00	1_75613097_A_G	0.343703	0.0430894	2.51264e-15	1.76923e-13	2.71835e-09	1.0004e-16
ENSG00000137968	1,2,3,4,5	04:05:00	1_76015538_T_A	0.533057	0.0845074	3.47587e-10	7.57789e-07	1.68892e-09	3.34416e-10
ENSG00000137968	1,2,3,4,5	05:05:00	1_75242396_G_C	-0.153262	0.0253545	1.78092e-09	1.60144e-06	3.21026e-09	1.78092e-09
ENSG00000117054	1,2,3,4,5	01:03:00	1_76186949_G_A	0.188914	0.0135991	5.86135e-42	3.98357e-51	1.525e-53	1.51988e-53
ENSG00000117054	1,2,3,4,5	02:03:00	1_76190037_C_G	-0.273646	0.0250101	4.19324e-27	5.34111e-20	3.11123e-30	1.09571e-23
ENSG00000117054	1,2,3,4,5	03:03:00	1_76189488_C_G	0.0665454	0.0125253	1.19901e-07	7.5062e-05	9.03499e-19	1.19901e-07
ENSG00000137955	1,2,3,4,5	01:02:00	1_76476360_A_G	0.133434	0.0132881	3.48472e-23	1.17547e-14	1.36546e-17	1.36501e-17
ENSG00000137955	1,2,3,4,5	02:02:00	1_76398677_A_G	0.0711546	0.0117879	1.87346e-09	3.08356e-06	0.000309048	1.87346e-09
ENSG00000057468	1,2,3,4,5	01:04:00	1_76264788_T_C	0.441305	0.0244632	1.60247e-67	4.56109e-61	2.53245e-64	2.52015e-64
ENSG00000057468	1,2,3,4,5	02:04:00	1_76445895_C_T	0.445104	0.0691697	1.5414e-10	3.31817e-19	3.22628e-32	6.65003e-23
ENSG00000057468	1,2,3,4,5	03:04:00	1_76554776_C_T	0.428657	0.0582976	2.81378e-13	7.52387e-08	1.8044e-14	1.53393e-11
ENSG00000057468	1,2,3,4,5	04:04:00	1_76220386_A_G	0.166534	0.0247713	2.31704e-11	4.01104e-08	0.0798178	2.31704e-11
ENSG00000154027	1,2,3,4,5	01:02:00	1_77961837_A_G	0.113617	0.0203653	2.74738e-08	2.58192e-07	5.37561e-10	5.37509e-10
ENSG00000154027	1,2,3,4,5	02:02:00	1_78547098_A_T	0.153171	0.0305919	6.01383e-07	0.000454426	4.97354e-09	6.01383e-07
ENSG00000162614	1,2,3,4,5	01:02:00	1_78357747_A_G	0.320528	0.0137688	2.48833e-106	6.02669e-94	4.40914e-97	4.36081e-97
ENSG00000162614	1,2,3,4,5	02:02:00	1_78343909_T_C	-0.254626	0.0306045	1.60346e-16	2.89865e-14	1.12022e-07	1.60346e-16
ENSG00000162618	1,2,3,4,5	01:03:00	1_79476511_T_C	0.181038	0.0144001	6.03271e-35	2.22951e-37	4.03814e-41	4.0302e-41
ENSG00000162618	1,2,3,4,5	02:03:00	1_79490990_G_A	0.176571	0.0214871	3.68226e-16	6.787e-11	2.6125e-19	2.62692e-14
ENSG00000162618	1,2,3,4,5	03:03:00	1_79643484_C_T	-0.0757029	0.0119753	3.18245e-10	1.70886e-07	8.3826e-10	3.18245e-10
ENSG00000230787	1,2,3,4,5	01:02:00	1_79516771_T_C	0.178447	0.0230366	1.49021e-14	2.22623e-07	1.96973e-10	1.96952e-10
ENSG00000230787	1,2,3,4,5	02:02:00	1_79557392_A_T	0.245195	0.0367848	3.3929e-11	1.70732e-07	4.47868e-07	3.3929e-11
ENSG00000203943	1,2,3,4,5	01:02:00	1_84761747_G_A	-0.930002	0.0740096	6.43069e-35	1.16745e-52	5.03161e-56	5.01309e-56
ENSG00000203943	1,2,3,4,5	02:02:00	1_84767044_G_A	-0.228723	0.0301064	4.60938e-14	3.91434e-11	9.61862e-33	4.60938e-14
ENSG00000117151	1,2,3,4,5	01:04:00	1_85013401_C_T	0.175328	0.0243127	7.82126e-13	3.4407e-09	6.21397e-12	6.21309e-12
ENSG00000117151	1,2,3,4,5	02:04:00	1_85086434_G_T	-0.143582	0.0261298	4.40775e-08	3.36764e-21	0.0041746	8.27238e-25
ENSG00000117151	1,2,3,4,5	03:04:00	1_84962608_G_A	0.41027	0.0401279	5.94134e-24	7.65847e-08	2.29453e-10	2.01796e-11
ENSG00000117151	1,2,3,4,5	04:04:00	1_85029745_T_C	-0.545726	0.0745822	3.65038e-13	1.08062e-09	5.78108e-09	3.65038e-13
ENSG00000153898	1,2,3,4,5	01:02:00	1_85464509_T_C	-0.584381	0.0191461	1.92472e-168	2.93062e-206	5.13668e-209	4.89549e-209
ENSG00000153898	1,2,3,4,5	02:02:00	1_85399840_A_C	-0.230769	0.0205634	2.17002e-28	3.74551e-25	1.06236e-68	2.17002e-28
ENSG00000162643	1,2,3,4,5	01:02:00	1_85528006_C_A	0.434018	0.0250706	1.07432e-62	6.93076e-63	1.52217e-66	1.51426e-66
ENSG00000162643	1,2,3,4,5	02:02:00	1_85586170_C_T	0.173543	0.0332898	2.04767e-07	0.000132168	2.73372e-11	2.04767e-07
ENSG00000117174	1,2,3,4,5	01:02:00	1_86184066_C_T	0.445716	0.0243668	2.92336e-69	1.30154e-76	2.02532e-79	2.01036e-79
ENSG00000117174	1,2,3,4,5	02:02:00	1_86229439_A_G	-0.230251	0.0255887	5.17901e-19	3.21242e-16	6.74494e-29	5.17901e-19
ENSG00000171502	1,2,3,4,5	01:02:00	1_86457472_A_G	-0.558834	0.01981	8.72232e-148	5.50631e-133	1.96692e-136	1.92532e-136
ENSG00000171502	1,2,3,4,5	02:02:00	1_86373868_T_C	-0.286609	0.0359368	2.5258e-15	1.48264e-12	0.0117258	2.5258e-15
ENSG00000122417	1,2,3,4,5	01:02:00	1_86843576_C_T	-0.343424	0.0144425	2.43451e-110	9.27778e-199	5.56796e-202	5.32239e-202
ENSG00000122417	1,2,3,4,5	02:02:00	1_86830530_G_A	0.220224	0.0143424	2.12725e-50	3.46921e-47	1.55583e-142	2.12725e-50
ENSG00000137975	1,2,3,4,5	01:02:00	1_86895847_C_T	0.374696	0.0246321	1.52224e-49	3.12595e-39	7.21939e-42	7.20466e-42
ENSG00000137975	1,2,3,4,5	02:02:00	1_86842812_T_G	0.143962	0.0235044	1.08863e-09	3.17472e-07	0.170659	1.08863e-09
ENSG00000016602	1,2,3,5	01:02:00	1_87169408_T_C	0.373095	0.0526034	2.13048e-12	4.18978e-07	9.33446e-11	9.33207e-11
ENSG00000016602	1,2,3,5	02:02:00	1_87169118_T_C	0.32675	0.0552097	4.13029e-09	1.35782e-05	2.94704e-07	4.13029e-09
ENSG00000153923	1,2,3	01:03:00	1_87168743_A_G	-0.493431	0.0566268	1.22913e-17	4.86879e-43	1.10008e-46	1.0889e-46
ENSG00000153923	1,2,3	02:03:00	1_87169118_T_C	0.529009	0.0675088	1.20123e-14	1.09532e-09	2.90592e-43	2.44983e-13
ENSG00000153923	1,2,3	03:03:00	1_87367620_T_G	0.360805	0.0649397	3.55285e-08	5.74165e-05	0.000186477	3.55285e-08
ENSG00000236915	1,2,3	01:04:00	1_87169118_T_C	0.603621	0.0498829	1.62303e-31	3.09118e-46	6.9145e-50	6.83436e-50
ENSG00000236915	1,2,3	02:04:00	1_87165595_G_T	-0.546465	0.0512641	3.52325e-25	4.01404e-26	4.33703e-28	4.92806e-28
ENSG00000236915	1,2,3	03:04:00	1_87169408_T_C	0.372492	0.0440049	9.25661e-17	1.32129e-10	2.21122e-08	5.22732e-14
ENSG00000236915	1,2,3	04:04:00	1_87163109_T_A	-0.286665	0.0395927	9.0311e-13	2.32389e-10	5.85478e-37	9.0311e-13
ENSG00000261737	1,2,3,4,5	01:04:00	1_87243114_G_A	0.502808	0.0498102	2.10213e-23	8.73577e-29	3.76931e-32	3.76484e-32
ENSG00000261737	1,2,3,4,5	02:04:00	1_87169118_T_C	-0.273376	0.0322669	4.59058e-17	1.78468e-16	5.07816e-19	3.98811e-20
ENSG00000261737	1,2,3,4,5	03:04:00	1_87169408_T_C	0.179651	0.031631	1.54791e-08	4.60576e-05	2.97131e-16	4.46402e-08
ENSG00000261737	1,2,3,4,5	04:04:00	1_87083571_G_A	0.193396	0.0349373	3.51192e-08	3.73468e-05	2.82839e-12	3.51192e-08
ENSG00000097033	1,2,3,4,5	01:03:00	1_87265454_C_A	0.150911	0.0165476	1.77769e-19	4.69438e-16	1.30992e-18	1.30943e-18
ENSG00000097033	1,2,3,4,5	02:03:00	1_87076723_C_G	0.131069	0.0132166	1.15633e-22	4.39874e-13	4.87307e-15	2.96939e-16
ENSG00000097033	1,2,3,4,5	03:03:00	1_87509961_G_C	-0.114839	0.0203363	1.86555e-08	7.10502e-05	0.200895	1.86555e-08
ENSG00000153936	1,2,3,4,5	01:03:00	1_87705131_A_G	0.118848	0.0130717	2.27335e-19	5.02439e-13	2.27468e-16	2.27403e-16
ENSG00000153936	1,2,3,4,5	02:03:00	1_87567793_T_A	0.170641	0.0160881	1.30592e-25	4.21703e-14	2.6809e-13	2.33774e-16
ENSG00000153936	1,2,3,4,5	03:03:00	1_87264036_G_A	0.229723	0.0283854	9.9843e-16	3.99145e-13	1.05447e-06	9.9843e-16
ENSG00000267561	1,2,3,4	01:03:00	1_87746317_T_G	0.560193	0.0219239	9.92031e-122	1.38607e-105	2.33312e-108	2.28781e-108
ENSG00000267561	1,2,3,4	02:03:00	1_87539879_T_C	0.474586	0.0457243	1.69625e-24	1.58425e-22	1.10251e-14	1.18327e-24
ENSG00000267561	1,2,3,4	03:03:00	1_87614175_G_A	-0.119184	0.0228993	2.18477e-07	0.00022466	0.0304955	2.18477e-07
ENSG00000267272	1,2,3,4,5	01:03:00	1_87746317_T_G	0.494225	0.0192165	2.6538e-126	1.77589e-110	2.9416e-113	2.89809e-113
ENSG00000267272	1,2,3,4,5	02:03:00	1_87387880_T_C	-0.443457	0.0425061	7.50405e-25	6.74236e-21	1.06615e-14	2.42954e-24
ENSG00000267272	1,2,3,4,5	03:03:00	1_87614175_G_A	-0.112315	0.0206342	5.87734e-08	9.29502e-05	0.0212998	5.87734e-08
ENSG00000143013	1,2,3,4,5	01:03:00	1_87905828_G_C	-0.22359	0.0188945	2.80114e-31	8.10354e-23	5.39923e-26	5.39512e-26
ENSG00000143013	1,2,3,4,5	02:03:00	1_87747070_C_G	-0.177972	0.0181872	4.02731e-22	6.56411e-18	9.21175e-19	1.24187e-20
ENSG00000143013	1,2,3,4,5	03:03:00	1_87879399_T_C	-0.180643	0.0338109	1.01946e-07	0.000111369	0.0203026	1.01946e-07
ENSG00000137944	1,2,3,4,5	01:03:00	1_89431277_C_T	-0.453777	0.0143841	1.03235e-177	1.39499e-185	3.18615e-188	3.06275e-188
ENSG00000137944	1,2,3,4,5	02:03:00	1_89460948_C_T	-0.206137	0.0148669	8.17671e-42	2.18664e-39	1.8588e-42	1.84698e-42
ENSG00000137944	1,2,3,4,5	03:03:00	1_89271908_G_C	-0.264177	0.046261	1.29411e-08	3.18001e-05	7.50421e-20	1.29411e-08
ENSG00000213516	1,2,3,4,5	01:02:00	1_89460948_C_T	-0.152277	0.0140335	1.06739e-26	2.44435e-29	2.76334e-32	2.76004e-32
ENSG00000213516	1,2,3,4,5	02:02:00	1_89381949_T_A	-0.095788	0.0170093	2.0374e-08	5.19288e-05	3.69379e-14	2.0374e-08
ENSG00000117226	1,2,3,4,5	01:02:00	1_89474818_A_G	-1.07034	0.0151274	5.02379e-548	2.14028e-540	7.511996e-544	5.76833e-544
ENSG00000117226	1,2,3,4,5	02:02:00	1_89459640_T_C	-0.121644	0.0209343	7.21584e-09	6.52151e-06	0.000366297	7.21584e-09
ENSG00000197147	1,2,3,4,5	01:03:00	1_90039033_G_A	0.27266	0.0156064	9.832e-64	1.58607e-118	4.93446e-121	4.8515e-121
ENSG00000197147	1,2,3,4,5	02:03:00	1_89989334_C_T	0.137812	0.0170415	1.04856e-15	1.02168e-15	1.47262e-43	3.01504e-18
ENSG00000197147	1,2,3,4,5	03:03:00	1_90065471_C_T	-0.106176	0.0189129	2.2529e-08	4.4159e-05	4.38379e-52	2.2529e-08
ENSG00000231999	1,2,3,4,5	01:02:00	1_90084885_T_A	-0.200098	0.0276641	6.68134e-13	4.02062e-11	1.32775e-13	1.32749e-13
ENSG00000231999	1,2,3,4,5	02:02:00	1_90022971_G_C	0.133407	0.022845	6.08517e-09	8.87931e-07	4.89632e-09	6.08517e-09
ENSG00000171488	1,2,3,4,5	01:02:00	1_90194899_T_C	0.112138	0.0122407	1.23012e-19	1.24845e-26	2.5911e-29	2.58856e-29
ENSG00000171488	1,2,3,4,5	02:02:00	1_90071319_C_T	-0.0723942	0.0140931	3.06361e-07	3.55734e-05	2.56576e-16	3.06361e-07
ENSG00000231613	1,2,3,4,5	01:02:00	1_90227649_G_A	-1.00326	0.026118	1.47848e-242	2.42566e-278	1.274e-281	1.17203e-281
ENSG00000231613	1,2,3,4,5	02:02:00	1_90177852_A_G	-0.170996	0.0272918	4.53421e-10	2.32734e-07	2.72441e-47	4.53421e-10
ENSG00000162669	1,2,3,4,5	01:02:00	1_91870130_G_A	-1.02966	0.032002	1.44727e-183	7.33112e-47	1.97439e-105	5.14732e-50
ENSG00000162669	1,2,3,4,5	02:02:00	1_91870410_G_C	0.533458	0.0199265	2.7296e-135	8.37173e-55	2.00013e-59	2.04338e-58
ENSG00000097046	1,2,3,4,5	01:02:00	1_91966406_G_A	-0.601651	0.0232617	1.42996e-127	1.09537e-84	5.28329e-88	5.23551e-88
ENSG00000097046	1,2,3,4,5	02:02:00	1_91964946_T_C	-0.266445	0.019333	2.34e-41	3.93728e-38	1.85074e-05	2.34e-41
ENSG00000172031	1,2,3,4,5	01:02:00	1_92601375_C_G	1.06402	0.123838	1.68599e-17	8.19043e-06	4.03912e-08	4.03888e-08
ENSG00000172031	1,2,3,4,5	02:02:00	1_92826149_C_T	-0.91648	0.143952	2.38821e-10	5.41272e-07	0.244707	2.38821e-10
ENSG00000067208	1,2,3,4,5	01:02:00	1_93017221_C_A	-0.143964	0.0129754	8.34903e-28	1.06243e-76	2.92425e-79	2.90273e-79
ENSG00000067208	1,2,3,4,5	02:02:00	1_92797814_C_A	-0.0811212	0.0151126	8.89196e-08	1.63997e-05	1.16569e-58	8.89196e-08
ENSG00000154511	1,2,3,4,5	01:02:00	1_93400349_G_A	-0.272615	0.0222311	2.16827e-33	3.98276e-32	3.15992e-35	3.15539e-35
ENSG00000154511	1,2,3,4,5	02:02:00	1_93426167_G_A	0.162563	0.0295366	4.1929e-08	0.000115149	6.11482e-10	4.1929e-08
ENSG00000117500	1,2,3,4,5	01:02:00	1_93772781_T_C	0.230604	0.0160977	2.15742e-44	2.91024e-132	7.64988e-135	7.49166e-135
ENSG00000117500	1,2,3,4,5	02:02:00	1_93592577_T_A	0.0835439	0.013924	2.33418e-09	6.84834e-07	1.89482e-88	2.33418e-09
ENSG00000117505	1,2,3,4,5	01:02:00	1_93858392_G_A	-0.218837	0.0108627	2.30998e-82	2.84728e-72	6.16995e-75	6.12934e-75
ENSG00000117505	1,2,3,4,5	02:02:00	1_93822349_G_C	0.053875	0.0100962	1.05649e-07	1.8699e-05	0.400597	1.05649e-07
ENSG00000223745	1,2,3,4,5	01:03:00	1_93804783_A_G	0.915231	0.0185645	4.91907e-348	8.89048e-488	9.605594e-491	7.6923e-491
ENSG00000223745	1,2,3,4,5	02:03:00	1_93805201_T_G	0.196246	0.0147931	1.46137e-38	5.032e-31	5.37877e-191	1.15702e-33
ENSG00000223745	1,2,3,4,5	03:03:00	1_93905491_T_C	-0.238978	0.0343914	4.96365e-12	1.1286e-08	0.464904	4.96365e-12
ENSG00000230439	1,2,3,4,5	01:02:00	1_94207468_C_T	0.575031	0.0469593	2.65096e-33	1.5004e-226	7.27469e-230	6.86875e-230
ENSG00000230439	1,2,3,4,5	02:02:00	1_94203051_C_T	0.336404	0.0491402	1.00668e-11	2.02986e-09	5.47076e-201	1.00668e-11
ENSG00000137936	1,2,3,4,5	01:02:00	1_94047210_C_T	0.417634	0.0200545	2.2516e-87	1.05066e-88	1.01549e-91	1.00553e-91
ENSG00000137936	1,2,3,4,5	02:02:00	1_94067719_G_C	-0.287716	0.0335842	2.08003e-17	1.58713e-14	5.62955e-21	2.08003e-17
ENSG00000067334	1,2,3,4,5	01:02:00	1_94282287_T_C	-0.209747	0.0241906	8.69045e-18	6.42327e-16	2.56295e-19	2.56191e-19
ENSG00000067334	1,2,3,4,5	02:02:00	1_94231175_T_C	0.21202	0.0401097	1.38592e-07	0.000357711	3.44305e-09	1.38592e-07
ENSG00000137962	1,2,3,4,5	01:02:00	1_94609445_A_G	0.119126	0.0081439	4.02549e-46	1.10436e-36	1.29994e-39	1.29758e-39
ENSG00000137962	1,2,3,4,5	02:02:00	1_94676268_T_G	-0.104155	0.0178631	6.41432e-09	2.40659e-06	0.0144367	6.41432e-09
ENSG00000117528	1,2,3,4,5	01:05:00	1_94981253_G_A	0.396864	0.0275716	9.10748e-45	3.11542e-26	2.47255e-29	2.47013e-29
ENSG00000117528	1,2,3,4,5	02:05:00	1_94874305_T_C	-0.234975	0.0351689	3.06188e-11	2.44055e-11	0.0248997	7.31676e-15
ENSG00000117528	1,2,3,4,5	03:05:00	1_95281724_G_T	0.235098	0.0391701	2.30941e-09	1.85771e-07	3.62495e-12	4.10821e-11
ENSG00000117528	1,2,3,4,5	04:05:00	1_95424558_T_C	0.126422	0.0239828	1.50045e-07	0.000116036	1.50303e-08	2.4589e-07
ENSG00000117528	1,2,3,4,5	05:05:00	1_95028119_C_T	-0.0682945	0.0136761	6.43859e-07	0.00116716	0.481544	6.43859e-07
ENSG00000117525	1,2,3,4,5	01:03:00	1_95054366_T_G	-0.112648	0.0213771	1.51441e-07	3.57729e-07	4.84404e-10	4.84357e-10
ENSG00000117525	1,2,3,4,5	02:03:00	1_95053206_G_A	0.340991	0.0611105	2.73305e-08	0.000101337	1.17087e-08	1.48622e-07
ENSG00000117525	1,2,3,4,5	03:03:00	1_95268009_C_T	-0.0943352	0.0175871	9.0858e-08	3.0582e-05	1.42552e-08	9.0858e-08
ENSG00000224081	1,2,3,4,5	01:02:00	1_95285752_A_C	0.281099	0.0348908	1.33182e-15	3.29599e-16	7.10841e-20	7.10534e-20
ENSG00000224081	1,2,3,4,5	02:02:00	1_95287570_G_A	-0.196794	0.0320979	1.04811e-09	7.05877e-07	9.64959e-14	1.04811e-09
ENSG00000143036	1,2,3,4,5	01:03:00	1_95302957_A_G	-0.631685	0.0358192	8.00358e-65	3.6286e-63	1.33844e-66	1.33147e-66
ENSG00000143036	1,2,3,4,5	02:03:00	1_95353532_T_G	0.380826	0.0387221	2.52655e-22	5.57509e-18	2.65207e-17	3.0995e-21
ENSG00000143036	1,2,3,4,5	03:03:00	1_95285752_A_C	0.203347	0.0324497	4.5066e-10	1.30256e-06	1.26575e-13	4.5066e-10
ENSG00000117519	1,2,3,4,5	01:03:00	1_95365417_A_G	-0.189963	0.0142511	6.67922e-39	2.75743e-47	1.11495e-50	1.11159e-50
ENSG00000117519	1,2,3,4,5	02:03:00	1_95426365_A_G	-0.11315	0.0124334	2.10986e-19	1.50245e-24	4.5902e-31	3.25916e-28
ENSG00000117519	1,2,3,4,5	03:03:00	1_95352973_A_G	-0.0826199	0.0128811	1.76293e-10	2.8255e-07	9.79112e-31	1.76293e-10
ENSG00000235501	1,2,3,4,5	01:03:00	1_95395616_C_T	-0.568366	0.0273475	4.82531e-87	4.34046e-63	2.39517e-66	2.38279e-66
ENSG00000235501	1,2,3,4,5	02:03:00	1_95405691_C_T	-0.294057	0.0232341	2.24116e-35	4.82547e-27	6.01018e-18	3.52994e-30
ENSG00000235501	1,2,3,4,5	03:03:00	1_95362162_A_T	-0.26897	0.0340094	4.25949e-15	8.15237e-12	9.10482e-05	4.25949e-15
ENSG00000152078	1,2,3,4,5	01:02:00	1_95665644_G_A	0.248649	0.0128877	3.11941e-76	2.36078e-79	3.82721e-82	3.79699e-82
ENSG00000152078	1,2,3,4,5	02:02:00	1_95562114_A_G	-0.408738	0.0340126	3.55113e-32	1.56336e-28	1.41093e-38	3.55113e-32
ENSG00000271092	1,2,3,4	01:02:00	1_95664555_A_C	0.185733	0.0161929	2.29046e-29	4.26933e-36	8.6518e-39	8.62993e-39
ENSG00000271092	1,2,3,4	02:02:00	1_95739748_G_A	0.263493	0.0252629	1.0246e-24	1.00902e-21	2.61263e-34	1.0246e-24
ENSG00000122481	1,2,3,4,5	01:03:00	1_95728746_A_C	-0.516202	0.0231758	2.21054e-98	1.21018e-96	8.10018e-100	8.00644e-100
ENSG00000122481	1,2,3,4,5	02:03:00	1_95700044_G_C	-0.297886	0.0225105	2.18539e-38	8.21874e-24	5.06662e-38	1.21275e-26
ENSG00000122481	1,2,3,4,5	03:03:00	1_95712887_T_C	0.154792	0.0199049	1.18234e-14	7.17086e-12	1.00123e-11	1.18234e-14
ENSG00000117569	1,2,3,4,5	01:04:00	1_97119146_T_G	0.1827	0.0190758	2.81958e-21	4.20097e-10	9.45202e-34	1.31326e-12
ENSG00000117569	1,2,3,4,5	02:04:00	1_97397376_T_C	-0.17372	0.0324906	9.976e-08	1.86658e-05	1.1761e-16	1.73032e-08
ENSG00000117569	1,2,3,4,5	03:04:00	1_97275193_A_G	0.144602	0.0126174	1.69764e-29	0.000328005	5.1446e-28	1.00644e-07
ENSG00000117569	1,2,3,4,5	04:04:00	1_97284839_G_C	0.0667859	0.012581	1.22804e-07	0.000403164	4.02819e-28	1.22804e-07
ENSG00000188641	1,2,3,4,5	01:02:00	1_97736453_T_C	-0.274458	0.033734	7.07939e-16	2.19113e-10	8.25514e-14	8.25351e-14
ENSG00000188641	1,2,3,4,5	02:02:00	1_97872655_A_C	-0.0841678	0.0113264	1.5842e-13	2.02394e-11	5.72572e-12	1.5842e-13
ENSG00000162627	1,2,3,4,5	01:03:00	1_99139577_G_C	-0.473851	0.0338046	1.17571e-42	2.86539e-39	8.25634e-42	8.23955e-42
ENSG00000162627	1,2,3,4,5	02:03:00	1_99132070_A_G	-0.185453	0.0167722	1.24983e-27	2.05424e-18	3.69923e-25	2.61731e-21
ENSG00000162627	1,2,3,4,5	03:03:00	1_99135062_C_A	0.0814423	0.0150076	6.43481e-08	1.68219e-05	0.00531915	6.43481e-08
ENSG00000099260	1,2,3,4,5	01:04:00	1_100143458_A_G	0.248851	0.0165835	2.58287e-48	1.08371e-141	2.53092e-145	2.47056e-145
ENSG00000099260	1,2,3,4,5	02:04:00	1_100130710_A_G	0.158168	0.016684	6.9109e-21	2.46702e-14	1.15546e-111	2.62067e-17
ENSG00000099260	1,2,3,4,5	03:04:00	1_100015703_C_T	0.0938016	0.0117407	2.2669e-15	1.35719e-12	4.26372e-08	1.57207e-15
ENSG00000099260	1,2,3,4,5	04:04:00	1_99372947_G_A	-0.0570155	0.0115283	8.22119e-07	0.000376134	0.00889132	8.22119e-07
ENSG00000156876	1,2,3,4,5	01:02:00	1_100518832_T_C	0.225012	0.0322619	4.14855e-12	4.63892e-09	1.23266e-12	1.23246e-12
ENSG00000156876	1,2,3,4,5	02:02:00	1_100370336_C_G	-0.240254	0.0469693	3.43341e-07	7.54948e-05	2.05075e-07	3.43341e-07
ENSG00000137996	1,2,3,4,5	01:02:00	1_100738673_C_T	-0.364936	0.0284664	3.19483e-36	6.34078e-81	1.16019e-83	1.15069e-83
ENSG00000137996	1,2,3,4,5	02:02:00	1_100716217_G_A	0.295868	0.0461647	1.82038e-10	1.79335e-07	6.792e-58	1.82038e-10
ENSG00000181656	1,2,3,4,5	01:02:00	1_101047849_A_G	0.317342	0.0197986	1.66514e-54	1.80856e-80	8.08923e-83	8.02433e-83
ENSG00000181656	1,2,3,4,5	02:02:00	1_101138779_G_A	-0.204058	0.0236877	1.39556e-17	7.10999e-15	6.43693e-45	1.39556e-17
ENSG00000162692	1,2,3,4,5	01:02:00	1_101168250_C_T	-0.494017	0.0209649	1.3076e-108	1.42444e-136	1.1248e-139	1.09992e-139
ENSG00000162692	1,2,3,4,5	02:02:00	1_101038345_A_G	-0.136238	0.0175752	1.42898e-14	2.16046e-12	2.09798e-44	1.42898e-14
ENSG00000233184	1,2,3,4,5	01:02:00	1_101338324_T_C	-0.130021	0.0170917	4.27385e-14	1.60788e-11	1.61387e-14	1.61352e-14
ENSG00000233184	1,2,3,4,5	02:02:00	1_101575205_T_C	0.128985	0.0215699	2.63611e-09	7.73206e-07	2.58231e-10	2.63611e-09
ENSG00000225938	1,2,3,4,5	01:02:00	1_101701432_T_C	0.248843	0.0223612	5.88006e-28	3.09743e-22	1.09038e-25	1.08957e-25
ENSG00000225938	1,2,3,4,5	02:02:00	1_101657226_T_C	-0.111838	0.0224174	6.59506e-07	0.000420438	0.000123951	6.59506e-07
ENSG00000170989	1,2,3,4,5	01:02:00	1_101637364_A_G	-0.152807	0.0125866	8.78745e-33	1.45719e-26	9.83233e-30	9.82242e-30
ENSG00000170989	1,2,3,4,5	02:02:00	1_101276203_T_G	-0.187584	0.0299786	4.77482e-10	3.40631e-07	9.10199e-07	4.77482e-10
ENSG00000060718	1,2,3,4,5	01:02:00	1_103572723_C_G	0.419111	0.0502492	1.35322e-16	8.38308e-09	3.08936e-12	3.08889e-12
ENSG00000060718	1,2,3,4,5	02:02:00	1_103657530_C_G	-0.127289	0.017285	2.58791e-13	7.8969e-11	6.06066e-09	2.58791e-13
ENSG00000185946	1,2,3,4,5	01:04:00	1_104108882_A_G	0.263195	0.0251423	5.28496e-25	1.76338e-31	3.90425e-35	3.8987e-35
ENSG00000185946	1,2,3,4,5	02:04:00	1_104055319_A_C	-0.173032	0.0234455	2.30588e-13	3.09449e-13	3.4112e-17	5.023e-16
ENSG00000185946	1,2,3,4,5	03:04:00	1_103774198_T_A	0.0651261	0.0107033	1.39498e-09	1.45918e-06	9.00825e-17	2.0473e-09
ENSG00000185946	1,2,3,4,5	04:04:00	1_104380428_A_G	-0.0606964	0.0110344	4.26933e-08	7.20427e-06	3.67358e-12	4.26933e-08
ENSG00000240038	1,2,3,4,5	01:08:00	1_104108882_A_G	0.565962	0.0433527	1.99667e-37	2.50037e-33	5.4632e-37	5.45456e-37
ENSG00000240038	1,2,3,4,5	02:08:00	1_104411498_A_T	-0.0995975	0.0184595	7.65368e-08	1.78739e-20	1.734e-29	9.35283e-24
ENSG00000240038	1,2,3,4,5	03:08:00	1_104899925_C_T	-0.359797	0.0472874	4.25268e-14	2.29062e-10	7.76407e-18	9.59387e-14
ENSG00000240038	1,2,3,4,5	04:08:00	1_104125556_C_T	-0.255773	0.0239895	7.5985e-26	4.2506e-09	0.00489852	1.73911e-12
ENSG00000240038	1,2,3,4,5	05:08:00	1_103774198_T_A	0.0915202	0.0172855	1.32492e-07	1.86572e-07	2.24651e-19	4.25094e-11
ENSG00000240038	1,2,3,4,5	06:08:00	1_104076990_A_G	-0.162177	0.0230491	2.71191e-12	0.000682708	0.00943524	7.79901e-07
ENSG00000240038	1,2,3,4,5	07:08:00	1_104105635_A_G	-0.164035	0.0256987	2.15669e-10	2.38745e-05	4.3026e-09	1.66699e-08
ENSG00000240038	1,2,3,4,5	08:08:00	1_104779267_A_T	-0.242192	0.0455358	1.16314e-07	0.000211649	0.00119021	1.16314e-07
ENSG00000236085	1,2,3,4	01:02:00	1_104108882_A_G	0.455121	0.0547084	1.82184e-16	1.32188e-09	3.11502e-13	3.11421e-13
ENSG00000236085	1,2,3,4	02:02:00	1_104039683_C_T	-0.126647	0.0231339	5.05699e-08	8.36182e-06	0.000117841	5.05699e-08
ENSG00000243480	1,2,3,5	01:02:00	1_104038126_G_T	0.733087	0.0562824	1.36379e-36	8.52615e-38	4.29308e-41	4.2742e-41
ENSG00000243480	1,2,3,5	02:02:00	1_104024000_C_T	-0.244047	0.0378963	1.66586e-10	5.93152e-07	1.44454e-14	1.66586e-10
ENSG00000134215	1,2,3,4,5	01:04:00	1_108297276_G_A	0.355675	0.0266122	4.35934e-39	5.16977e-21	2.52341e-24	2.52174e-24
ENSG00000134215	1,2,3,4,5	02:04:00	1_108603488_T_C	-0.391973	0.0436043	5.61774e-19	1.39337e-12	1.50905e-11	3.19938e-15
ENSG00000134215	1,2,3,4,5	03:04:00	1_108461474_T_C	0.162452	0.0226851	1.11906e-12	1.28224e-13	2.18838e-07	1.20101e-16
ENSG00000134215	1,2,3,4,5	04:04:00	1_108587458_G_A	-0.148868	0.0286455	2.23255e-07	0.00012871	0.00190721	2.23255e-07
ENSG00000226822	1,2,3,5	01:04:00	1_108589998_C_T	-0.324246	0.0283173	5.15944e-29	7.01956e-59	5.56138e-62	5.50573e-62
ENSG00000226822	1,2,3,5	02:04:00	1_108615322_G_A	0.639357	0.0844794	7.05708e-14	7.39266e-18	2.17655e-27	1.79891e-21
ENSG00000226822	1,2,3,5	03:04:00	1_108596085_G_A	-0.509437	0.0635808	2.44682e-15	7.70877e-13	3.06613e-18	9.84055e-15
ENSG00000226822	1,2,3,5	04:04:00	1_108608558_A_G	0.253788	0.0421028	2.15128e-09	1.82698e-06	2.14623e-49	2.15128e-09
ENSG00000085491	1,2,3,4,5	01:02:00	1_108742130_T_C	-0.357298	0.01044	1.16262e-202	2.95412e-192	1.96965e-195	1.88789e-195
ENSG00000085491	1,2,3,4,5	02:02:00	1_108758180_G_T	-0.118919	0.0173773	1.0235e-11	2.25647e-08	0.0516275	1.0235e-11
ENSG00000162636	1,2,3,4,5	01:02:00	1_109177802_G_A	0.27203	0.0229398	2.11137e-31	3.03505e-24	7.11079e-28	7.10453e-28
ENSG00000162636	1,2,3,4,5	02:02:00	1_109070495_C_T	0.232218	0.0224062	1.48329e-24	1.00879e-21	6.54623e-21	1.48329e-24
ENSG00000121957	1,2,3,4,5	01:02:00	1_109409169_C_T	0.225559	0.0292754	2.04494e-14	2.31959e-09	1.21274e-12	1.21254e-12
ENSG00000121957	1,2,3,4,5	02:02:00	1_109368241_G_A	0.09046	0.0150425	2.14958e-09	2.02833e-06	6.11215e-07	2.14958e-09
ENSG00000162641	1,2,3,4,5	01:02:00	1_109371785_G_A	-0.13398	0.0240696	2.94987e-08	0.00149236	1.32013e-06	1.32008e-06
ENSG00000162641	1,2,3,4,5	02:02:00	1_109373534_C_T	-0.40537	0.0780912	2.30281e-07	0.000534214	1.64562e-05	2.30281e-07
ENSG00000121940	1,2,3,4,5	01:04:00	1_109527861_G_A	0.181302	0.0180922	4.27827e-23	4.95283e-18	1.30045e-21	1.29978e-21
ENSG00000121940	1,2,3,4,5	02:04:00	1_109483975_T_C	0.208576	0.0196657	1.3181e-25	1.29769e-13	5.0437e-19	3.76591e-17
ENSG00000121940	1,2,3,4,5	03:04:00	1_109505835_G_T	0.241976	0.0261771	5.89933e-20	1.70595e-12	7.69366e-11	4.17206e-16
ENSG00000121940	1,2,3,4,5	04:04:00	1_109497516_A_G	-0.0701656	0.0142065	8.50544e-07	0.000473857	0.0436184	8.50544e-07
ENSG00000197780	1,2,3,4,5	01:02:00	1_109605305_T_G	0.362063	0.0151964	1.02063e-110	3.48259e-99	1.76761e-102	1.74608e-102
ENSG00000197780	1,2,3,4,5	02:02:00	1_109613920_G_A	0.298822	0.0351173	3.36813e-17	1.11474e-14	2.55118e-08	3.36813e-17
ENSG00000273382	1,2,3,4,5	01:02:00	1_109635100_C_T	0.708472	0.0357331	4.76853e-80	2.02811e-72	3.484e-75	3.46091e-75
ENSG00000273382	1,2,3,4,5	02:02:00	1_109666403_C_T	0.14609	0.0235411	6.59392e-10	1.1786e-06	0.00213461	6.59392e-10
ENSG00000031698	1,2,3,4,5	01:03:00	1_109784082_G_A	0.12434	0.0145522	2.51681e-17	7.59877e-13	6.31043e-16	6.30874e-16
ENSG00000031698	1,2,3,4,5	02:03:00	1_109784087_T_C	-0.142832	0.0218821	8.45584e-11	6.37298e-09	1.18867e-13	1.7789e-12
ENSG00000031698	1,2,3,4,5	03:03:00	1_109765011_G_A	0.0642734	0.0125766	3.51747e-07	0.0002354	9.1092e-06	3.51747e-07
ENSG00000134222	1,2,3,4,5	01:02:00	1_109825591_C_T	-0.433731	0.0184738	6.38026e-108	1.19256e-112	3.17284e-116	3.12351e-116
ENSG00000134222	1,2,3,4,5	02:02:00	1_109817192_A_G	0.23373	0.0213249	3.42583e-27	2.63084e-24	8.66117e-34	3.42583e-27
ENSG00000143028	1,2,3,4,5	01:04:00	1_110009434_A_C	-0.542871	0.0425737	7.33217e-36	1.05873e-131	1.62566e-134	1.5922e-134
ENSG00000143028	1,2,3,4,5	02:04:00	1_110009106_C_G	0.266339	0.025165	1.65342e-25	5.66341e-35	8.26206e-08	1.46065e-38
ENSG00000143028	1,2,3,4,5	03:04:00	1_110007652_G_A	-0.234245	0.0412319	1.53401e-08	2.44118e-05	6.83394e-120	4.81886e-08
ENSG00000143028	1,2,3,4,5	04:04:00	1_110049127_G_C	-0.247458	0.045035	4.41144e-08	8.00553e-05	6.94741e-26	4.41144e-08
ENSG00000168765	1,2,3,4,5	01:10:00	1_110213514_A_T	-0.565536	0.0234932	1.86564e-112	2.61782e-67	6.66515e-71	6.62584e-71
ENSG00000168765	1,2,3,4,5	02:10:00	1_110172236_T_C	0.458069	0.0221642	4.80148e-86	2.79228e-73	9.64981e-43	6.6199e-77
ENSG00000168765	1,2,3,4,5	03:10:00	1_110091447_G_A	0.490464	0.0316473	3.32892e-51	9.76328e-42	8.93834e-14	4.20482e-45
ENSG00000168765	1,2,3,4,5	04:10:00	1_110253215_G_T	0.403181	0.0273155	7.64179e-47	6.46381e-44	9.65258e-65	4.9593e-47
ENSG00000168765	1,2,3,4,5	05:10:00	1_110246810_G_A	-0.173723	0.015284	4.83533e-29	7.21391e-26	4.38703e-65	4.36538e-29
ENSG00000168765	1,2,3,4,5	06:10:00	1_110214370_C_T	0.362252	0.0352211	3.32693e-24	1.06655e-14	5.09232e-14	2.54608e-18
ENSG00000168765	1,2,3,4,5	07:10:00	1_110056111_C_T	0.314154	0.040971	2.73108e-14	8.12604e-10	0.00919893	1.96142e-13
ENSG00000168765	1,2,3,4,5	08:10:00	1_110169198_C_T	-0.338773	0.0504279	2.40402e-11	5.84351e-08	1.00679e-11	1.57455e-11
ENSG00000168765	1,2,3,4,5	09:10:00	1_109871898_C_T	0.289631	0.0491018	4.30498e-09	0.000752815	0.194213	7.80617e-07
ENSG00000168765	1,2,3,4,5	10:10:00	1_110328746_C_T	-0.316883	0.0609609	2.22134e-07	0.000408023	0.929911	2.22134e-07
ENSG00000213366	1,2,3,4,5	01:07:00	1_110246810_G_A	-0.27627	0.0165007	5.82847e-59	5.12529e-110	1.55872e-113	1.53555e-113
ENSG00000213366	1,2,3,4,5	02:07:00	1_110253215_G_T	0.553505	0.0288396	1.91517e-75	2.86189e-27	1.65778e-48	1.53679e-30
ENSG00000213366	1,2,3,4,5	03:07:00	1_110177848_A_G	0.432317	0.0255147	2.98489e-60	3.52433e-26	1.4173e-45	8.39543e-30
ENSG00000213366	1,2,3,4,5	04:07:00	1_110113958_A_C	0.743158	0.0334926	1.2581e-97	2.46068e-31	2.09692e-34	1.08878e-34
ENSG00000213366	1,2,3,4,5	05:07:00	1_110207043_G_A	-0.34498	0.0231604	1.20041e-47	4.24322e-10	2.01745e-62	4.1715e-13
ENSG00000213366	1,2,3,4,5	06:07:00	1_110218716_C_T	-0.364557	0.0246529	5.08801e-47	4.55047e-14	4.05363e-29	1.13358e-17
ENSG00000213366	1,2,3,4,5	07:07:00	1_110214370_C_T	0.313484	0.0391742	2.05665e-15	1.43978e-05	2.12221e-32	3.45871e-09
ENSG00000134184	1,2,3,4,5	01:09:00	1_110246053_G_A	1.13638	0.0458482	2.60621e-118	4.16588e-82	1.58838e-85	1.5748e-85
ENSG00000134184	1,2,3,4,5	02:09:00	1_110216436_G_A	0.581306	0.0781979	1.56369e-13	3.88732e-53	3.10732e-34	9.14449e-57
ENSG00000134184	1,2,3,4,5	03:09:00	1_110177848_A_G	0.625505	0.0360139	5.39154e-63	3.76454e-71	2.19856e-32	8.887e-75
ENSG00000134184	1,2,3,4,5	04:09:00	1_110113958_A_C	0.962261	0.0467807	2.40886e-85	1.89136e-71	3.05115e-19	4.72763e-75
ENSG00000134184	1,2,3,4,5	05:09:00	1_110250497_G_A	0.591306	0.0749277	4.89715e-15	1.49632e-16	9.40705e-15	1.0602e-19
ENSG00000134184	1,2,3,4,5	06:09:00	1_110247240_C_A	-0.206484	0.0236286	4.93318e-18	7.04797e-12	1.94053e-52	1.07277e-14
ENSG00000134184	1,2,3,4,5	07:09:00	1_110214370_C_T	0.404669	0.0617658	7.23721e-11	1.16076e-06	5.10973e-25	2.84149e-10
ENSG00000134184	1,2,3,4,5	08:09:00	1_110218716_C_T	-0.342225	0.0573753	2.89717e-09	1.68909e-05	1.45508e-58	1.05648e-08
ENSG00000134184	1,2,3,4,5	09:09:00	1_109698281_A_G	-0.149729	0.0264559	1.73919e-08	3.18873e-05	0.00058432	1.73919e-08
ENSG00000260246	1,2,3,4	01:10:00	1_110266754_A_C	0.259556	0.0420202	8.23275e-10	1.32481e-71	3.13336e-75	3.10344e-75
ENSG00000260246	1,2,3,4	02:10:00	1_110269188_C_T	-0.311101	0.0621488	6.16623e-07	4.83776e-42	2.55098e-05	1.13323e-45
ENSG00000260246	1,2,3,4	03:10:00	1_110113958_A_C	0.898887	0.0469875	9.0709e-74	2.05983e-32	2.72413e-15	4.98745e-36
ENSG00000260246	1,2,3,4	04:10:00	1_110177848_A_G	0.560464	0.036595	1.4179e-49	3.66094e-38	7.56001e-26	8.60199e-42
ENSG00000260246	1,2,3,4	05:10:00	1_110218716_C_T	-0.721107	0.0493781	1.71831e-45	7.09091e-26	4.16005e-61	2.04607e-29
ENSG00000260246	1,2,3,4	06:10:00	1_110246053_G_A	0.895576	0.0644751	1.51632e-41	3.04739e-39	6.68534e-72	8.4418e-43
ENSG00000260246	1,2,3,4	07:10:00	1_110247240_C_A	-0.222963	0.0253549	3.59705e-18	8.45538e-12	1.02425e-53	1.11644e-14
ENSG00000260246	1,2,3,4	08:10:00	1_109698281_A_G	-0.165523	0.0273154	1.69011e-09	2.22609e-06	0.00205919	7.81365e-10
ENSG00000260246	1,2,3,4	09:10:00	1_110214370_C_T	0.455795	0.0650336	3.50869e-12	1.55655e-07	1.23324e-18	3.69308e-11
ENSG00000260246	1,2,3,4	10:10:00	1_110178720_C_T	-0.455769	0.0896622	4.13857e-07	0.00159659	1.11988e-21	4.13857e-07
ENSG00000134201	1,2,3,4,5	01:07:00	1_110253741_A_C	-0.585639	0.0187503	1.53264e-174	5.60239e-198	2.6265e-201	2.51137e-201
ENSG00000134201	1,2,3,4,5	02:07:00	1_110177848_A_G	0.369529	0.0302049	3.11287e-33	1.1621e-27	1.07505e-40	2.71518e-31
ENSG00000134201	1,2,3,4,5	03:07:00	1_110271558_C_T	0.420622	0.0329451	6.20087e-36	4.88438e-25	3.27778e-33	2.43899e-28
ENSG00000134201	1,2,3,4,5	04:07:00	1_110265786_C_T	-0.389098	0.0408368	4.48459e-21	1.93631e-14	0.000216034	1.16975e-17
ENSG00000134201	1,2,3,4,5	05:07:00	1_110214370_C_T	0.353182	0.0443595	2.82685e-15	8.23046e-11	4.1535e-24	2.01999e-14
ENSG00000134201	1,2,3,4,5	06:07:00	1_110216436_G_A	0.317602	0.0383681	2.27556e-16	3.76576e-10	2.23734e-08	9.06135e-14
ENSG00000134201	1,2,3,4,5	07:07:00	1_110113958_A_C	0.214356	0.0401943	1.07619e-07	0.000325407	0.000102642	1.07619e-07
ENSG00000241720	1,2,3,4	01:07:00	1_110266754_A_C	0.222853	0.0343958	1.2158e-10	7.06031e-198	1.75381e-201	1.64576e-201
ENSG00000241720	1,2,3,4	02:07:00	1_110282972_G_T	0.496814	0.0275386	1.57403e-66	2.24117e-32	1.98178e-117	6.28777e-36
ENSG00000241720	1,2,3,4	03:07:00	1_110246053_G_A	0.437096	0.0348767	1.76212e-34	4.34088e-21	6.39923e-86	2.75122e-24
ENSG00000241720	1,2,3,4	04:07:00	1_110113958_A_C	0.421239	0.0349946	4.81323e-32	3.63149e-18	0.0112005	1.7516e-21
ENSG00000241720	1,2,3,4	05:07:00	1_110177848_A_G	0.338614	0.0246337	8.81138e-41	1.51739e-24	2.66359e-05	3.57288e-28
ENSG00000241720	1,2,3,4	06:07:00	1_110218716_C_T	-0.36149	0.0292829	1.51132e-33	4.2412e-31	2.97421e-70	1.10981e-34
ENSG00000241720	1,2,3,4	07:07:00	1_110247240_C_A	-0.207958	0.0281071	2.18119e-13	1.84216e-10	8.29711e-12	2.18119e-13
ENSG00000134202	1,2,3,4,5	01:09:00	1_110266754_A_C	0.187625	0.0336151	2.71274e-08	5.11663e-271	1.2877e-274	1.18909e-274
ENSG00000134202	1,2,3,4,5	02:09:00	1_110282972_G_T	0.71738	0.0264219	3.22026e-138	2.08574e-75	1.04805e-200	6.45249e-79
ENSG00000134202	1,2,3,4,5	03:09:00	1_110246810_G_A	-0.287282	0.0269095	6.61569e-26	7.44626e-30	2.17758e-08	2.48179e-33
ENSG00000134202	1,2,3,4,5	04:09:00	1_110177848_A_G	0.407449	0.0255098	4.19771e-54	1.73628e-26	5.17659e-08	4.07211e-30
ENSG00000134202	1,2,3,4,5	05:09:00	1_110213514_A_T	-0.606472	0.0366393	9.89521e-58	3.02151e-32	2.93096e-77	7.63576e-36
ENSG00000134202	1,2,3,4,5	06:09:00	1_110113958_A_C	0.52091	0.0336805	5.07586e-51	3.62733e-38	0.0363838	9.56118e-42
ENSG00000134202	1,2,3,4,5	07:09:00	1_110253215_G_T	0.514667	0.0364341	3.10609e-43	7.13904e-38	1.83076e-103	5.19016e-41
ENSG00000134202	1,2,3,4,5	08:09:00	1_110214370_C_T	0.249331	0.0402024	6.77622e-10	6.28676e-06	1.89831e-06	1.98369e-09
ENSG00000134202	1,2,3,4,5	09:09:00	1_110213458_T_C	0.324684	0.0559936	7.76842e-09	2.12728e-05	1.05245e-16	7.76842e-09
ENSG00000143093	1,2,3,4,5	01:03:00	1_110580215_G_A	0.234125	0.0158576	6.59564e-47	3.42904e-31	1.35036e-34	1.3485e-34
ENSG00000143093	1,2,3,4,5	02:03:00	1_110577823_C_G	-0.156947	0.0242456	1.20283e-10	1.96614e-05	0.0663131	7.91806e-09
ENSG00000143093	1,2,3,4,5	03:03:00	1_110580881_C_A	-0.274457	0.0442608	6.79811e-10	2.86361e-06	0.000669859	6.79811e-10
ENSG00000116396	1,2,3,4,5	01:02:00	1_110807226_A_G	0.316913	0.0162567	1.16378e-77	1.49112e-88	3.63155e-92	3.59559e-92
ENSG00000116396	1,2,3,4,5	02:02:00	1_110815403_G_T	0.125222	0.0205428	1.30331e-09	2.65702e-06	3.57354e-24	1.30331e-09
ENSG00000168679	1,2,3,4,5	01:03:00	1_110926210_C_T	-0.290428	0.0193029	1.48233e-48	1.55402e-45	6.3673e-49	6.34947e-49
ENSG00000168679	1,2,3,4,5	02:03:00	1_110961645_G_T	-0.219911	0.0439012	5.94355e-07	6.45073e-05	1.19701e-12	5.59795e-08
ENSG00000168679	1,2,3,4,5	03:03:00	1_110935139_G_C	0.18361	0.0372654	9.03034e-07	0.000512255	0.00426157	9.03034e-07
ENSG00000134248	1,2,3,4,5	01:02:00	1_110944087_A_G	0.378804	0.0270557	1.43636e-42	6.03885e-42	1.299e-45	1.29584e-45
ENSG00000134248	1,2,3,4,5	02:02:00	1_110851358_T_C	-0.0475705	0.00965444	9.01851e-07	0.000728978	7.1984e-10	9.01851e-07
ENSG00000143125	1,2,3,4,5	01:02:00	1_110993739_C_A	0.428862	0.0272292	8.61138e-53	7.44104e-84	6.25842e-87	6.20317e-87
ENSG00000143125	1,2,3,4,5	02:02:00	1_111009031_A_G	0.193656	0.0216597	8.53985e-19	3.91077e-15	8.09164e-50	8.53985e-19
ENSG00000270380	1,2,3,4	01:02:00	1_110993739_C_A	0.47708	0.0322931	1.67101e-46	4.36602e-76	3.93402e-79	3.89252e-79
ENSG00000270380	1,2,3,4	02:02:00	1_111009031_A_G	0.224462	0.0257593	6.95862e-18	3.26666e-14	2.03941e-50	6.95862e-18
ENSG00000240194	1,2,3,4,5	01:03:00	1_111029705_T_C	0.210467	0.0337044	5.17535e-10	1.75209e-44	1.784e-47	1.7793e-47
ENSG00000240194	1,2,3,4,5	02:03:00	1_111032156_A_C	-0.256176	0.036894	5.14566e-12	4.00721e-06	6.78054e-44	8.63729e-10
ENSG00000240194	1,2,3,4,5	03:03:00	1_111023490_G_A	-0.11703	0.0233394	5.79236e-07	0.00251064	9.68285e-10	5.79236e-07
ENSG00000235407	1,2,3,4,5	01:02:00	1_111032156_A_C	-0.482901	0.0357185	6.29933e-40	2.00172e-82	4.28433e-86	4.24723e-86
ENSG00000235407	1,2,3,4,5	02:02:00	1_111028535_A_T	0.211935	0.0309741	1.03076e-11	1.99052e-08	6.49281e-56	1.03076e-11
ENSG00000134255	1,2,3,4,5	01:04:00	1_111738116_T_G	0.15233	0.0122475	2.9137e-34	2.91124e-96	5.61783e-100	5.55262e-100
ENSG00000134255	1,2,3,4,5	02:04:00	1_111733724_G_C	0.176184	0.0134895	1.7951e-37	3.01646e-24	1.04622e-92	6.05399e-28
ENSG00000134255	1,2,3,4,5	03:04:00	1_111678059_T_C	0.0789485	0.0142874	3.70956e-08	4.33838e-06	0.144196	1.06265e-08
ENSG00000134255	1,2,3,4,5	04:04:00	1_111637998_G_C	-0.0933888	0.018451	4.54168e-07	0.000841284	0.00397028	4.54168e-07
ENSG00000156171	1,2,3,4,5	01:04:00	1_111733724_G_C	0.279899	0.0221624	3.09552e-35	3.84323e-398	8.590701e-402	7.33987e-402
ENSG00000156171	1,2,3,4,5	02:04:00	1_111682118_C_T	0.350584	0.0216671	1.96097e-55	1.79586e-56	7.907034e-399	3.42983e-60
ENSG00000156171	1,2,3,4,5	03:04:00	1_111738116_T_G	0.15407	0.0128957	7.89259e-32	2.73323e-27	9.36531e-165	1.67972e-30
ENSG00000156171	1,2,3,4,5	04:04:00	1_111605688_G_C	0.126786	0.0223861	1.69678e-08	2.84076e-05	1.88413e-71	1.69678e-08
ENSG00000273221	1,2,3,4	01:02:00	1_111733724_G_C	0.17221	0.0170133	2.06486e-23	1.53583e-65	3.90739e-69	3.8758e-69
ENSG00000273221	1,2,3,4	02:02:00	1_111738116_T_G	0.147448	0.0164992	1.03859e-18	3.61051e-15	1.41052e-64	1.03859e-18
ENSG00000064886	1,2,3,4,5	01:03:00	1_111833270_C_T	0.454427	0.0238492	1.57568e-74	2.63369e-71	6.00983e-74	5.97129e-74
ENSG00000064886	1,2,3,4,5	02:03:00	1_111732711_G_A	0.220364	0.0242604	2.45541e-19	1.9938e-16	2.13492e-26	7.3667e-20
ENSG00000064886	1,2,3,4,5	03:03:00	1_111773307_T_C	0.206694	0.036555	1.78868e-08	2.90406e-05	0.271513	1.78868e-08
ENSG00000162777	1,2,3,4,5	01:03:00	1_111740345_C_G	-0.182141	0.0175811	1.5482e-24	1.26378e-22	2.39948e-26	2.39761e-26
ENSG00000162777	1,2,3,4,5	02:03:00	1_111756864_G_C	0.102966	0.0142936	8.25992e-13	7.08516e-14	7.72834e-19	1.34832e-17
ENSG00000162777	1,2,3,4,5	03:03:00	1_111768817_G_A	-0.124658	0.0231585	8.1912e-08	0.000102643	9.27149e-14	8.1912e-08
ENSG00000134216	1,2,3,5	01:03:00	1_111830473_A_C	0.57157	0.0403845	1.84434e-42	6.15657e-118	1.72264e-120	1.66068e-120
ENSG00000134216	1,2,3,5	02:03:00	1_111857612_G_A	-0.161247	0.0281925	1.31839e-08	1.08879e-07	5.00412e-15	6.20166e-11
ENSG00000134216	1,2,3,5	03:03:00	1_111840605_A_G	0.226983	0.0450436	5.3202e-07	0.000126604	2.06525e-88	5.3202e-07
ENSG00000260948	1,2,3,4,5	01:02:00	1_111968487_G_A	-0.638044	0.0269161	9.60361e-110	1.2979e-142	5.22019e-146	5.09458e-146
ENSG00000260948	1,2,3,4,5	02:02:00	1_112024624_A_G	0.143565	0.0290497	8.37095e-07	0.00316777	1.46314e-35	8.37095e-07
ENSG00000116473	1,2,3,4,5	01:02:00	1_112169496_C_T	-0.309365	0.0125359	1.12126e-117	2.03806e-159	2.53937e-162	2.46474e-162
ENSG00000116473	1,2,3,4,5	02:02:00	1_112135194_T_G	-0.0883282	0.0107491	3.68534e-16	1.00772e-12	1.22782e-60	3.68534e-16
ENSG00000227811	1,2,3,4,5	01:02:00	1_112282903_C_T	-0.630194	0.0300217	1.28532e-88	1.26898e-101	2.56791e-105	2.53492e-105
ENSG00000227811	1,2,3,4,5	02:02:00	1_112329978_T_G	-0.171877	0.0310574	3.5359e-08	0.000106253	3.79271e-25	3.5359e-08
ENSG00000064703	1,2,3,4,5	01:02:00	1_112297482_A_T	0.0947094	0.0179604	1.48441e-07	5.18896e-05	5.99426e-08	5.99392e-08
ENSG00000064703	1,2,3,4,5	02:02:00	1_111441319_T_A	-0.222001	0.0448782	8.17332e-07	0.000953733	4.29541e-07	8.17332e-07
ENSG00000197852	1,2,3,4,5	01:04:00	1_112227063_C_T	0.156684	0.019141	4.76204e-16	5.28243e-10	3.56748e-13	3.56685e-13
ENSG00000197852	1,2,3,4,5	02:04:00	1_112347677_C_A	-0.103653	0.0202878	3.54428e-07	6.34769e-05	5.42872e-06	4.30531e-08
ENSG00000197852	1,2,3,4,5	03:04:00	1_112274162_T_C	-0.105592	0.0170957	7.9169e-10	0.000372726	0.000737493	5.48222e-07
ENSG00000197852	1,2,3,4,5	04:04:00	1_112295536_G_A	-0.192873	0.035815	8.08545e-08	0.000377059	2.3554e-08	8.08545e-08
ENSG00000171385	1,2,3,4,5	01:02:00	1_112480010_C_T	-0.253465	0.0183722	1.95273e-41	4.47828e-40	9.45104e-44	9.42995e-44
ENSG00000171385	1,2,3,4,5	02:02:00	1_112513203_T_C	-0.212444	0.0228249	3.31037e-20	1.57092e-16	8.12269e-22	3.31037e-20
ENSG00000231437	1,2,3,4,5	01:02:00	1_112480010_C_T	-0.153207	0.0222166	7.13403e-12	2.12804e-07	4.56821e-11	4.56766e-11
ENSG00000231437	1,2,3,4,5	02:02:00	1_112537203_A_G	0.167685	0.0283189	3.74714e-09	4.48905e-06	3.53757e-08	3.74714e-09
ENSG00000231246	1,2,3,4,5	01:02:00	1_112886545_T_C	0.654623	0.0223831	5.76759e-157	5.23232e-160	3.44239e-163	3.3402e-163
ENSG00000231246	1,2,3,4,5	02:02:00	1_112734888_A_T	0.222819	0.022231	4.17434e-23	1.31826e-20	5.66066e-27	4.17434e-23
ENSG00000134245	1,2,3,4,5	01:03:00	1_113083439_C_T	0.224393	0.0197581	5.16304e-29	2.39895e-58	1.10354e-61	1.09861e-61
ENSG00000134245	1,2,3,4,5	02:03:00	1_112953341_T_C	-0.27902	0.0259764	3.31386e-26	6.72582e-30	1.01574e-41	3.31281e-33
ENSG00000134245	1,2,3,4,5	03:03:00	1_113036321_G_A	-0.109275	0.0199663	4.98002e-08	0.000102522	6.06915e-39	4.98002e-08
ENSG00000116489	1,2,3,4,5	01:03:00	1_113198091_A_T	-0.0595393	0.00912984	8.79084e-11	2.14428e-20	1.05987e-22	1.05926e-22
ENSG00000116489	1,2,3,4,5	02:03:00	1_113337210_G_C	0.152714	0.0258501	4.06661e-09	1.7763e-06	1.07788e-10	9.40659e-10
ENSG00000116489	1,2,3,4,5	03:03:00	1_113214381_T_G	-0.043407	0.00824258	1.54206e-07	3.21419e-05	3.94402e-19	1.54206e-07
ENSG00000007341	1,2,3,4,5	01:02:00	1_113083439_C_T	0.927179	0.0201711	6.81224e-316	7.7616e-330	4.180247e-333	3.73377e-333
ENSG00000007341	1,2,3,4,5	02:02:00	1_113154529_C_A	-0.162232	0.0231618	3.37262e-12	4.65731e-10	1.87585e-33	3.37262e-12
ENSG00000155366	1,2,3,4,5	01:02:00	1_113245326_A_G	-0.250785	0.0213978	9.80787e-31	3.91085e-25	9.88526e-29	9.87599e-29
ENSG00000155366	1,2,3,4,5	02:02:00	1_113217311_G_C	-0.0491703	0.00793582	7.00647e-10	2.58412e-06	2.57256e-07	7.00647e-10
ENSG00000271810	1,2,3,4	01:02:00	1_113245326_A_G	-0.552284	0.0417845	5.31228e-38	2.4222e-32	6.14387e-36	6.13059e-36
ENSG00000271810	1,2,3,4	02:02:00	1_113217311_G_C	-0.0825598	0.0145276	1.56002e-08	4.88214e-05	2.86273e-06	1.56002e-08
ENSG00000116793	1,2,3,4,5	01:02:00	1_114276709_C_T	0.197526	0.0262945	8.70546e-14	1.95691e-13	2.06983e-16	2.06924e-16
ENSG00000116793	1,2,3,4,5	02:02:00	1_114242122_T_C	0.10886	0.0194154	2.34393e-08	8.34773e-05	1.25171e-09	2.34393e-08
ENSG00000134262	1,2,3,4,5	01:03:00	1_114447565_G_A	-0.237048	0.0155507	9.98645e-50	6.75394e-31	1.84681e-34	1.84429e-34
ENSG00000134262	1,2,3,4,5	02:03:00	1_114398112_C_T	-0.132362	0.0169658	9.7505e-15	2.83773e-06	0.0078057	5.86718e-09
ENSG00000134262	1,2,3,4,5	03:03:00	1_114449662_T_C	-0.119061	0.0172012	5.98716e-12	5.04754e-09	0.189947	5.98716e-12
ENSG00000163349	1,2,3,4,5	01:02:00	1_114496243_G_A	-0.0725949	0.0085695	4.61608e-17	3.1165e-06	1.26873e-09	1.26862e-09
ENSG00000163349	1,2,3,4,5	02:02:00	1_114484796_T_A	-0.0596992	0.0079021	6.3283e-14	8.9422e-11	5.4659e-07	6.3283e-14
ENSG00000116774	1,2,3,4,5	01:03:00	1_114521883_C_G	0.239811	0.0160363	5.13124e-48	2.21951e-59	5.95293e-63	5.92524e-63
ENSG00000116774	1,2,3,4,5	02:03:00	1_114546218_C_T	-0.219406	0.0219474	5.37627e-23	1.02573e-30	4.56343e-13	7.69343e-34
ENSG00000116774	1,2,3,4,5	03:03:00	1_114516330_C_T	0.0994891	0.0159429	5.312e-10	5.33844e-07	3.85077e-51	5.312e-10
ENSG00000134207	1,2,3,5	01:03:00	1_114739840_T_C	0.529938	0.0338597	8.44148e-51	2.33192e-35	6.69571e-39	6.66937e-39
ENSG00000134207	1,2,3,5	02:03:00	1_114742686_T_C	-0.480633	0.0804531	2.9674e-09	2.32226e-11	1.01874e-05	2.77318e-14
ENSG00000134207	1,2,3,5	03:03:00	1_114737392_C_T	-0.194527	0.0334675	7.70086e-09	8.88559e-06	2.97302e-07	7.70086e-09
ENSG00000116752	1,2,3,4,5	01:02:00	1_115129123_G_A	-0.165849	0.0156031	1.03421e-25	8.34386e-18	1.57061e-20	1.56989e-20
ENSG00000116752	1,2,3,4,5	02:02:00	1_115222478_G_A	-0.0713271	0.0144803	9.08845e-07	0.00133252	0.0448272	9.08845e-07
ENSG00000175984	1,2,3,4,5	01:02:00	1_115101412_C_A	0.478186	0.0506073	9.16172e-21	3.20188e-17	1.19113e-20	1.19057e-20
ENSG00000175984	1,2,3,4,5	02:02:00	1_115054812_C_T	0.14158	0.0285132	7.43325e-07	0.000674684	3.31183e-06	7.43325e-07
ENSG00000134198	1,2,3,4,5	01:02:00	1_115602119_T_C	0.307666	0.0244045	3.97614e-35	9.5829e-25	6.62449e-28	6.61864e-28
ENSG00000134198	1,2,3,4,5	02:02:00	1_115606491_A_G	-0.129988	0.0165117	5.63593e-15	5.75814e-12	2.47552e-07	5.63593e-15
ENSG00000228035	1,2,3,4,5	01:02:00	1_115812704_T_G	0.285969	0.0235557	8.81977e-33	3.41638e-23	1.28472e-26	1.28369e-26
ENSG00000228035	1,2,3,4,5	02:02:00	1_115845046_G_A	0.13464	0.0227803	4.00048e-09	6.96516e-06	0.00132044	4.00048e-09
ENSG00000173218	1,2,3,4,5	01:02:00	1_116170761_C_T	-0.711311	0.0202944	1.90511e-210	2.32087e-200	8.48605e-203	8.10901e-203
ENSG00000173218	1,2,3,4,5	02:02:00	1_116236581_G_A	-0.138748	0.0228667	1.54654e-09	1.09758e-06	0.322073	1.54654e-09
ENSG00000118729	1,2,3,4,5	01:02:00	1_116307398_A_G	-0.31632	0.0161061	1.05748e-78	1.70264e-63	5.17768e-67	5.15038e-67
ENSG00000118729	1,2,3,4,5	02:02:00	1_116273788_A_G	-0.119068	0.0158432	8.49235e-14	3.44075e-11	0.0794324	8.49235e-14
ENSG00000134256	1,2,3,4,5	01:02:00	1_117544331_A_C	-0.630779	0.0377622	9.31984e-59	5.31231e-37	1.50565e-40	1.50277e-40
ENSG00000134256	1,2,3,4,5	02:02:00	1_117560929_C_A	0.207635	0.0234207	1.64184e-18	1.43759e-15	0.709474	1.64184e-18
ENSG00000116830	1,2,3,4,5	01:02:00	1_117605336_G_A	0.680684	0.0287158	9.73776e-110	5.10929e-115	1.09639e-117	1.07893e-117
ENSG00000116830	1,2,3,4,5	02:02:00	1_117601896_T_C	0.109827	0.0185596	3.83233e-09	1.27067e-06	6.25825e-13	3.83233e-09
ENSG00000134253	1,2,3,4,5	01:02:00	1_117656088_A_G	0.156885	0.0149102	3.05798e-25	5.46997e-18	6.77357e-21	6.77032e-21
ENSG00000134253	1,2,3,4,5	02:02:00	1_117601619_G_A	-0.177694	0.0317539	2.49438e-08	8.47855e-06	0.00253548	2.49438e-08
ENSG00000271427	1,2,3,4,5	01:02:00	1_117859527_T_C	0.373455	0.0346954	2.61968e-26	8.8821e-20	2.8865e-23	2.88476e-23
ENSG00000271427	1,2,3,4,5	02:02:00	1_117848822_G_A	-0.194534	0.039379	8.456e-07	5.44953e-05	0.000815719	8.456e-07
ENSG00000198162	1,2,3,4,5	01:04:00	1_118030256_T_G	-0.212715	0.00895205	3.86344e-110	5.87835e-109	1.3721e-111	1.35238e-111
ENSG00000198162	1,2,3,4,5	02:04:00	1_118029336_A_G	-0.223121	0.0254052	3.36423e-18	1.5008e-22	1.80218e-30	9.57272e-26
ENSG00000198162	1,2,3,4,5	03:04:00	1_117954071_A_G	-0.247605	0.0272836	2.64162e-19	7.04022e-14	1.72591e-15	3.31085e-17
ENSG00000198162	1,2,3,4,5	04:04:00	1_117840378_G_A	0.0590093	0.00878279	2.38199e-11	3.88232e-08	1.51945e-11	2.38199e-11
ENSG00000226172	1,2,3,5	01:02:00	1_119531497_G_A	-0.587134	0.0454245	4.32755e-36	2.40448e-53	5.94774e-57	5.8974e-57
ENSG00000226172	1,2,3,5	02:02:00	1_119544002_G_A	-0.244462	0.0330388	2.41601e-13	3.62256e-10	5.11718e-34	2.41601e-13
ENSG00000239216	2,3	01:02:00	1_119531497_G_A	-0.493328	0.0826348	4.01488e-09	1.44052e-11	8.15987e-15	8.14029e-15
ENSG00000239216	2,3	02:02:00	1_119616278_A_G	-0.290211	0.0525303	4.88196e-08	1.77678e-05	1.29696e-13	4.88196e-08
ENSG00000231365	1,2,3,4,5	01:02:00	1_119702913_A_G	-0.968886	0.0231308	3.44593e-276	4.67119e-340	8.135832e-343	7.22378e-343
ENSG00000231365	1,2,3,4,5	02:02:00	1_119635733_A_T	0.113774	0.0208815	5.70167e-08	2.67587e-05	7.82733e-71	5.70167e-08
ENSG00000116874	1,2,3,4,5	01:04:00	1_119555146_G_T	-0.393865	0.0242318	6.79845e-56	1.61259e-290	4.508e-294	4.119e-294
ENSG00000116874	1,2,3,4,5	02:04:00	1_119573860_T_C	-0.683339	0.047454	8.30945e-45	3.04209e-58	1.06006e-209	1.24003e-61
ENSG00000116874	1,2,3,4,5	03:04:00	1_119664248_T_C	-0.18643	0.0240639	1.48162e-14	1.34779e-05	3.12448e-17	8.29779e-09
ENSG00000116874	1,2,3,4,5	04:04:00	1_119624163_T_C	0.134253	0.0251478	1.04337e-07	4.40584e-05	4.80278e-38	1.04337e-07
ENSG00000198857	1,2,3,4,5	01:02:00	1_120138083_A_G	-0.109136	0.0215667	4.56489e-07	3.30991e-05	1.6094e-07	1.60932e-07
ENSG00000198857	1,2,3,4,5	02:02:00	1_119404318_A_T	-0.105324	0.0213894	9.16668e-07	0.000150822	3.59657e-07	9.16668e-07
ENSG00000143067	1,2,3,4,5	01:02:00	1_120191044_A_T	-0.186138	0.0248058	9.25579e-14	3.55578e-16	1.28795e-19	1.28741e-19
ENSG00000143067	1,2,3,4,5	02:02:00	1_120177660_T_C	-0.0824351	0.016562	6.99468e-07	0.000770068	4.30704e-13	6.99468e-07
ENSG00000261662	1,2,3,4,5	01:02:00	1_120526982_C_T	0.281621	0.0296616	6.03713e-21	7.03178e-22	4.59278e-24	4.58981e-24
ENSG00000261662	1,2,3,4,5	02:02:00	1_120428796_A_G	0.226542	0.0361133	4.32229e-10	9.48716e-07	4.56724e-13	4.32229e-10
ENSG00000273131	1,2,3,4	01:07:00	1_120546805_C_T	1.06434	0.0689447	2.58354e-50	1.39101e-38	9.26057e-42	9.23336e-42
ENSG00000273131	1,2,3,4	02:07:00	1_120425577_A_C	-0.231339	0.0252461	1.45336e-19	4.0081e-24	3.38457e-16	2.4217e-27
ENSG00000273131	1,2,3,4	03:07:00	1_120464165_C_T	0.332748	0.042188	5.58392e-15	2.52351e-14	9.61671e-34	2.35454e-16
ENSG00000273131	1,2,3,4	04:07:00	1_120525480_G_T	0.412485	0.0604022	1.19938e-11	1.56844e-07	0.00092834	1.14609e-10
ENSG00000273131	1,2,3,4	05:07:00	1_121230790_G_A	0.315572	0.0342517	9.34672e-20	1.80614e-05	3.09011e-09	1.3547e-08
ENSG00000273131	1,2,3,4	06:07:00	1_121280613_A_G	-0.224239	0.0331249	1.79222e-11	9.22676e-06	0.659517	6.21017e-09
ENSG00000273131	1,2,3,4	07:07:00	1_120567502_A_C	-0.413757	0.0803976	2.97433e-07	0.000293683	7.31413e-16	2.97433e-07
ENSG00000236933	2,3	01:02:00	1_121184898_C_T	-0.695562	0.044419	9.49932e-47	5.19453e-36	1.63125e-38	1.60319e-38
ENSG00000236933	2,3	02:02:00	1_120524704_C_T	-0.771103	0.116672	8.39652e-11	1.03037e-07	0.0326665	8.39652e-11
ENSG00000213240	1,2,3,4	01:03:00	1_145395604_T_C	0.67058	0.0614228	7.58198e-27	1.04321e-21	1.26938e-23	1.26824e-23
ENSG00000213240	1,2,3,4	02:03:00	1_145390305_C_T	0.262204	0.0269856	9.60913e-22	2.14209e-15	1.4647e-13	1.24827e-17
ENSG00000213240	1,2,3,4	03:03:00	1_145594220_C_T	-0.289056	0.0551376	1.78758e-07	1.57535e-05	0.00504433	1.78758e-07
ENSG00000255168	1,2,3,4	01:03:00	1_145428400_A_G	-0.193808	0.021318	2.71249e-19	1.27297e-19	4.60395e-22	4.60035e-22
ENSG00000255168	1,2,3,4	02:03:00	1_145395604_T_C	0.361179	0.0612679	4.52659e-09	2.65085e-08	1.26156e-18	2.78077e-10
ENSG00000255168	1,2,3,4	03:03:00	1_145594220_C_T	-0.267502	0.0528146	4.54076e-07	2.07259e-05	0.0037703	4.54076e-07
ENSG00000233396	1,2,3,4,5	01:02:00	1_145393335_G_A	-0.685879	0.0866225	3.95542e-15	1.38674e-07	1.35016e-09	1.35004e-09
ENSG00000233396	1,2,3,4,5	02:02:00	1_145540687_G_A	0.438869	0.0761409	9.49045e-09	2.0633e-06	0.109102	9.49045e-09
ENSG00000232637	1,2,3,4	01:04:00	1_146806700_G_A	0.465323	0.0380209	4.9204e-33	1.71148e-26	1.24652e-29	1.24471e-29
ENSG00000232637	1,2,3,4	02:04:00	1_146831150_C_T	0.454371	0.0540482	8.95407e-17	3.13884e-11	6.25781e-10	4.23022e-14
ENSG00000232637	1,2,3,4	03:04:00	1_146543208_T_A	0.444247	0.0768759	8.97261e-09	8.64416e-06	4.66095e-05	1.51257e-07
ENSG00000232637	1,2,3,4	04:04:00	1_146957598_C_A	0.223836	0.044162	4.45821e-07	0.000319688	8.9918e-08	4.45821e-07
ENSG00000186275	1,2,3,4	01:04:00	1_146978424_C_T	0.485428	0.0532976	2.3511e-19	3.5362e-11	2.11676e-14	2.1161e-14
ENSG00000186275	1,2,3,4	02:04:00	1_147279092_G_A	0.401863	0.0637062	3.61651e-10	1.84006e-07	7.16561e-08	1.08273e-10
ENSG00000186275	1,2,3,4	03:04:00	1_147362531_G_T	-0.40589	0.066302	1.15249e-09	1.85481e-05	1.29766e-06	1.19755e-08
ENSG00000186275	1,2,3,4	04:04:00	1_147109584_G_C	-0.23376	0.042986	6.19057e-08	5.80594e-05	1.89501e-07	6.19057e-08
ENSG00000131791	1,2,3,4,5	01:02:00	1_146634514_T_G	-0.269376	0.0160731	4.11475e-59	1.14836e-50	2.35749e-53	2.34962e-53
ENSG00000131791	1,2,3,4,5	02:02:00	1_146620153_T_C	0.147764	0.0191541	1.89888e-14	7.01221e-12	3.38208e-06	1.89888e-14
ENSG00000237188	1,2,3,4,5	01:02:00	1_146668894_T_C	0.268103	0.0244632	3.46247e-27	2.87204e-36	3.03777e-39	3.03234e-39
ENSG00000237188	1,2,3,4,5	02:02:00	1_146582224_G_C	0.359933	0.0644943	2.71764e-08	9.07312e-06	1.2233e-19	2.71764e-08
ENSG00000131778	1,2,3,4,5	01:06:00	1_146628742_T_G	-0.356739	0.0186648	6.72425e-75	2.23442e-32	1.21567e-34	1.21399e-34
ENSG00000131778	1,2,3,4,5	02:06:00	1_146579255_C_A	0.214449	0.0185514	5.83032e-30	1.32597e-18	6.14282e-11	9.12675e-22
ENSG00000131778	1,2,3,4,5	03:06:00	1_146692373_C_T	0.443031	0.034098	4.14675e-37	4.06358e-33	0.0271674	4.10461e-36
ENSG00000131778	1,2,3,4,5	04:06:00	1_146934557_T_C	-0.408268	0.0463112	2.5387e-18	1.84757e-13	1.91212e-11	1.34422e-16
ENSG00000131778	1,2,3,4,5	05:06:00	1_146875152_G_A	-0.326696	0.0562978	7.56148e-09	5.2363e-05	7.7193e-23	1.26912e-07
ENSG00000131778	1,2,3,4,5	06:06:00	1_146967196_G_T	-0.126953	0.0251601	4.92635e-07	0.000116791	0.0453115	4.92635e-07
ENSG00000131781	1,2,3,4,5	01:02:00	1_146637603_A_T	0.227693	0.0182262	1.51669e-34	1.73803e-28	8.71113e-31	8.70169e-31
ENSG00000131781	1,2,3,4,5	02:02:00	1_146712866_A_T	0.392941	0.0490473	1.90132e-15	1.32097e-12	1.5946e-11	1.90132e-15
ENSG00000162836	1,2,3,4,5	01:03:00	1_147124310_T_G	0.740969	0.0209216	8.25596e-214	2.44813e-273	1.6914e-276	1.56031e-276
ENSG00000162836	1,2,3,4,5	02:03:00	1_147128728_T_C	-1.10481	0.0476772	1.8756e-105	6.1807e-131	4.51162e-36	4.05748e-134
ENSG00000162836	1,2,3,4,5	03:03:00	1_147118500_A_G	0.19195	0.0193144	9.44816e-23	9.34485e-20	5.24178e-194	9.44816e-23
ENSG00000234482	1,2,3,4	01:02:00	1_147324902_G_A	1.05301	0.0440713	9.93326e-109	1.08522e-99	3.32924e-102	3.27146e-102
ENSG00000234482	1,2,3,4	02:02:00	1_147231687_G_C	-0.112069	0.0217576	2.90263e-07	0.000246032	0.43419	2.90263e-07
[truncated: 32,882 more rows]

## Sheet: S5
Table S5. Conditionally distinct sex-stratified eQTL meta-analysis results from females of European ancestry
[truncated: 8,035 more rows]

[truncated: 20 more sheets: S6, S7, S8, S9, S10, S11, S12, S13, S14, S15, S16, S17, S18, S19, S20, S21, S22, S23, S24, S25]
